# Supplementary material for: A global, regional, and national survey on burden and Quality of Care Index (QCI) of hematologic malignancies; global burden of disease systematic analysis 1990–2017
Source: Exp Hematol Oncol. 2021 Feb 8;10:11. doi: 10.1186/s40164-021-00198-2 (PMC7869509; doi:10.1186/s40164-021-00198-2)
Supplement: Supplementary file 3 — Additional file 3: Table S3. Age-standardized and crude rates of primary indices (and 95% uncertainty intervals) by global, socio-demographic index quintile regions, WHO regions, and 195 countries or territories. Data are taken from GBD 2017. All primary indices including prevalence, incidence, deaths, YLLs, YLDs, and DALYs are illustrated for HL, NHL, MM, leukemia, and subtypes of leukemia in 1990 and 2017. Age-standardized rates are reported per 100,000 person-years. Abbreviations: ALL = acute lymphocytic leukemia. AML = acute myeloid leukemia. CLL = chronic lymphocytic leukemia. CML = chronic myeloid leukemia. DALYs = disability-Adjusted life-years. GBD = Global Burden of Disease. HL = Hodgkin lymphoma. MM = multiple myeloma. NHL = non-Hodgkin lymphoma. SDI = Socio-demographic Index. WHO = World Health Organization. YLDs = years lived with disability. YLLs = years of life lost. [file 40164_2021_198_MOESM3_ESM.xlsx]

## Sheet: Sheet1-HL
		1990												2017
		Prevalence		Incidence		Deaths		YLLs (Years of Life Lost)		YLDs (Years Lived with Disability)		DALYs (Disability-Adjusted Life Years)		Prevalence		Incidence		Deaths		YLLs (Years of Life Lost)		YLDs (Years Lived with Disability)		DALYs (Disability-Adjusted Life Years)
Location	Sex	Number	Rate	Number	Rate	Number	Rate	Number	Rate	Number	Rate	Number	Rate	Number	Rate	Number	Rate	Number	Rate	Number	Rate	Number	Rate	Number	Rate
Global
Global	Both	378758 (286249 to 414343)	7.2 (5.4 to 7.8)	72937 (55801 to 79370)	1.4 (1.1 to 1.6)	35946 (27329 to 39412)	0.8 (0.6 to 0.8)	1625133 (1205998 to 1807341)	30.9 (23.1 to 34)	32336 (21127 to 44675)	0.6 (0.4 to 0.9)	1657469 (1228330 to 1843223)	31.5 (23.6 to 34.7)	657094 (568931 to 780837)	8.3 (7.2 to 9.9)	101133 (87968 to 118746)	1.3 (1.1 to 1.5)	32560 (27644 to 38086)	0.4 (0.4 to 0.5)	1327631 (1110146 to 1567680)	17.1 (14.3 to 20.2)	50534 (35126 to 69346)	0.6 (0.4 to 0.9)	1378166 (1155059 to 1624392)	17.8 (14.9 to 20.9)
	Female	163422 (115933 to 183865)	6.1 (4.4 to 6.9)	28761 (21252 to 32194)	1.1 (0.8 to 1.2)	12622 (9097 to 14360)	0.5 (0.4 to 0.6)	561419 (383295 to 662563)	21.2 (14.6 to 24.7)	13349 (8397 to 18624)	0.5 (0.3 to 0.7)	574767 (393257 to 677456)	21.7 (15 to 25.3)	272134 (235755 to 327478)	7 (6 to 8.4)	40381 (34446 to 48368)	1 (0.9 to 1.2)	11840 (9576 to 14110)	0.3 (0.2 to 0.3)	487129 (383235 to 583105)	12.6 (9.8 to 15.1)	20518 (14242 to 27940)	0.5 (0.4 to 0.7)	507646 (400126 to 605671)	13.1 (10.3 to 15.6)
	Male	215337 (152859 to 238786)	8.3 (6 to 9.2)	44176 (32152 to 49258)	1.8 (1.3 to 2)	23324 (17314 to 26948)	1 (0.8 to 1.2)	1063714 (779157 to 1219701)	40.7 (30.1 to 46.9)	18987 (12319 to 26259)	0.8 (0.5 to 1.1)	1082701 (797072 to 1238414)	41.5 (30.7 to 47.6)	384960 (318434 to 479738)	9.8 (8.1 to 12.2)	60751 (50470 to 74882)	1.6 (1.3 to 1.9)	20720 (16822 to 25767)	0.5 (0.4 to 0.7)	840502 (681842 to 1058368)	21.7 (17.6 to 27.3)	30017 (20230 to 42368)	0.8 (0.5 to 1.1)	870519 (704898 to 1092736)	22.5 (18.1 to 28.2)
SDI Regions
High SDI	Both	194558 (146536 to 210425)	18.9 (14.2 to 20.5)	27262 (20549 to 29366)	2.6 (1.9 to 2.8)	6623 (5103 to 7261)	0.6 (0.4 to 0.6)	220300 (168468 to 236729)	20.1 (15.3 to 21.6)	14315 (9430 to 20006)	1.4 (0.9 to 1.9)	234615 (179772 to 252236)	21.5 (16.4 to 23.1)	277871 (253239 to 374616)	23.3 (21.1 to 31.8)	34961 (31969 to 46420)	2.8 (2.6 to 3.8)	4806 (4138 to 5999)	0.3 (0.2 to 0.3)	129911 (116852 to 169906)	9 (8.3 to 12)	19479 (13084 to 28393)	1.6 (1.1 to 2.4)	149391 (134995 to 194828)	10.6 (9.5 to 14.2)
	Female	83622 (60472 to 91234)	16.3 (11.7 to 17.9)	11329 (8230 to 12290)	2.1 (1.5 to 2.3)	2555 (1829 to 2704)	0.4 (0.3 to 0.4)	80610 (58923 to 85097)	14.3 (10.5 to 15.1)	6066 (3808 to 8595)	1.1 (0.7 to 1.6)	86676 (62830 to 92680)	15.5 (11.3 to 16.6)	114418 (104469 to 157634)	19.9 (18 to 28.3)	14182 (13001 to 19157)	2.4 (2.1 to 3.3)	1848 (1605 to 2267)	0.2 (0.2 to 0.2)	47622 (44184 to 62526)	6.7 (6.2 to 9.1)	7991 (5444 to 11704)	1.3 (0.9 to 2)	55613 (50573 to 74082)	8.1 (7.3 to 11.1)
	Male	110936 (73605 to 125232)	21.6 (14.3 to 24.3)	15933 (10608 to 18216)	3.1 (2 to 3.5)	4068 (2848 to 4811)	0.8 (0.5 to 0.9)	139690 (95290 to 163050)	26.4 (17.9 to 30.8)	8249 (5113 to 11730)	1.6 (1 to 2.3)	147939 (101156 to 172565)	28 (19.1 to 32.5)	163453 (142389 to 237027)	26.8 (23.4 to 39.5)	20779 (17924 to 30173)	3.3 (2.9 to 4.8)	2958 (2397 to 3991)	0.3 (0.3 to 0.5)	82290 (70551 to 117487)	11.4 (9.9 to 16.4)	11489 (7605 to 18045)	1.8 (1.2 to 2.9)	93778 (80299 to 134067)	13.2 (11.5 to 19.2)
High-middle SDI	Both	86883 (55735 to 107534)	7.5 (4.8 to 9.3)	15929 (10683 to 19153)	1.4 (1 to 1.7)	6927 (4876 to 8040)	0.7 (0.5 to 0.8)	285173 (198763 to 331051)	25.9 (18 to 30)	7227 (4162 to 10596)	0.6 (0.4 to 0.9)	292400 (202915 to 339628)	26.5 (18.4 to 30.8)	201359 (155219 to 221485)	13.9 (10.7 to 15.3)	26655 (20621 to 29254)	1.8 (1.4 to 2)	5038 (3959 to 5462)	0.3 (0.2 to 0.3)	176124 (139994 to 190233)	11.2 (8.9 to 12.1)	14541 (9219 to 20055)	1 (0.6 to 1.4)	190665 (151929 to 207805)	12.2 (9.7 to 13.3)
	Female	44965 (26730 to 57875)	7.7 (4.6 to 9.9)	7129 (4412 to 8883)	1.2 (0.8 to 1.5)	2554 (1728 to 2970)	0.5 (0.3 to 0.5)	103203 (68484 to 120278)	18.3 (12.1 to 21.3)	3481 (1873 to 5188)	0.6 (0.3 to 0.9)	106684 (71126 to 124486)	18.9 (12.5 to 22.1)	88117 (69852 to 98801)	12.7 (10 to 14.4)	11216 (8883 to 12555)	1.6 (1.2 to 1.8)	1816 (1445 to 2012)	0.2 (0.2 to 0.2)	62571 (49982 to 68986)	8.1 (6.5 to 9)	6217 (4093 to 8640)	0.9 (0.6 to 1.2)	68788 (54818 to 76978)	9 (7.2 to 10.1)
	Male	41918 (25623 to 53990)	7.5 (4.6 to 9.5)	8800 (5643 to 10876)	1.7 (1.1 to 2)	4374 (2964 to 5144)	0.9 (0.6 to 1.1)	181970 (121472 to 213457)	33.9 (22.7 to 39.7)	3746 (2109 to 5593)	0.7 (0.4 to 1)	185715 (124386 to 218077)	34.6 (23.2 to 40.5)	113243 (80958 to 129439)	15.2 (11 to 17.4)	15439 (11143 to 17515)	2 (1.5 to 2.3)	3222 (2407 to 3603)	0.4 (0.3 to 0.4)	113553 (85876 to 127396)	14.3 (10.8 to 16)	8324 (5040 to 11714)	1.1 (0.7 to 1.5)	121877 (92171 to 135370)	15.4 (11.7 to 17.2)
Middle SDI	Both	35952 (24677 to 41487)	2.5 (1.8 to 2.9)	10675 (7485 to 12202)	0.8 (0.6 to 0.9)	7551 (5410 to 8585)	0.6 (0.4 to 0.7)	347306 (242480 to 397032)	23.9 (16.9 to 27.2)	3913 (2370 to 5541)	0.3 (0.2 to 0.4)	351219 (245526 to 401705)	24.2 (17.1 to 27.6)	99033 (82144 to 119333)	4.6 (3.8 to 5.5)	16529 (13505 to 19499)	0.8 (0.6 to 0.9)	6453 (5233 to 7379)	0.3 (0.2 to 0.3)	232713 (190965 to 266602)	10.5 (8.7 to 12.1)	8020 (5467 to 10857)	0.4 (0.3 to 0.5)	240733 (198084 to 276179)	10.9 (9 to 12.6)
	Female	13940 (8302 to 17185)	1.9 (1.2 to 2.3)	3843 (2398 to 4574)	0.6 (0.4 to 0.7)	2601 (1683 to 3022)	0.4 (0.3 to 0.5)	118110 (73421 to 139814)	16.2 (10.2 to 19)	1451 (784 to 2136)	0.2 (0.1 to 0.3)	119561 (74365 to 141430)	16.4 (10.3 to 19.3)	38373 (31258 to 47698)	3.6 (3 to 4.5)	6092 (4891 to 7480)	0.6 (0.5 to 0.7)	2195 (1720 to 2585)	0.2 (0.2 to 0.2)	78746 (61790 to 92844)	7.2 (5.6 to 8.4)	2989 (2003 to 4221)	0.3 (0.2 to 0.4)	81735 (64129 to 96441)	7.4 (5.9 to 8.8)
	Male	22011 (15211 to 25309)	3.2 (2.2 to 3.7)	6831 (4745 to 7867)	1 (0.7 to 1.2)	4949 (3430 to 5757)	0.8 (0.6 to 1)	229196 (157283 to 263565)	31.4 (21.6 to 36.4)	2462 (1517 to 3424)	0.4 (0.2 to 0.5)	231658 (159090 to 266488)	31.7 (21.9 to 36.8)	60660 (46106 to 77334)	5.6 (4.3 to 7.1)	10437 (8074 to 12925)	1 (0.7 to 1.2)	4258 (3286 to 5107)	0.4 (0.3 to 0.5)	153967 (121214 to 186324)	14 (11 to 16.9)	5031 (3246 to 6991)	0.5 (0.3 to 0.7)	158998 (124601 to 192395)	14.5 (11.4 to 17.5)
Low-middle SDI	Both	36450 (26764 to 42416)	3.9 (3 to 4.6)	11341 (8468 to 13135)	1.3 (1 to 1.5)	8784 (6671 to 10145)	1.1 (0.9 to 1.3)	451491 (326830 to 529346)	45.2 (34 to 52.7)	4082 (2686 to 5494)	0.5 (0.3 to 0.6)	455573 (329845 to 533959)	45.7 (34.5 to 53.2)	52470 (42251 to 62614)	3.2 (2.6 to 3.9)	15178 (12297 to 18312)	1 (0.8 to 1.1)	10376 (8469 to 12681)	0.7 (0.6 to 0.9)	503228 (401125 to 604950)	29.9 (24 to 35.9)	5612 (3785 to 7615)	0.4 (0.2 to 0.5)	508840 (405495 to 610966)	30.2 (24.3 to 36.3)
	Female	13058 (8147 to 16772)	2.8 (1.9 to 3.5)	4042 (2565 to 5145)	0.9 (0.6 to 1.1)	3051 (1991 to 3846)	0.7 (0.5 to 0.9)	159108 (97867 to 205968)	32 (20.4 to 40.7)	1467 (828 to 2085)	0.3 (0.2 to 0.5)	160575 (98652 to 207664)	32.3 (20.6 to 41.1)	22047 (15947 to 27433)	2.6 (1.9 to 3.3)	6186 (4466 to 7809)	0.8 (0.5 to 0.9)	3986 (2947 to 5078)	0.5 (0.4 to 0.7)	198893 (142168 to 250358)	23.2 (16.8 to 29.2)	2320 (1466 to 3250)	0.3 (0.2 to 0.4)	201213 (144079 to 253550)	23.4 (17 to 29.5)
	Male	23392 (17437 to 29015)	5 (3.8 to 6.4)	7299 (5461 to 9029)	1.6 (1.2 to 2.1)	5733 (4259 to 7256)	1.4 (1.1 to 1.9)	292383 (214109 to 361491)	57.9 (43.1 to 73.1)	2615 (1697 to 3594)	0.6 (0.4 to 0.8)	294998 (216011 to 365020)	58.5 (43.6 to 73.9)	30423 (24227 to 40327)	3.8 (3 to 5.1)	8992 (7160 to 11823)	1.2 (0.9 to 1.6)	6390 (5142 to 8414)	0.9 (0.7 to 1.2)	304335 (236734 to 394273)	36.6 (29 to 47.5)	3292 (2141 to 4601)	0.4 (0.3 to 0.6)	307627 (239676 to 398234)	37.1 (29.3 to 48.1)
Low SDI	Both	24064 (17160 to 29358)	4 (3 to 4.9)	7532 (5446 to 9043)	1.3 (1 to 1.6)	5946 (4362 to 7102)	1.2 (0.9 to 1.4)	315896 (221477 to 390468)	48.7 (35.5 to 58.3)	2719 (1673 to 3788)	0.5 (0.3 to 0.7)	318615 (222889 to 394186)	49.2 (35.9 to 58.8)	23616 (19938 to 32351)	2.1 (1.8 to 2.9)	7447 (6297 to 10186)	0.7 (0.6 to 1)	5819 (4924 to 7909)	0.6 (0.5 to 0.8)	283454 (238516 to 387221)	23.9 (20.3 to 32.5)	2682 (1806 to 3799)	0.3 (0.2 to 0.4)	286137 (240771 to 391307)	24.2 (20.5 to 32.9)
	Female	7455 (4705 to 9858)	2.5 (1.7 to 3.2)	2341 (1496 to 3050)	0.8 (0.6 to 1)	1819 (1175 to 2324)	0.7 (0.5 to 0.8)	98642 (60894 to 131739)	31.1 (19.9 to 39.8)	850 (488 to 1228)	0.3 (0.2 to 0.4)	99492 (61354 to 132895)	31.4 (20.1 to 40.2)	8215 (6700 to 11330)	1.5 (1.2 to 2)	2580 (2095 to 3552)	0.5 (0.4 to 0.6)	1972 (1587 to 2689)	0.4 (0.3 to 0.5)	98568 (80646 to 134022)	16.3 (13.1 to 22.3)	933 (627 to 1380)	0.2 (0.1 to 0.3)	99501 (81306 to 135485)	16.5 (13.2 to 22.5)
	Male	16609 (11670 to 21632)	5.4 (4 to 7.1)	5191 (3700 to 6837)	1.8 (1.3 to 2.4)	4127 (3014 to 5401)	1.6 (1.1 to 2.1)	217254 (148311 to 283180)	65.4 (47.4 to 85.1)	1868 (1134 to 2651)	0.7 (0.4 to 1)	219123 (149395 to 285453)	66 (48 to 86.1)	15401 (12378 to 22583)	2.8 (2.3 to 4.2)	4867 (3919 to 7147)	0.9 (0.8 to 1.4)	3847 (3083 to 5630)	0.8 (0.6 to 1.2)	184886 (147965 to 270605)	31.5 (25.3 to 45.9)	1750 (1146 to 2604)	0.3 (0.2 to 0.5)	186636 (149141 to 273376)	31.8 (25.6 to 46.3)
WHO Regions
South-East Asia Region	Both	34636 (24242 to 40331)	3 (2.1 to 3.4)	10959 (7780 to 12623)	1 (0.7 to 1.1)	8655 (6230 to 9910)	0.8 (0.6 to 1)	435668 (301285 to 515740)	34.6 (24.7 to 39.9)	3950 (2490 to 5424)	0.4 (0.2 to 0.5)	439618 (304454 to 520553)	35 (24.9 to 40.3)	33687 (28694 to 44221)	1.7 (1.5 to 2.2)	10010 (8424 to 13026)	0.5 (0.4 to 0.7)	7377 (6182 to 9558)	0.4 (0.3 to 0.5)	299354 (253729 to 393609)	15.1 (12.7 to 19.7)	3741 (2564 to 5131)	0.2 (0.1 to 0.3)	303095 (257354 to 397728)	15.2 (12.9 to 20)
	Female	11335 (6718 to 14692)	1.9 (1.2 to 2.4)	3546 (2121 to 4564)	0.6 (0.4 to 0.8)	2729 (1654 to 3468)	0.5 (0.3 to 0.6)	143167 (82121 to 189427)	22.6 (13.6 to 29.2)	1286 (670 to 1870)	0.2 (0.1 to 0.3)	144453 (82782 to 190922)	22.9 (13.7 to 29.4)	12481 (9916 to 17058)	1.3 (1 to 1.7)	3541 (2796 to 4806)	0.4 (0.3 to 0.5)	2481 (1926 to 3381)	0.3 (0.2 to 0.4)	104832 (82707 to 143475)	10.4 (8.2 to 14.3)	1345 (876 to 1902)	0.1 (0.1 to 0.2)	106177 (83574 to 145348)	10.6 (8.3 to 14.5)
	Male	23301 (16485 to 28223)	4 (2.8 to 4.8)	7413 (5221 to 9075)	1.3 (0.9 to 1.6)	5927 (4182 to 7239)	1.1 (0.8 to 1.4)	292501 (203186 to 353614)	46 (32.7 to 56.7)	2664 (1660 to 3693)	0.5 (0.3 to 0.7)	295165 (205037 to 357123)	46.5 (33.1 to 57.3)	21206 (17754 to 30080)	2.2 (1.8 to 3.1)	6469 (5364 to 9134)	0.7 (0.6 to 1)	4896 (4026 to 6835)	0.5 (0.4 to 0.8)	194523 (162513 to 277414)	19.7 (16.5 to 28)	2395 (1589 to 3471)	0.3 (0.2 to 0.4)	196918 (164331 to 280652)	19.9 (16.6 to 28.3)
Western Pacific Region	Both	51834 (30967 to 63159)	3.4 (2 to 4.1)	11923 (7156 to 14381)	0.8 (0.5 to 1)	6787 (4166 to 8118)	0.5 (0.3 to 0.6)	292062 (173683 to 350701)	19.4 (11.5 to 23.3)	4862 (2562 to 7180)	0.3 (0.2 to 0.5)	296924 (176259 to 357233)	19.7 (11.7 to 23.8)	173215 (128558 to 193751)	8.6 (6.4 to 9.6)	22499 (16660 to 25180)	1.1 (0.8 to 1.2)	3880 (2837 to 4371)	0.2 (0.1 to 0.2)	119328 (89367 to 137236)	5.4 (4.1 to 6.2)	12583 (7921 to 17567)	0.6 (0.4 to 0.8)	131911 (97559 to 152092)	6 (4.5 to 6.9)
	Female	22851 (11644 to 29674)	2.9 (1.5 to 3.8)	4613 (2393 to 5865)	0.6 (0.3 to 0.8)	2461 (1284 to 3077)	0.4 (0.2 to 0.4)	102340 (50828 to 129868)	13.7 (6.8 to 17.3)	1995 (922 to 3145)	0.3 (0.1 to 0.4)	104335 (51880 to 132603)	13.9 (7 to 17.7)	60125 (46611 to 72274)	6.5 (5 to 7.8)	7675 (5880 to 9237)	0.8 (0.6 to 1)	1287 (930 to 1507)	0.1 (0.1 to 0.1)	37808 (28092 to 45667)	3.5 (2.6 to 4.2)	4261 (2727 to 6012)	0.4 (0.3 to 0.6)	42069 (31119 to 50767)	3.9 (2.9 to 4.8)
	Male	28983 (17546 to 34385)	3.8 (2.4 to 4.5)	7310 (4415 to 8674)	1 (0.6 to 1.2)	4327 (2644 to 5117)	0.6 (0.4 to 0.8)	189722 (112494 to 224006)	25 (15 to 29.5)	2867 (1556 to 4165)	0.4 (0.2 to 0.6)	192589 (114533 to 227350)	25.4 (15.3 to 30.1)	113090 (76125 to 129250)	10.7 (7.3 to 12.2)	14824 (10077 to 16910)	1.4 (1 to 1.6)	2593 (1810 to 3031)	0.2 (0.2 to 0.3)	81520 (58188 to 96431)	7.3 (5.3 to 8.8)	8321 (4951 to 11769)	0.8 (0.5 to 1.1)	89841 (63505 to 105868)	8.1 (5.8 to 9.6)
European Region	Both	165297 (122532 to 186925)	18.7 (13.8 to 21.3)	25165 (18843 to 28088)	2.8 (2.1 to 3.1)	7815 (6029 to 8770)	0.8 (0.6 to 0.9)	282988 (217534 to 314009)	30.4 (23.3 to 33.7)	12598 (8097 to 17955)	1.4 (0.9 to 2)	295587 (225591 to 330013)	31.8 (24.2 to 35.3)	233677 (209588 to 304417)	24.8 (22.3 to 32.5)	30447 (27253 to 39674)	3.1 (2.8 to 4)	5320 (4566 to 6575)	0.4 (0.4 to 0.5)	165704 (144905 to 212470)	15.3 (13.4 to 19.8)	16596 (11224 to 24075)	1.7 (1.1 to 2.5)	182301 (158678 to 235116)	17 (14.9 to 22)
	Female	75575 (51307 to 87908)	17 (11.5 to 20)	10790 (7470 to 12384)	2.3 (1.6 to 2.7)	2926 (2120 to 3138)	0.5 (0.4 to 0.6)	102127 (72864 to 110134)	21.2 (15.2 to 23)	5603 (3404 to 8085)	1.2 (0.7 to 1.8)	107730 (76936 to 117023)	22.5 (16 to 24.4)	106200 (93173 to 139092)	23.1 (20.3 to 30.7)	13346 (11671 to 17181)	2.8 (2.4 to 3.7)	1975 (1647 to 2304)	0.3 (0.2 to 0.3)	59415 (50964 to 73202)	11 (9.4 to 13.7)	7442 (5059 to 10575)	1.6 (1.1 to 2.3)	66857 (57216 to 82421)	12.6 (10.7 to 15.6)
	Male	89722 (60856 to 105684)	20.6 (13.9 to 24.3)	14375 (10074 to 16990)	3.3 (2.3 to 3.9)	4889 (3619 to 5793)	1.1 (0.8 to 1.3)	180861 (132869 to 209925)	40.7 (29.8 to 47.2)	6996 (4308 to 10114)	1.6 (1 to 2.3)	187857 (137855 to 219495)	42.3 (30.9 to 49.4)	127477 (107958 to 186721)	26.6 (22.7 to 39.4)	17101 (14472 to 24421)	3.5 (2.9 to 5)	3345 (2766 to 4513)	0.6 (0.5 to 0.8)	106290 (89318 to 147592)	19.9 (16.7 to 27.4)	9154 (6086 to 14215)	1.9 (1.2 to 3)	115443 (96931 to 158906)	21.7 (18.4 to 30.1)
Eastern Mediterranean Region	Both	16154 (12449 to 19475)	5.1 (4 to 6.4)	5002 (3876 to 6164)	1.6 (1.3 to 2.1)	3743 (2906 to 4719)	1.3 (1.1 to 1.8)	192422 (146984 to 235558)	55.8 (43.3 to 69.9)	1799 (1192 to 2507)	0.6 (0.4 to 0.8)	194222 (148215 to 238105)	56.4 (43.8 to 70.6)	52795 (36335 to 62294)	7.4 (5.2 to 8.7)	10919 (7963 to 12762)	1.6 (1.2 to 1.9)	5515 (4321 to 6615)	0.9 (0.7 to 1.1)	274485 (212476 to 332784)	39.6 (30.8 to 47.5)	4619 (2829 to 6480)	0.7 (0.4 to 0.9)	279103 (216101 to 337975)	40.2 (31.3 to 48.4)
	Female	5552 (3858 to 6763)	3.6 (2.6 to 4.4)	1698 (1194 to 2084)	1.1 (0.8 to 1.4)	1195 (857 to 1484)	0.9 (0.7 to 1.1)	62764 (43540 to 77240)	37.8 (26.9 to 46.5)	618 (385 to 865)	0.4 (0.3 to 0.6)	63382 (43967 to 77989)	38.2 (27.2 to 47)	23105 (14517 to 29007)	6.6 (4.2 to 8.2)	4472 (2964 to 5544)	1.3 (0.9 to 1.6)	2002 (1410 to 2591)	0.7 (0.5 to 0.9)	104238 (71895 to 136160)	30.3 (21 to 39.3)	1963 (1127 to 2851)	0.6 (0.3 to 0.8)	106200 (72840 to 138711)	30.8 (21.5 to 39.9)
	Male	10602 (7691 to 13856)	6.4 (4.8 to 8.8)	3304 (2395 to 4446)	2.1 (1.6 to 2.9)	2548 (1855 to 3479)	1.8 (1.3 to 2.5)	129658 (93111 to 170333)	72.3 (52.3 to 98.4)	1182 (767 to 1684)	0.8 (0.5 to 1.1)	130840 (93872 to 171920)	73.1 (52.9 to 99.6)	29690 (19484 to 36246)	8.2 (5.4 to 9.9)	6447 (4467 to 7820)	1.9 (1.3 to 2.3)	3513 (2594 to 4435)	1.2 (0.9 to 1.5)	170247 (125622 to 217348)	48.1 (35.4 to 60.5)	2656 (1606 to 3829)	0.8 (0.5 to 1.1)	172903 (127273 to 220175)	48.9 (35.9 to 61.5)
Region of the Americas	Both	89058 (66505 to 97617)	12.5 (9.3 to 13.7)	13439 (10293 to 14578)	1.9 (1.5 to 2.1)	4087 (3324 to 4659)	0.6 (0.5 to 0.7)	161201 (130881 to 182803)	23.1 (18.7 to 26.3)	6772 (4362 to 9392)	1 (0.6 to 1.3)	167974 (136681 to 191557)	24.1 (19.5 to 27.4)	126990 (110471 to 179773)	12 (10.4 to 17.1)	17632 (15579 to 24305)	1.6 (1.4 to 2.3)	4081 (3549 to 5056)	0.4 (0.3 to 0.4)	134204 (119423 to 171236)	12.3 (11.1 to 15.8)	9323 (6195 to 13896)	0.9 (0.6 to 1.3)	143527 (128171 to 185626)	13.2 (11.9 to 17.2)
	Female	40122 (28797 to 44070)	10.9 (7.8 to 12)	5742 (4241 to 6265)	1.6 (1.2 to 1.7)	1526 (1216 to 1707)	0.4 (0.3 to 0.5)	57276 (46414 to 64229)	15.8 (12.8 to 17.7)	2972 (1872 to 4191)	0.8 (0.5 to 1.1)	60249 (48144 to 67437)	16.6 (13.2 to 18.6)	55357 (48545 to 81545)	10.4 (9.1 to 15.4)	7457 (6646 to 10689)	1.4 (1.2 to 2)	1593 (1399 to 1984)	0.3 (0.2 to 0.3)	50289 (46298 to 64162)	9 (8.3 to 11.6)	4014 (2652 to 6117)	0.7 (0.5 to 1.1)	54303 (49796 to 69764)	9.8 (8.9 to 12.6)
	Male	48936 (32139 to 55232)	14.2 (9.3 to 16)	7697 (5293 to 8814)	2.3 (1.6 to 2.6)	2562 (1925 to 3108)	0.8 (0.6 to 1)	103925 (77859 to 125763)	30.8 (23 to 37.3)	3800 (2344 to 5409)	1.1 (0.7 to 1.6)	107725 (80608 to 129512)	32 (23.8 to 38.4)	71632 (60231 to 110737)	13.8 (11.6 to 21.5)	10174 (8709 to 15355)	1.9 (1.7 to 2.9)	2488 (1982 to 3330)	0.5 (0.4 to 0.6)	83915 (69135 to 116270)	15.9 (13.2 to 22.1)	5309 (3505 to 8618)	1 (0.7 to 1.7)	89224 (74006 to 124118)	16.9 (14.1 to 23.6)
African Region	Both	20007 (13817 to 25056)	4.5 (3.4 to 5.5)	6105 (4334 to 7505)	1.5 (1.1 to 1.8)	4692 (3447 to 5733)	1.3 (1 to 1.5)	253894 (173504 to 318440)	53 (38.9 to 64.8)	2202 (1365 to 3037)	0.5 (0.4 to 0.7)	256096 (174774 to 321032)	53.5 (39.4 to 65.4)	30737 (23069 to 38251)	3.4 (2.6 to 4.2)	8857 (6706 to 11157)	1 (0.8 to 1.3)	6267 (4833 to 7967)	0.8 (0.7 to 1.1)	330848 (248008 to 415184)	33.8 (26.1 to 42.9)	3243 (2092 to 4639)	0.4 (0.3 to 0.5)	334092 (250291 to 419221)	34.2 (26.3 to 43.4)
	Female	7241 (4377 to 10044)	3.3 (2.2 to 4.5)	2242 (1384 to 3075)	1.1 (0.7 to 1.4)	1727 (1102 to 2315)	0.9 (0.6 to 1.2)	91355 (54369 to 126581)	38.8 (24.6 to 52.2)	815 (454 to 1201)	0.4 (0.2 to 0.6)	92169 (54837 to 127794)	39.2 (24.8 to 52.6)	12799 (8769 to 16873)	2.7 (1.9 to 3.5)	3629 (2487 to 4853)	0.8 (0.6 to 1.1)	2464 (1720 to 3231)	0.6 (0.4 to 0.8)	129369 (88679 to 173611)	25.9 (18.1 to 34.1)	1346 (809 to 2001)	0.3 (0.2 to 0.4)	130716 (89649 to 175733)	26.2 (18.3 to 34.5)
	Male	12766 (8779 to 16296)	5.7 (4.2 to 7.3)	3863 (2740 to 4931)	1.9 (1.4 to 2.4)	2965 (2165 to 3775)	1.6 (1.2 to 2.1)	162540 (110626 to 208278)	67.1 (49.4 to 85.3)	1387 (861 to 1941)	0.7 (0.4 to 1)	163927 (111642 to 209916)	67.8 (49.8 to 86.2)	17938 (12613 to 23256)	4 (3 to 5.3)	5228 (3736 to 6900)	1.3 (0.9 to 1.7)	3803 (2795 to 5031)	1.1 (0.8 to 1.4)	201479 (143007 to 263617)	42.1 (31 to 55.7)	1897 (1184 to 2775)	0.5 (0.3 to 0.7)	203376 (144416 to 266345)	42.6 (31.3 to 56.4)
Countries
Afghanistan	Both	505 (185 to 800)	6.3 (2.4 to 9.8)	169 (65 to 268)	2.2 (0.9 to 3.5)	148 (60 to 235)	1.9 (0.8 to 3.1)	6138 (2015 to 9882)	73.2 (25.4 to 116.3)	63 (25 to 105)	0.8 (0.3 to 1.4)	6201 (2041 to 9979)	74 (25.7 to 117.7)	1164 (827 to 1607)	5.2 (3.8 to 7.2)	370 (263 to 512)	1.8 (1.3 to 2.5)	289 (208 to 399)	1.5 (1.1 to 2.2)	14831 (10541 to 20361)	58.5 (41.9 to 80.2)	133 (83 to 201)	0.7 (0.4 to 1)	14964 (10627 to 20519)	59.2 (42.5 to 81.2)
	Female	169 (62 to 296)	4.4 (1.7 to 7.6)	56 (21 to 94)	1.5 (0.6 to 2.5)	47 (20 to 78)	1.3 (0.6 to 2.1)	2217 (731 to 3872)	54.2 (18.5 to 94.2)	21 (8 to 36)	0.6 (0.2 to 1)	2238 (738 to 3911)	54.8 (18.7 to 95)	505 (324 to 750)	4.2 (2.7 to 6.1)	160 (103 to 237)	1.4 (0.9 to 2)	124 (80 to 180)	1.2 (0.8 to 1.6)	6628 (4199 to 9811)	49.3 (31.6 to 72.3)	58 (32 to 92)	0.5 (0.3 to 0.8)	6686 (4233 to 9906)	49.8 (31.9 to 73)
	Male	336 (115 to 591)	7.9 (2.6 to 14.1)	114 (40 to 202)	2.8 (0.9 to 5)	101 (37 to 181)	2.5 (0.9 to 4.5)	3921 (1212 to 6945)	89.9 (27.3 to 160.7)	42 (15 to 76)	1 (0.4 to 1.9)	3963 (1226 to 7015)	90.9 (27.8 to 162.1)	658 (396 to 1057)	6.3 (3.9 to 10.1)	210 (125 to 338)	2.1 (1.3 to 3.4)	166 (100 to 267)	1.9 (1.2 to 3)	8203 (4878 to 13214)	68.5 (42.2 to 109.7)	75 (41 to 133)	0.8 (0.4 to 1.4)	8278 (4927 to 13335)	69.3 (42.6 to 111.1)
Albania	Both	167 (125 to 252)	5.1 (3.9 to 7.8)	38 (29 to 60)	1.2 (1 to 2)	21 (17 to 35)	0.8 (0.6 to 1.3)	919 (738 to 1476)	29.9 (24.3 to 49.4)	15 (9 to 25)	0.5 (0.3 to 0.8)	935 (750 to 1499)	30.4 (24.7 to 50.2)	431 (264 to 722)	16.3 (10 to 27.7)	59 (38 to 97)	2.1 (1.4 to 3.5)	16 (12 to 27)	0.4 (0.3 to 0.8)	541 (387 to 905)	17.2 (12.3 to 28.1)	31 (16 to 54)	1.1 (0.6 to 2)	572 (407 to 956)	18.3 (13.1 to 29.8)
	Female	87 (64 to 128)	5.2 (3.9 to 7.6)	17 (13 to 24)	1.1 (0.8 to 1.5)	8 (6 to 11)	0.6 (0.5 to 0.8)	361 (288 to 508)	23.6 (18.7 to 33.6)	7 (4 to 12)	0.5 (0.3 to 0.7)	369 (294 to 519)	24 (19.2 to 34.2)	202 (119 to 340)	15.3 (9.2 to 26.1)	26 (16 to 45)	1.9 (1.2 to 3.2)	6 (4 to 9)	0.3 (0.2 to 0.5)	194 (132 to 309)	12.5 (8.4 to 19.5)	14 (7 to 25)	1.1 (0.5 to 1.9)	209 (141 to 330)	13.5 (9.1 to 21.3)
	Male	80 (55 to 147)	4.9 (3.5 to 9.3)	21 (15 to 40)	1.4 (1 to 2.7)	13 (10 to 25)	0.9 (0.7 to 1.9)	558 (422 to 1055)	35.8 (27.2 to 69.3)	8 (5 to 14)	0.5 (0.3 to 1)	566 (427 to 1070)	36.4 (27.6 to 70.3)	229 (122 to 459)	17.1 (9.1 to 34.6)	33 (19 to 62)	2.3 (1.3 to 4.5)	10 (7 to 19)	0.6 (0.4 to 1)	347 (234 to 615)	21.8 (14.7 to 38.2)	17 (8 to 33)	1.2 (0.6 to 2.4)	363 (245 to 644)	23 (15.5 to 40.9)
Algeria	Both	1208 (853 to 1482)	5.5 (4.1 to 6.6)	378 (268 to 463)	1.8 (1.3 to 2.1)	270 (200 to 327)	1.4 (1.1 to 1.8)	13982 (9548 to 17461)	58.5 (42.9 to 71.2)	134 (82 to 189)	0.6 (0.4 to 0.9)	14116 (9647 to 17603)	59.1 (43.3 to 71.9)	3747 (2471 to 4977)	9.1 (6 to 12.1)	693 (479 to 885)	1.7 (1.2 to 2.2)	305 (231 to 361)	0.8 (0.6 to 1)	13319 (9514 to 15945)	33 (23.8 to 39.4)	307 (182 to 465)	0.8 (0.5 to 1.1)	13627 (9710 to 16279)	33.7 (24.3 to 40.3)
	Female	493 (309 to 642)	4.5 (3.1 to 5.8)	154 (97 to 199)	1.4 (1 to 1.8)	111 (73 to 141)	1.1 (0.8 to 1.5)	5698 (3403 to 7641)	48.6 (31.4 to 62)	55 (32 to 81)	0.5 (0.3 to 0.8)	5753 (3435 to 7720)	49.1 (31.8 to 62.7)	1956 (1171 to 2847)	9.4 (5.7 to 13.6)	335 (209 to 466)	1.6 (1 to 2.3)	133 (94 to 170)	0.7 (0.5 to 0.9)	5979 (3988 to 7710)	29.5 (19.8 to 37.5)	156 (80 to 256)	0.8 (0.4 to 1.2)	6134 (4079 to 7902)	30.2 (20.2 to 38.7)
	Male	715 (480 to 945)	6.4 (4.5 to 8.3)	224 (151 to 294)	2.1 (1.5 to 2.7)	159 (112 to 209)	1.6 (1.2 to 2.3)	8283 (5477 to 10970)	68.3 (47.5 to 90)	79 (48 to 115)	0.7 (0.5 to 1.1)	8362 (5528 to 11077)	69 (48 to 90.9)	1791 (1060 to 2682)	8.7 (5.2 to 13)	358 (225 to 506)	1.8 (1.1 to 2.5)	172 (118 to 212)	0.9 (0.6 to 1.1)	7340 (4785 to 9228)	36.4 (23.8 to 45.6)	152 (82 to 246)	0.8 (0.4 to 1.2)	7492 (4891 to 9410)	37.1 (24.2 to 46.4)
American Samoa	Both	0 (0 to 0)	0.6 (0.5 to 0.9)	0 (0 to 0)	0.2 (0.2 to 0.3)	0 (0 to 0)	0.2 (0.1 to 0.2)	2 (2 to 3)	5.6 (4.3 to 7.9)	0 (0 to 0)	0.1 (0.1 to 0.1)	2 (2 to 3)	5.6 (4.4 to 8)	1 (0 to 1)	1.2 (0.9 to 1.7)	0 (0 to 0)	0.2 (0.2 to 0.3)	0 (0 to 0)	0.1 (0.1 to 0.2)	2 (2 to 3)	4.7 (3.9 to 6)	0 (0 to 0)	0.1 (0.1 to 0.2)	2 (2 to 3)	4.8 (4 to 6.2)
	Female	0 (0 to 0)	0.7 (0.5 to 1.1)	0 (0 to 0)	0.2 (0.2 to 0.4)	0 (0 to 0)	0.2 (0.1 to 0.3)	1 (1 to 2)	5.7 (4 to 9.2)	0 (0 to 0)	0.1 (0.1 to 0.1)	1 (1 to 2)	5.8 (4 to 9.4)	0 (0 to 1)	1.6 (1 to 2.5)	0 (0 to 0)	0.3 (0.2 to 0.4)	0 (0 to 0)	0.1 (0.1 to 0.2)	1 (1 to 2)	4.8 (3.6 to 7.6)	0 (0 to 0)	0.1 (0.1 to 0.2)	1 (1 to 2)	4.9 (3.7 to 7.7)
	Male	0 (0 to 0)	0.6 (0.4 to 0.8)	0 (0 to 0)	0.2 (0.1 to 0.3)	0 (0 to 0)	0.2 (0.1 to 0.2)	1 (1 to 2)	5.3 (4.1 to 8)	0 (0 to 0)	0.1 (0 to 0.1)	1 (1 to 2)	5.4 (4.2 to 8.1)	0 (0 to 0)	0.8 (0.5 to 1)	0 (0 to 0)	0.2 (0.1 to 0.3)	0 (0 to 0)	0.1 (0.1 to 0.2)	1 (1 to 1)	4.5 (3.1 to 5.6)	0 (0 to 0)	0.1 (0 to 0.1)	1 (1 to 1)	4.6 (3.1 to 5.7)
Andorra	Both	15 (10 to 21)	23.9 (16.3 to 33.1)	2 (1 to 3)	3.1 (2.1 to 4.2)	0 (0 to 0)	0.5 (0.4 to 0.6)	11 (9 to 14)	17.4 (13.7 to 22.2)	1 (1 to 2)	1.7 (1 to 2.6)	12 (9 to 15)	19.1 (14.7 to 24.2)	27 (21 to 39)	32 (24.8 to 45)	3 (3 to 5)	3.8 (3 to 5.4)	0 (0 to 0)	0.3 (0.2 to 0.4)	10 (8 to 14)	10.2 (8.4 to 14.1)	2 (1 to 3)	2.2 (1.4 to 3.3)	12 (10 to 17)	12.4 (10 to 17.2)
	Female	6 (4 to 8)	18.8 (12.3 to 28.5)	1 (0 to 1)	2.3 (1.5 to 3.5)	0 (0 to 0)	0.3 (0.2 to 0.4)	3 (2 to 5)	11.3 (8.2 to 15.1)	0 (0 to 1)	1.3 (0.7 to 2.2)	4 (3 to 5)	12.6 (9 to 16.9)	11 (8 to 16)	28.2 (20.2 to 41.6)	1 (1 to 2)	3.3 (2.4 to 4.9)	0 (0 to 0)	0.2 (0.2 to 0.3)	3 (3 to 5)	7.5 (5.7 to 10.8)	1 (0 to 1)	1.9 (1.1 to 3.2)	4 (3 to 6)	9.4 (7 to 13.6)
	Male	10 (6 to 15)	28.4 (17.1 to 43.8)	1 (1 to 2)	3.7 (2.3 to 5.6)	0 (0 to 0)	0.6 (0.5 to 0.9)	8 (6 to 10)	22.8 (16.9 to 30.1)	1 (0 to 1)	2 (1 to 3.4)	8 (6 to 11)	24.8 (18.3 to 33.1)	16 (11 to 25)	35.5 (24.8 to 53.7)	2 (1 to 3)	4.3 (3 to 6.5)	0 (0 to 0)	0.4 (0.3 to 0.6)	7 (5 to 10)	12.7 (9.5 to 18.4)	1 (1 to 2)	2.4 (1.4 to 3.9)	8 (6 to 12)	15.1 (11.3 to 22.3)
Angola	Both	209 (125 to 311)	2.6 (1.8 to 3.7)	65 (40 to 94)	0.9 (0.6 to 1.3)	52 (33 to 74)	0.8 (0.6 to 1.1)	2668 (1524 to 4038)	31.2 (20.2 to 44.2)	24 (14 to 36)	0.3 (0.2 to 0.5)	2692 (1538 to 4069)	31.5 (20.4 to 44.6)	297 (233 to 395)	1.5 (1.2 to 2.1)	94 (73 to 125)	0.5 (0.4 to 0.7)	75 (58 to 101)	0.5 (0.3 to 0.6)	3569 (2783 to 4750)	16.7 (12.8 to 22.6)	34 (22 to 49)	0.2 (0.1 to 0.3)	3603 (2809 to 4798)	16.9 (12.9 to 22.8)
	Female	62 (34 to 108)	1.6 (1 to 2.6)	20 (11 to 33)	0.5 (0.3 to 0.8)	15 (9 to 25)	0.5 (0.3 to 0.7)	791 (421 to 1379)	18.8 (11.3 to 30.5)	7 (4 to 13)	0.2 (0.1 to 0.3)	798 (425 to 1391)	19 (11.4 to 30.8)	105 (75 to 153)	1 (0.7 to 1.5)	33 (23 to 48)	0.3 (0.2 to 0.5)	26 (18 to 38)	0.3 (0.2 to 0.4)	1244 (898 to 1849)	10.9 (7.6 to 15.9)	12 (7 to 18)	0.1 (0.1 to 0.2)	1256 (905 to 1866)	11 (7.7 to 16.1)
	Male	147 (81 to 228)	3.7 (2.3 to 5.2)	46 (26 to 68)	1.3 (0.8 to 1.8)	37 (22 to 53)	1.1 (0.7 to 1.7)	1877 (981 to 2910)	43.2 (25.6 to 62.3)	17 (9 to 26)	0.5 (0.3 to 0.7)	1894 (993 to 2934)	43.6 (26 to 63.1)	192 (140 to 267)	2.1 (1.5 to 3)	61 (44 to 85)	0.7 (0.5 to 1)	49 (35 to 69)	0.7 (0.5 to 0.9)	2324 (1703 to 3212)	23.3 (16.6 to 32.7)	22 (14 to 34)	0.3 (0.2 to 0.4)	2346 (1717 to 3244)	23.5 (16.8 to 33.1)
Antigua and Barbuda	Both	1 (0 to 1)	0.9 (0.8 to 1.3)	0 (0 to 0)	0.3 (0.2 to 0.4)	0 (0 to 0)	0.2 (0.2 to 0.3)	4 (3 to 6)	7.2 (6 to 10.4)	0 (0 to 0)	0.1 (0.1 to 0.2)	4 (3 to 6)	7.3 (6.1 to 10.5)	2 (1 to 3)	2.3 (1.6 to 3.3)	0 (0 to 0)	0.4 (0.3 to 0.5)	0 (0 to 0)	0.1 (0.1 to 0.2)	5 (4 to 7)	5.4 (4.4 to 7)	0 (0 to 0)	0.2 (0.1 to 0.3)	5 (4 to 7)	5.5 (4.6 to 7.2)
	Female	0 (0 to 0)	0.3 (0.2 to 0.5)	0 (0 to 0)	0.1 (0.1 to 0.1)	0 (0 to 0)	0.1 (0 to 0.1)	1 (1 to 1)	2 (1.7 to 3)	0 (0 to 0)	0 (0 to 0.1)	1 (1 to 1)	2.1 (1.7 to 3.1)	0 (0 to 1)	1 (0.7 to 1.4)	0 (0 to 0)	0.1 (0.1 to 0.2)	0 (0 to 0)	0.1 (0 to 0.1)	1 (1 to 1)	1.8 (1.4 to 2.2)	0 (0 to 0)	0.1 (0 to 0.1)	1 (1 to 1)	1.9 (1.4 to 2.3)
	Male	0 (0 to 1)	1.6 (1.3 to 2.4)	0 (0 to 0)	0.5 (0.4 to 0.8)	0 (0 to 0)	0.4 (0.3 to 0.6)	3 (3 to 5)	12.9 (10.5 to 19.4)	0 (0 to 0)	0.2 (0.1 to 0.3)	3 (3 to 5)	13.1 (10.7 to 19.7)	2 (1 to 2)	3.6 (2.4 to 5.5)	0 (0 to 0)	0.6 (0.4 to 0.9)	0 (0 to 0)	0.2 (0.2 to 0.3)	4 (3 to 6)	9.1 (7.3 to 12.6)	0 (0 to 0)	0.3 (0.2 to 0.5)	4 (4 to 6)	9.4 (7.6 to 12.9)
Argentina	Both	965 (830 to 1269)	2.9 (2.5 to 3.8)	319 (274 to 420)	1 (0.8 to 1.3)	255 (223 to 331)	0.8 (0.7 to 1)	8585 (7400 to 11399)	26.1 (22.5 to 34.7)	117 (79 to 167)	0.4 (0.2 to 0.5)	8702 (7504 to 11541)	26.5 (22.8 to 35)	2019 (1538 to 3154)	4.4 (3.3 to 6.8)	421 (331 to 630)	0.9 (0.7 to 1.3)	230 (189 to 329)	0.5 (0.4 to 0.6)	7345 (5944 to 10684)	15.3 (12.4 to 22.5)	183 (120 to 292)	0.4 (0.3 to 0.6)	7528 (6104 to 10977)	15.7 (12.7 to 23)
	Female	361 (301 to 508)	2.1 (1.7 to 3)	117 (98 to 165)	0.7 (0.6 to 1)	91 (78 to 123)	0.5 (0.4 to 0.7)	3076 (2573 to 4371)	18.1 (15.1 to 25.8)	43 (29 to 63)	0.2 (0.2 to 0.4)	3119 (2610 to 4420)	18.3 (15.3 to 26.2)	804 (562 to 1455)	3.4 (2.3 to 6.2)	155 (112 to 268)	0.6 (0.4 to 1.1)	80 (62 to 129)	0.3 (0.2 to 0.5)	2493 (1908 to 4233)	10.1 (7.7 to 17.3)	70 (43 to 126)	0.3 (0.2 to 0.5)	2563 (1967 to 4357)	10.3 (7.9 to 17.8)
	Male	603 (498 to 869)	3.9 (3.2 to 5.6)	201 (166 to 290)	1.3 (1.1 to 1.9)	164 (136 to 230)	1.1 (0.9 to 1.5)	5510 (4587 to 7894)	35 (29.2 to 50)	74 (49 to 113)	0.5 (0.3 to 0.7)	5583 (4649 to 7993)	35.5 (29.6 to 50.6)	1215 (888 to 1901)	5.4 (3.9 to 8.4)	267 (202 to 411)	1.2 (0.9 to 1.8)	150 (118 to 224)	0.6 (0.5 to 1)	4852 (3790 to 7136)	21.2 (16.5 to 31.1)	113 (72 to 185)	0.5 (0.3 to 0.8)	4965 (3877 to 7332)	21.7 (16.9 to 32)
Armenia	Both	29 (21 to 54)	0.9 (0.6 to 1.6)	7 (5 to 13)	0.2 (0.2 to 0.4)	5 (4 to 8)	0.2 (0.1 to 0.3)	177 (132 to 321)	5.4 (4.1 to 9.6)	3 (2 to 6)	0.1 (0.1 to 0.2)	180 (134 to 326)	5.5 (4.1 to 9.7)	133 (72 to 178)	4.3 (2.3 to 5.9)	21 (12 to 27)	0.6 (0.4 to 0.8)	8 (4 to 10)	0.2 (0.1 to 0.3)	265 (146 to 323)	7.4 (4.1 to 9)	10 (5 to 16)	0.3 (0.2 to 0.5)	275 (151 to 336)	7.7 (4.3 to 9.4)
	Female	13 (8 to 29)	0.7 (0.5 to 1.6)	3 (2 to 6)	0.2 (0.1 to 0.3)	2 (1 to 3)	0.1 (0.1 to 0.2)	58 (40 to 125)	3.4 (2.4 to 7.1)	1 (1 to 3)	0.1 (0 to 0.1)	60 (41 to 127)	3.4 (2.4 to 7.3)	62 (34 to 89)	4.1 (2.2 to 6.3)	9 (5 to 12)	0.5 (0.3 to 0.8)	3 (2 to 3)	0.1 (0.1 to 0.1)	83 (53 to 99)	4.6 (2.9 to 5.6)	5 (2 to 7)	0.3 (0.1 to 0.5)	87 (56 to 105)	4.9 (3 to 6)
	Male	16 (11 to 31)	1 (0.7 to 1.9)	5 (3 to 9)	0.3 (0.2 to 0.6)	3 (2 to 6)	0.2 (0.2 to 0.4)	119 (86 to 228)	7.7 (5.7 to 14.3)	2 (1 to 4)	0.1 (0.1 to 0.2)	121 (87 to 231)	7.9 (5.8 to 14.5)	71 (31 to 107)	4.6 (2.1 to 6.9)	12 (6 to 18)	0.8 (0.3 to 1.1)	5 (2 to 7)	0.3 (0.1 to 0.4)	182 (81 to 232)	10.7 (4.9 to 13.5)	6 (2 to 10)	0.4 (0.1 to 0.6)	188 (84 to 240)	11.1 (5.1 to 14)
Australia	Both	2982 (2272 to 3569)	16.9 (12.8 to 20.4)	409 (310 to 482)	2.3 (1.7 to 2.7)	87 (67 to 98)	0.5 (0.3 to 0.5)	2861 (2200 to 3175)	15.5 (11.9 to 17.1)	217 (140 to 314)	1.2 (0.8 to 1.8)	3078 (2370 to 3438)	16.7 (12.8 to 18.6)	6907 (5608 to 8510)	27.7 (22.3 to 34.3)	843 (685 to 1043)	3.3 (2.7 to 4.1)	85 (69 to 101)	0.2 (0.2 to 0.3)	2328 (1923 to 2834)	8 (6.7 to 9.9)	476 (308 to 718)	1.9 (1.2 to 2.8)	2804 (2267 to 3409)	9.9 (8 to 12.2)
	Female	1377 (1030 to 1778)	15.6 (11.5 to 20.6)	181 (137 to 228)	2 (1.5 to 2.6)	33 (26 to 38)	0.3 (0.2 to 0.4)	1069 (831 to 1220)	11.3 (8.8 to 12.9)	99 (60 to 148)	1.1 (0.7 to 1.7)	1168 (910 to 1353)	12.4 (9.7 to 14.5)	2982 (2308 to 3836)	24.5 (18.6 to 31.6)	358 (277 to 456)	2.9 (2.2 to 3.7)	32 (26 to 41)	0.2 (0.1 to 0.2)	886 (719 to 1108)	6.2 (5 to 7.8)	205 (128 to 294)	1.7 (1 to 2.4)	1091 (871 to 1365)	7.9 (6.3 to 9.9)
	Male	1606 (1077 to 2045)	18.3 (12.2 to 23.6)	228 (155 to 281)	2.6 (1.8 to 3.2)	54 (36 to 66)	0.6 (0.4 to 0.7)	1792 (1202 to 2112)	19.7 (13.3 to 23.3)	118 (68 to 175)	1.3 (0.8 to 2)	1910 (1281 to 2245)	21.1 (14.2 to 24.8)	3925 (2899 to 5212)	31 (22.6 to 42.1)	485 (359 to 643)	3.7 (2.8 to 5.1)	52 (39 to 65)	0.3 (0.2 to 0.4)	1442 (1076 to 1835)	9.9 (7.4 to 12.8)	271 (164 to 421)	2.1 (1.3 to 3.3)	1713 (1267 to 2202)	12 (9 to 15.9)
Austria	Both	1777 (1155 to 2240)	20.9 (13.7 to 26.4)	272 (170 to 337)	3 (1.9 to 3.7)	90 (49 to 105)	0.8 (0.5 to 1)	2569 (1583 to 2940)	27.1 (17.2 to 30.9)	137 (75 to 201)	1.5 (0.9 to 2.3)	2706 (1675 to 3110)	28.6 (18.3 to 32.7)	1713 (1292 to 2831)	18.1 (13.2 to 30.5)	221 (169 to 360)	2.2 (1.6 to 3.7)	37 (32 to 53)	0.2 (0.2 to 0.4)	943 (781 to 1486)	8 (6.5 to 13.1)	121 (73 to 211)	1.2 (0.7 to 2.2)	1063 (867 to 1660)	9.2 (7.3 to 14.9)
	Female	912 (504 to 1213)	21.1 (11.9 to 28.5)	134 (71 to 173)	2.8 (1.6 to 3.7)	43 (18 to 51)	0.6 (0.3 to 0.8)	1085 (538 to 1271)	20.9 (11.3 to 24.5)	69 (33 to 105)	1.5 (0.7 to 2.3)	1155 (579 to 1356)	22.4 (12.2 to 26.3)	726 (527 to 1427)	16.4 (11.3 to 33.7)	90 (67 to 174)	1.9 (1.4 to 3.9)	12 (10 to 19)	0.2 (0.1 to 0.3)	298 (238 to 512)	5.1 (4 to 9.6)	50 (28 to 100)	1.1 (0.6 to 2.3)	348 (276 to 621)	6.2 (4.7 to 11.9)
	Male	865 (500 to 1180)	20.8 (11.8 to 28.7)	138 (78 to 182)	3.2 (1.8 to 4.3)	47 (25 to 56)	1.1 (0.6 to 1.2)	1484 (847 to 1717)	34.1 (19.6 to 39.5)	67 (34 to 104)	1.6 (0.8 to 2.5)	1551 (896 to 1798)	35.7 (20.7 to 41.5)	987 (700 to 1831)	20 (13.5 to 38.5)	130 (94 to 235)	2.5 (1.7 to 4.8)	24 (19 to 37)	0.4 (0.3 to 0.6)	644 (518 to 1087)	11 (8.7 to 19.4)	70 (41 to 132)	1.4 (0.8 to 2.6)	715 (563 to 1218)	12.4 (9.6 to 22)
Azerbaijan	Both	289 (182 to 375)	3.9 (2.6 to 5)	86 (55 to 110)	1.2 (0.8 to 1.5)	51 (36 to 63)	0.8 (0.6 to 1)	2515 (1610 to 3145)	34.5 (23 to 42.6)	31 (17 to 47)	0.4 (0.3 to 0.6)	2546 (1635 to 3185)	35 (23.2 to 43.1)	1083 (604 to 1591)	10 (5.6 to 14.9)	169 (102 to 238)	1.6 (0.9 to 2.2)	58 (40 to 73)	0.6 (0.4 to 0.7)	2509 (1625 to 3239)	23 (14.9 to 29.4)	82 (43 to 135)	0.8 (0.4 to 1.3)	2591 (1678 to 3354)	23.8 (15.4 to 30.4)
	Female	123 (56 to 187)	3.1 (1.5 to 4.6)	33 (16 to 49)	0.9 (0.4 to 1.2)	18 (10 to 25)	0.5 (0.3 to 0.7)	878 (414 to 1298)	23 (11.2 to 33.1)	13 (5 to 22)	0.3 (0.1 to 0.5)	890 (419 to 1318)	23.4 (11.4 to 33.5)	510 (240 to 849)	9.1 (4.3 to 15.2)	71 (36 to 115)	1.3 (0.6 to 2)	18 (11 to 25)	0.3 (0.2 to 0.4)	862 (456 to 1256)	15.2 (8.1 to 21.8)	37 (15 to 69)	0.7 (0.3 to 1.2)	899 (473 to 1314)	15.8 (8.5 to 22.9)
	Male	166 (113 to 219)	4.8 (3.4 to 6.5)	53 (36 to 70)	1.6 (1.1 to 2.1)	33 (24 to 44)	1.1 (0.8 to 1.6)	1637 (1119 to 2059)	47.3 (33.4 to 60.1)	19 (11 to 27)	0.6 (0.4 to 0.8)	1655 (1134 to 2085)	47.8 (33.9 to 60.9)	573 (313 to 893)	10.9 (5.9 to 17.2)	98 (58 to 143)	1.9 (1.1 to 2.8)	40 (27 to 51)	0.8 (0.6 to 1.1)	1647 (1089 to 2127)	31.6 (20.9 to 40.4)	45 (23 to 79)	0.9 (0.5 to 1.5)	1692 (1126 to 2179)	32.5 (21.6 to 41.4)
Bahrain	Both	13 (6 to 17)	3.7 (1.7 to 5)	4 (2 to 6)	1.3 (0.6 to 1.7)	3 (1 to 4)	1.1 (0.5 to 1.5)	128 (63 to 174)	34.3 (16 to 46.4)	1 (1 to 2)	0.5 (0.2 to 0.7)	129 (64 to 176)	34.8 (16.3 to 47)	60 (44 to 80)	4 (2.9 to 5.4)	9 (7 to 12)	0.7 (0.5 to 0.9)	3 (2 to 4)	0.3 (0.2 to 0.3)	129 (92 to 159)	9 (6.2 to 10.9)	5 (3 to 7)	0.3 (0.2 to 0.5)	133 (95 to 164)	9.3 (6.5 to 11.2)
	Female	3 (1 to 4)	1.7 (0.7 to 2.6)	1 (0 to 1)	0.6 (0.2 to 0.8)	1 (0 to 1)	0.4 (0.2 to 0.6)	28 (11 to 43)	16.1 (6.3 to 24.6)	0 (0 to 1)	0.2 (0.1 to 0.4)	28 (11 to 43)	16.3 (6.4 to 24.8)	15 (10 to 21)	2.6 (1.7 to 3.7)	2 (1 to 3)	0.4 (0.2 to 0.5)	1 (0 to 1)	0.1 (0.1 to 0.1)	22 (15 to 28)	4.1 (2.7 to 5.1)	1 (1 to 2)	0.2 (0.1 to 0.3)	23 (15 to 30)	4.3 (2.9 to 5.4)
	Male	10 (5 to 14)	5.3 (2.3 to 7.2)	3 (2 to 4)	1.8 (0.8 to 2.5)	2 (1 to 3)	1.6 (0.7 to 2.2)	100 (51 to 136)	49.1 (22.6 to 66.7)	1 (1 to 2)	0.7 (0.3 to 1.1)	101 (51 to 137)	49.8 (22.9 to 67.5)	44 (31 to 65)	4.9 (3.3 to 7.5)	7 (5 to 10)	0.9 (0.6 to 1.2)	3 (2 to 4)	0.4 (0.2 to 0.5)	107 (73 to 137)	12.2 (8.2 to 15.1)	3 (2 to 5)	0.4 (0.2 to 0.6)	110 (76 to 143)	12.6 (8.5 to 15.6)
Bangladesh	Both	4282 (3056 to 6495)	4.7 (3.4 to 7.3)	1339 (952 to 2036)	1.5 (1.1 to 2.4)	1060 (760 to 1614)	1.3 (1 to 2.1)	56789 (39557 to 85036)	56.3 (40.3 to 86.6)	478 (303 to 751)	0.6 (0.4 to 0.9)	57267 (39925 to 85684)	56.8 (40.8 to 87.5)	2384 (1633 to 4153)	1.6 (1.1 to 2.7)	755 (519 to 1322)	0.5 (0.3 to 0.9)	537 (375 to 925)	0.4 (0.3 to 0.6)	24804 (17074 to 42734)	15.7 (10.9 to 27.1)	269 (153 to 490)	0.2 (0.1 to 0.3)	25073 (17293 to 43169)	15.9 (11 to 27.4)
	Female	1247 (894 to 1733)	2.7 (2 to 3.8)	388 (281 to 539)	0.9 (0.7 to 1.2)	298 (222 to 411)	0.7 (0.6 to 1)	16754 (11811 to 23528)	33.1 (24.4 to 45.6)	139 (88 to 204)	0.3 (0.2 to 0.5)	16893 (11949 to 23735)	33.5 (24.6 to 46.1)	916 (612 to 1557)	1.1 (0.8 to 1.9)	287 (192 to 485)	0.4 (0.2 to 0.6)	188 (129 to 312)	0.2 (0.2 to 0.4)	9457 (6304 to 15765)	11.3 (7.6 to 18.8)	102 (58 to 184)	0.1 (0.1 to 0.2)	9559 (6364 to 15910)	11.5 (7.7 to 19)
	Male	3035 (2025 to 5029)	6.4 (4.3 to 10.9)	952 (631 to 1581)	2.1 (1.4 to 3.6)	762 (512 to 1297)	1.9 (1.3 to 3.2)	40035 (25947 to 66569)	76.7 (51.1 to 129.4)	339 (200 to 575)	0.8 (0.4 to 1.3)	40374 (26123 to 67161)	77.5 (51.6 to 130.8)	1468 (939 to 2929)	1.9 (1.2 to 3.8)	468 (298 to 927)	0.6 (0.4 to 1.2)	349 (226 to 673)	0.5 (0.3 to 0.9)	15347 (9817 to 29939)	19.9 (12.8 to 38.8)	166 (91 to 338)	0.2 (0.1 to 0.5)	15514 (9935 to 30258)	20.1 (12.9 to 39.3)
Barbados	Both	8 (7 to 11)	3.1 (2.4 to 3.9)	2 (2 to 3)	0.8 (0.6 to 1)	1 (1 to 2)	0.5 (0.4 to 0.6)	51 (42 to 63)	19 (15.7 to 23.1)	1 (1 to 1)	0.3 (0.2 to 0.5)	52 (43 to 64)	19.3 (16 to 23.5)	17 (13 to 23)	5.9 (4.5 to 7.9)	3 (2 to 4)	0.9 (0.7 to 1.2)	1 (1 to 2)	0.3 (0.3 to 0.4)	42 (35 to 54)	12.1 (10.2 to 15.5)	1 (1 to 2)	0.5 (0.3 to 0.7)	43 (36 to 56)	12.6 (10.6 to 16.2)
	Female	4 (3 to 5)	2.5 (1.8 to 3.6)	1 (1 to 1)	0.6 (0.4 to 0.8)	1 (0 to 1)	0.3 (0.3 to 0.4)	19 (15 to 25)	12.9 (10.2 to 17.2)	0 (0 to 1)	0.2 (0.2 to 0.4)	19 (15 to 25)	13.2 (10.4 to 17.5)	8 (6 to 12)	5.6 (3.9 to 8.7)	1 (1 to 2)	0.8 (0.6 to 1.2)	1 (0 to 1)	0.2 (0.2 to 0.3)	16 (13 to 21)	9.2 (7.3 to 12.1)	1 (0 to 1)	0.4 (0.2 to 0.7)	16 (13 to 21)	9.6 (7.6 to 12.5)
	Male	5 (4 to 7)	3.7 (2.7 to 5.1)	1 (1 to 2)	1.1 (0.8 to 1.4)	1 (1 to 1)	0.7 (0.6 to 1)	32 (25 to 42)	26 (20.2 to 34)	1 (0 to 1)	0.4 (0.3 to 0.6)	33 (26 to 43)	26.4 (20.5 to 34.5)	9 (6 to 13)	6.1 (4.3 to 9.1)	2 (1 to 2)	1 (0.8 to 1.5)	1 (1 to 1)	0.4 (0.3 to 0.6)	26 (21 to 36)	15.4 (12.2 to 21.3)	1 (0 to 1)	0.5 (0.3 to 0.8)	27 (21 to 37)	15.9 (12.6 to 21.9)
Belarus	Both	1626 (1038 to 2139)	15.7 (9.9 to 21.2)	270 (172 to 344)	2.5 (1.6 to 3.2)	101 (65 to 118)	0.9 (0.5 to 1)	3894 (2518 to 4614)	34.9 (22.6 to 41.6)	129 (74 to 191)	1.2 (0.7 to 1.8)	4023 (2588 to 4798)	36.1 (23.3 to 43)	3118 (2101 to 4133)	32.5 (21.3 to 44)	402 (275 to 527)	4 (2.7 to 5.4)	65 (47 to 77)	0.5 (0.4 to 0.6)	2207 (1561 to 2698)	19.4 (13.5 to 23.8)	223 (127 to 334)	2.3 (1.3 to 3.5)	2429 (1725 to 2982)	21.6 (15.2 to 26.8)
	Female	816 (516 to 1171)	15.4 (9.5 to 23)	124 (78 to 168)	2.2 (1.4 to 3.1)	40 (25 to 47)	0.6 (0.4 to 0.7)	1466 (930 to 1743)	24.9 (15.8 to 29.9)	62 (34 to 97)	1.1 (0.6 to 1.8)	1528 (964 to 1822)	26 (16.5 to 31.5)	1699 (1062 to 2264)	35.5 (21.4 to 49.5)	208 (133 to 276)	4.2 (2.6 to 5.8)	25 (18 to 30)	0.4 (0.2 to 0.4)	847 (578 to 1025)	15 (9.9 to 18.6)	118 (66 to 182)	2.4 (1.3 to 3.8)	965 (652 to 1189)	17.4 (11.4 to 22.1)
	Male	810 (440 to 1206)	16.1 (8.8 to 24.2)	146 (81 to 206)	2.9 (1.6 to 4.1)	61 (36 to 76)	1.2 (0.7 to 1.5)	2428 (1440 to 3114)	46.8 (27.8 to 58.7)	67 (33 to 107)	1.3 (0.6 to 2.2)	2495 (1480 to 3206)	48.2 (28.6 to 61)	1418 (845 to 2148)	29.6 (17.2 to 45.8)	194 (117 to 286)	3.9 (2.4 to 6)	40 (27 to 50)	0.7 (0.5 to 0.9)	1360 (892 to 1767)	25 (16.4 to 32.6)	104 (55 to 174)	2.1 (1 to 3.7)	1464 (957 to 1924)	27.1 (17.7 to 35.7)
Belgium	Both	2149 (1681 to 2731)	20.2 (15.8 to 26.3)	318 (247 to 392)	2.8 (2.2 to 3.6)	92 (68 to 102)	0.7 (0.5 to 0.7)	2759 (2133 to 3134)	22.9 (18.2 to 26.8)	162 (106 to 227)	1.5 (0.9 to 2.1)	2921 (2271 to 3333)	24.4 (19.4 to 28.6)	3076 (2389 to 4752)	26.1 (19.8 to 40.6)	388 (305 to 588)	3.2 (2.4 to 4.9)	55 (47 to 74)	0.3 (0.3 to 0.4)	1436 (1216 to 2099)	9.8 (8.2 to 14.7)	215 (132 to 346)	1.8 (1.1 to 3)	1651 (1378 to 2444)	11.6 (9.5 to 17.6)
	Female	831 (583 to 1103)	15.7 (11.1 to 21.4)	118 (81 to 151)	2.1 (1.5 to 2.8)	32 (20 to 37)	0.4 (0.3 to 0.5)	901 (612 to 1028)	14.8 (10.4 to 17)	62 (36 to 93)	1.1 (0.6 to 1.7)	963 (655 to 1101)	15.9 (11.2 to 18.4)	1159 (899 to 1602)	20.4 (15.3 to 28.9)	144 (113 to 196)	2.4 (1.8 to 3.4)	18 (15 to 22)	0.2 (0.2 to 0.2)	456 (385 to 583)	6.4 (5.4 to 8.6)	81 (50 to 128)	1.4 (0.8 to 2.2)	536 (446 to 697)	7.8 (6.4 to 10.4)
	Male	1318 (916 to 1921)	24.6 (17.2 to 37.4)	199 (143 to 275)	3.6 (2.5 to 5.1)	60 (42 to 72)	1 (0.7 to 1.2)	1858 (1336 to 2344)	31.6 (23.1 to 40.7)	100 (61 to 152)	1.8 (1.1 to 2.8)	1958 (1404 to 2492)	33.4 (24.5 to 43.3)	1917 (1325 to 3442)	31.9 (21.5 to 59.7)	245 (172 to 432)	3.9 (2.7 to 7.3)	36 (30 to 56)	0.4 (0.3 to 0.7)	980 (782 to 1630)	13.4 (10.4 to 23)	134 (76 to 256)	2.2 (1.2 to 4.3)	1114 (876 to 1837)	15.5 (11.9 to 26.6)
Belize	Both	3 (3 to 4)	2.2 (1.8 to 2.8)	1 (1 to 1)	0.7 (0.6 to 0.9)	1 (1 to 1)	0.6 (0.5 to 0.8)	33 (26 to 43)	21.5 (17.2 to 27.5)	0 (0 to 1)	0.3 (0.2 to 0.4)	34 (27 to 43)	21.8 (17.4 to 27.9)	9 (7 to 11)	2.3 (1.9 to 2.8)	2 (2 to 3)	0.7 (0.6 to 0.8)	1 (1 to 2)	0.4 (0.4 to 0.6)	64 (50 to 78)	17 (13.8 to 21.1)	1 (1 to 1)	0.2 (0.2 to 0.4)	65 (51 to 79)	17.2 (14 to 21.4)
	Female	1 (1 to 1)	1.5 (1.2 to 2)	0 (0 to 0)	0.5 (0.4 to 0.6)	0 (0 to 0)	0.4 (0.3 to 0.5)	11 (8 to 14)	14 (11.3 to 18.7)	0 (0 to 0)	0.2 (0.1 to 0.2)	11 (9 to 14)	14.2 (11.5 to 18.9)	4 (3 to 5)	2 (1.6 to 2.7)	1 (1 to 1)	0.5 (0.4 to 0.7)	1 (0 to 1)	0.3 (0.3 to 0.5)	25 (20 to 33)	12.8 (10.7 to 17.5)	0 (0 to 1)	0.2 (0.1 to 0.3)	25 (21 to 34)	13 (10.9 to 17.8)
	Male	2 (1 to 3)	2.9 (2 to 4.1)	1 (0 to 1)	0.9 (0.6 to 1.4)	0 (0 to 1)	0.8 (0.5 to 1.1)	23 (16 to 32)	28.7 (19.9 to 40.7)	0 (0 to 0)	0.3 (0.2 to 0.5)	23 (16 to 32)	29 (20.2 to 41.3)	5 (3 to 6)	2.6 (1.9 to 3.4)	1 (1 to 2)	0.8 (0.6 to 1.1)	1 (1 to 1)	0.6 (0.4 to 0.7)	39 (27 to 49)	21.2 (15.1 to 26.7)	1 (0 to 1)	0.3 (0.2 to 0.4)	40 (28 to 50)	21.5 (15.4 to 27.1)
Benin	Both	73 (52 to 93)	1.8 (1.4 to 2.2)	22 (16 to 28)	0.6 (0.5 to 0.7)	17 (13 to 21)	0.5 (0.4 to 0.6)	911 (650 to 1173)	20.9 (15.8 to 25.7)	8 (5 to 11)	0.2 (0.1 to 0.3)	919 (655 to 1180)	21.1 (15.9 to 26)	104 (80 to 135)	1.2 (1 to 1.6)	32 (25 to 41)	0.4 (0.3 to 0.5)	26 (20 to 33)	0.4 (0.3 to 0.5)	1243 (960 to 1645)	13.3 (10.4 to 17)	12 (8 to 17)	0.2 (0.1 to 0.2)	1255 (969 to 1662)	13.4 (10.5 to 17.3)
	Female	21 (15 to 28)	1 (0.8 to 1.4)	6 (5 to 8)	0.3 (0.3 to 0.4)	5 (4 to 7)	0.3 (0.2 to 0.4)	255 (178 to 341)	11.8 (8.6 to 15.7)	2 (1 to 3)	0.1 (0.1 to 0.2)	257 (180 to 344)	11.9 (8.7 to 15.8)	35 (24 to 52)	0.8 (0.5 to 1.1)	11 (8 to 16)	0.3 (0.2 to 0.4)	9 (6 to 13)	0.2 (0.2 to 0.3)	421 (289 to 623)	8.5 (5.8 to 12.3)	4 (2 to 6)	0.1 (0.1 to 0.1)	425 (292 to 628)	8.6 (5.9 to 12.4)
	Male	52 (34 to 68)	2.6 (1.9 to 3.4)	16 (10 to 20)	0.9 (0.6 to 1.1)	12 (8 to 16)	0.8 (0.5 to 1)	657 (439 to 875)	30.7 (21.8 to 39)	6 (3 to 8)	0.3 (0.2 to 0.5)	662 (443 to 883)	31.1 (22 to 39.4)	68 (49 to 93)	1.7 (1.2 to 2.2)	21 (15 to 28)	0.6 (0.4 to 0.7)	17 (12 to 23)	0.5 (0.4 to 0.7)	822 (587 to 1136)	18.4 (13.2 to 24.5)	8 (5 to 12)	0.2 (0.1 to 0.3)	830 (593 to 1146)	18.6 (13.4 to 24.8)
Bermuda	Both	2 (1 to 5)	3.5 (2.2 to 7.2)	1 (0 to 1)	0.8 (0.5 to 1.6)	0 (0 to 1)	0.5 (0.3 to 0.9)	11 (7 to 21)	16.8 (11.4 to 32.3)	0 (0 to 0)	0.3 (0.2 to 0.7)	11 (7 to 21)	17.1 (11.6 to 33)	13 (9 to 17)	20.7 (13.8 to 29.8)	2 (1 to 2)	2.6 (1.8 to 3.7)	0 (0 to 1)	0.4 (0.3 to 0.5)	12 (9 to 14)	13.9 (10.5 to 17.4)	1 (1 to 1)	1.4 (0.8 to 2.3)	13 (10 to 15)	15.4 (11.4 to 19.6)
	Female	1 (1 to 3)	3 (1.6 to 8.1)	0 (0 to 1)	0.6 (0.3 to 1.6)	0 (0 to 0)	0.3 (0.2 to 0.8)	4 (2 to 10)	11.4 (6.9 to 30.9)	0 (0 to 0)	0.3 (0.1 to 0.7)	4 (2 to 11)	11.6 (7.1 to 31.7)	7 (4 to 10)	23.2 (12.6 to 35.7)	1 (1 to 1)	2.9 (1.6 to 4.3)	0 (0 to 0)	0.4 (0.2 to 0.5)	6 (3 to 7)	12.9 (7.7 to 16.5)	1 (0 to 1)	1.6 (0.8 to 2.7)	6 (4 to 8)	14.5 (8.6 to 18.7)
	Male	1 (1 to 2)	4.1 (2.6 to 7.2)	0 (0 to 1)	1.1 (0.7 to 1.8)	0 (0 to 0)	0.7 (0.5 to 1.1)	7 (5 to 12)	22.8 (15.5 to 38.1)	0 (0 to 0)	0.4 (0.2 to 0.8)	7 (5 to 12)	23.2 (15.8 to 38.7)	6 (4 to 9)	18.1 (11.2 to 31.5)	1 (1 to 1)	2.4 (1.6 to 4)	0 (0 to 0)	0.5 (0.4 to 0.6)	6 (5 to 8)	15.1 (11.7 to 21.2)	0 (0 to 1)	1.3 (0.7 to 2.3)	7 (5 to 9)	16.3 (12.5 to 23.3)
Bhutan	Both	19 (14 to 29)	4.1 (2.9 to 6.3)	6 (4 to 9)	1.3 (0.9 to 2.1)	5 (3 to 7)	1.2 (0.8 to 1.8)	251 (181 to 377)	48.2 (34 to 72.8)	2 (1 to 3)	0.5 (0.3 to 0.8)	254 (182 to 380)	48.7 (34.3 to 73.5)	15 (8 to 28)	1.6 (0.9 to 3.1)	5 (3 to 9)	0.5 (0.3 to 1)	3 (2 to 6)	0.4 (0.2 to 0.8)	149 (81 to 290)	15.8 (9 to 30.8)	2 (1 to 3)	0.2 (0.1 to 0.4)	150 (82 to 294)	16 (9.1 to 31.2)
	Female	6 (4 to 8)	2.5 (1.8 to 3.4)	2 (1 to 2)	0.8 (0.6 to 1.1)	1 (1 to 2)	0.7 (0.5 to 1)	75 (51 to 104)	29.3 (20.6 to 40.4)	1 (0 to 1)	0.3 (0.2 to 0.4)	75 (52 to 105)	29.6 (20.9 to 40.9)	5 (2 to 10)	1.1 (0.6 to 2.1)	2 (1 to 3)	0.3 (0.2 to 0.7)	1 (1 to 2)	0.2 (0.1 to 0.5)	48 (25 to 94)	10.2 (5.6 to 19.6)	1 (0 to 1)	0.1 (0.1 to 0.2)	48 (25 to 95)	10.3 (5.7 to 19.8)
	Male	14 (9 to 22)	5.7 (3.5 to 9.6)	4 (3 to 7)	1.9 (1.2 to 3.2)	3 (2 to 6)	1.6 (1 to 2.8)	177 (114 to 288)	65.9 (41.6 to 110.3)	2 (1 to 3)	0.7 (0.4 to 1.2)	178 (115 to 291)	66.6 (42.2 to 111.4)	10 (5 to 21)	2.1 (1.1 to 4.5)	3 (2 to 7)	0.7 (0.4 to 1.5)	2 (1 to 5)	0.6 (0.3 to 1.2)	101 (52 to 213)	21 (11.2 to 44.2)	1 (1 to 2)	0.3 (0.1 to 0.6)	102 (52 to 216)	21.2 (11.3 to 44.8)
Bolivia	Both	225 (145 to 282)	4.3 (2.9 to 5.1)	70 (46 to 86)	1.4 (1 to 1.7)	57 (38 to 68)	1.3 (0.9 to 1.5)	2705 (1735 to 3386)	47.1 (31.1 to 57.1)	25 (15 to 36)	0.5 (0.3 to 0.7)	2730 (1754 to 3428)	47.6 (31.5 to 57.6)	225 (160 to 306)	2.2 (1.6 to 3)	73 (52 to 99)	0.7 (0.5 to 1)	59 (43 to 79)	0.6 (0.5 to 0.8)	2090 (1490 to 2860)	19.9 (14.4 to 27.1)	27 (17 to 41)	0.3 (0.2 to 0.4)	2117 (1512 to 2894)	20.2 (14.6 to 27.5)
	Female	72 (38 to 108)	2.7 (1.5 to 3.7)	22 (12 to 32)	0.9 (0.5 to 1.2)	18 (10 to 25)	0.8 (0.5 to 1)	836 (439 to 1245)	29.1 (16.1 to 40.5)	8 (4 to 13)	0.3 (0.2 to 0.5)	844 (442 to 1253)	29.5 (16.3 to 40.9)	83 (53 to 112)	1.6 (1 to 2.1)	27 (17 to 36)	0.5 (0.3 to 0.7)	21 (13 to 28)	0.4 (0.3 to 0.6)	721 (466 to 1001)	13.4 (8.7 to 18.6)	10 (6 to 15)	0.2 (0.1 to 0.3)	731 (472 to 1013)	13.6 (8.9 to 18.8)
	Male	153 (97 to 192)	5.9 (3.9 to 7.5)	47 (30 to 60)	2 (1.3 to 2.5)	39 (25 to 49)	1.8 (1.2 to 2.3)	1869 (1188 to 2355)	66 (42.6 to 84)	17 (10 to 25)	0.7 (0.4 to 1.1)	1886 (1200 to 2376)	66.7 (43 to 84.8)	142 (94 to 209)	2.9 (1.9 to 4.2)	46 (31 to 67)	1 (0.6 to 1.4)	38 (26 to 55)	0.9 (0.6 to 1.2)	1369 (919 to 2033)	26.7 (18 to 39.2)	17 (10 to 28)	0.4 (0.2 to 0.6)	1386 (930 to 2060)	27.1 (18.3 to 39.7)
Bosnia and Herzegovina	Both	134 (102 to 159)	2.8 (2.2 to 3.4)	38 (29 to 45)	0.8 (0.6 to 1)	27 (20 to 31)	0.6 (0.4 to 0.7)	997 (747 to 1151)	21 (15.6 to 24.2)	15 (9 to 20)	0.3 (0.2 to 0.4)	1011 (758 to 1168)	21.3 (15.8 to 24.5)	289 (175 to 393)	8.9 (5.4 to 12.5)	48 (28 to 62)	1.3 (0.8 to 1.8)	22 (12 to 27)	0.4 (0.2 to 0.5)	627 (372 to 779)	14.1 (8.6 to 17.5)	23 (12 to 36)	0.7 (0.3 to 1)	650 (384 to 806)	14.8 (9 to 18.3)
	Female	66 (48 to 85)	2.8 (2 to 3.6)	17 (12 to 21)	0.7 (0.5 to 0.9)	11 (8 to 13)	0.5 (0.3 to 0.6)	405 (285 to 495)	16.8 (11.8 to 20.6)	7 (4 to 10)	0.3 (0.2 to 0.4)	411 (289 to 503)	17.1 (12 to 21)	165 (87 to 245)	10.3 (5.4 to 15.8)	25 (13 to 36)	1.4 (0.7 to 2.1)	10 (5 to 13)	0.4 (0.2 to 0.5)	278 (150 to 367)	12.7 (6.9 to 16.7)	13 (6 to 21)	0.7 (0.3 to 1.3)	291 (157 to 385)	13.5 (7.4 to 17.9)
	Male	67 (47 to 83)	3 (2.1 to 3.7)	21 (15 to 26)	1 (0.7 to 1.2)	16 (11 to 20)	0.8 (0.5 to 1)	592 (411 to 720)	26 (17.7 to 31.6)	8 (5 to 11)	0.4 (0.2 to 0.5)	600 (415 to 729)	26.4 (18 to 32)	124 (70 to 190)	7.5 (4.2 to 12.3)	23 (13 to 31)	1.2 (0.7 to 1.8)	12 (6 to 15)	0.5 (0.3 to 0.6)	349 (201 to 445)	15.7 (9.5 to 19.9)	10 (5 to 17)	0.6 (0.3 to 1)	359 (208 to 457)	16.3 (9.8 to 20.7)
Botswana	Both	12 (9 to 18)	1.4 (1 to 2)	4 (3 to 6)	0.5 (0.4 to 0.7)	4 (3 to 5)	0.4 (0.3 to 0.6)	153 (109 to 222)	15.8 (11.4 to 22.7)	1 (1 to 2)	0.2 (0.1 to 0.3)	155 (110 to 224)	16 (11.6 to 23)	18 (14 to 25)	0.9 (0.7 to 1.2)	6 (5 to 8)	0.3 (0.2 to 0.4)	4 (3 to 6)	0.2 (0.2 to 0.3)	165 (130 to 229)	8.1 (6.6 to 11)	2 (1 to 3)	0.1 (0.1 to 0.2)	167 (132 to 232)	8.2 (6.6 to 11.2)
	Female	4 (2 to 7)	0.8 (0.5 to 1.4)	1 (1 to 2)	0.3 (0.2 to 0.4)	1 (1 to 2)	0.2 (0.1 to 0.4)	47 (26 to 83)	8.5 (5 to 14.6)	0 (0 to 1)	0.1 (0.1 to 0.2)	47 (26 to 84)	8.6 (5 to 14.8)	8 (6 to 12)	0.7 (0.6 to 1)	3 (2 to 4)	0.2 (0.2 to 0.3)	2 (1 to 2)	0.2 (0.1 to 0.2)	69 (51 to 101)	6.1 (4.5 to 9)	1 (1 to 1)	0.1 (0.1 to 0.1)	70 (51 to 102)	6.2 (4.6 to 9.1)
	Male	8 (6 to 12)	2.1 (1.5 to 3.1)	3 (2 to 4)	0.7 (0.5 to 1.1)	3 (2 to 4)	0.7 (0.5 to 1)	106 (74 to 158)	24.2 (17.3 to 35.8)	1 (1 to 2)	0.3 (0.2 to 0.4)	107 (75 to 159)	24.5 (17.5 to 36.1)	10 (7 to 15)	1.1 (0.9 to 1.7)	3 (2 to 5)	0.4 (0.3 to 0.6)	2 (2 to 4)	0.3 (0.3 to 0.5)	96 (71 to 141)	10.5 (7.8 to 15.3)	1 (1 to 2)	0.1 (0.1 to 0.2)	97 (71 to 143)	10.6 (7.9 to 15.5)
Brazil	Both	2950 (2513 to 3632)	2.3 (1.9 to 2.8)	942 (799 to 1159)	0.8 (0.6 to 0.9)	691 (575 to 849)	0.6 (0.5 to 0.7)	29905 (25537 to 37673)	22.3 (18.7 to 27.6)	340 (239 to 467)	0.3 (0.2 to 0.4)	30245 (25855 to 38079)	22.5 (18.9 to 27.9)	7529 (6099 to 9027)	3.4 (2.7 to 4.1)	1474 (1218 to 1804)	0.7 (0.5 to 0.8)	724 (589 to 897)	0.3 (0.3 to 0.4)	26914 (22239 to 33727)	11.9 (9.8 to 14.8)	653 (452 to 920)	0.3 (0.2 to 0.4)	27567 (22737 to 34508)	12.1 (10 to 15.2)
	Female	992 (856 to 1229)	1.5 (1.2 to 1.8)	310 (267 to 382)	0.5 (0.4 to 0.6)	219 (185 to 260)	0.4 (0.3 to 0.4)	9448 (8279 to 11987)	13.5 (11.6 to 16.6)	112 (78 to 153)	0.2 (0.1 to 0.2)	9561 (8360 to 12119)	13.7 (11.8 to 16.8)	3482 (2540 to 4037)	3.1 (2.3 to 3.6)	613 (468 to 697)	0.5 (0.4 to 0.6)	267 (216 to 315)	0.2 (0.2 to 0.3)	9907 (7997 to 11484)	8.5 (6.9 to 9.8)	287 (182 to 403)	0.2 (0.2 to 0.4)	10194 (8206 to 11832)	8.7 (7.1 to 10.1)
	Male	1958 (1570 to 2596)	3.2 (2.5 to 4.2)	632 (506 to 838)	1 (0.8 to 1.4)	471 (372 to 631)	0.9 (0.7 to 1.1)	20456 (16547 to 27789)	31.5 (25 to 41.9)	228 (153 to 330)	0.4 (0.3 to 0.5)	20684 (16682 to 28107)	31.9 (25.3 to 42.5)	4047 (2799 to 5634)	3.7 (2.6 to 5.2)	861 (614 to 1198)	0.8 (0.6 to 1.1)	457 (333 to 633)	0.4 (0.3 to 0.6)	17007 (12557 to 23794)	15.5 (11.5 to 21.7)	367 (230 to 558)	0.3 (0.2 to 0.5)	17373 (12874 to 24319)	15.9 (11.8 to 22.1)
Brunei	Both	5 (3 to 10)	2.5 (1.6 to 4.4)	1 (1 to 2)	0.7 (0.4 to 1.2)	1 (0 to 1)	0.4 (0.3 to 0.8)	28 (19 to 51)	14.2 (9.3 to 25.8)	1 (0 to 1)	0.3 (0.1 to 0.5)	29 (19 to 52)	14.5 (9.5 to 26.3)	54 (37 to 72)	11.5 (7.7 to 15.2)	8 (5 to 10)	1.7 (1.2 to 2.2)	2 (1 to 2)	0.5 (0.4 to 0.6)	77 (57 to 93)	17.8 (13.1 to 20.9)	4 (2 to 6)	0.9 (0.5 to 1.3)	81 (60 to 98)	18.7 (13.6 to 22.2)
	Female	2 (1 to 5)	2 (1 to 4.3)	0 (0 to 1)	0.5 (0.3 to 1.2)	0 (0 to 1)	0.3 (0.2 to 0.8)	11 (6 to 23)	11 (5.6 to 23.7)	0 (0 to 0)	0.2 (0.1 to 0.5)	11 (6 to 23)	11.2 (5.7 to 24.2)	29 (17 to 44)	12.9 (7.5 to 19.4)	4 (2 to 6)	1.8 (1.1 to 2.7)	1 (1 to 1)	0.5 (0.3 to 0.6)	37 (24 to 47)	17.2 (11 to 21.9)	2 (1 to 3)	1 (0.5 to 1.5)	39 (25 to 50)	18.2 (11.7 to 23.3)
	Male	3 (2 to 6)	2.8 (1.9 to 5.1)	1 (1 to 1)	0.8 (0.6 to 1.5)	0 (0 to 1)	0.5 (0.4 to 1)	18 (12 to 33)	17 (11.9 to 31.3)	0 (0 to 1)	0.3 (0.2 to 0.6)	18 (13 to 34)	17.3 (12.1 to 31.9)	25 (17 to 37)	10.3 (6.8 to 14.9)	4 (3 to 5)	1.6 (1.1 to 2.3)	1 (1 to 1)	0.6 (0.4 to 0.7)	41 (29 to 52)	18.4 (12.9 to 23.2)	2 (1 to 3)	0.8 (0.5 to 1.3)	43 (30 to 55)	19.2 (13.6 to 24.1)
Bulgaria	Both	1087 (888 to 1347)	12.4 (9.8 to 15.3)	205 (172 to 266)	2.1 (1.8 to 2.7)	96 (84 to 135)	0.9 (0.8 to 1.2)	3488 (2948 to 4550)	35.3 (28.7 to 43.8)	93 (60 to 135)	1 (0.6 to 1.5)	3581 (3008 to 4650)	36.3 (29.6 to 44.9)	1735 (1363 to 2219)	26.2 (19.4 to 35.7)	246 (197 to 308)	3.4 (2.6 to 4.6)	64 (55 to 84)	0.6 (0.5 to 0.7)	1993 (1674 to 2461)	22.9 (18.6 to 27.1)	129 (81 to 187)	1.8 (1.1 to 2.8)	2122 (1770 to 2614)	24.7 (20.1 to 29.4)
	Female	395 (318 to 509)	9.1 (7 to 11.9)	70 (58 to 90)	1.5 (1.2 to 1.9)	29 (26 to 38)	0.5 (0.5 to 0.7)	1061 (892 to 1275)	21.6 (17.7 to 25.3)	33 (20 to 50)	0.7 (0.4 to 1.1)	1094 (914 to 1318)	22.3 (18.2 to 26.1)	695 (508 to 954)	21.3 (14.5 to 30.7)	92 (69 to 123)	2.6 (1.8 to 3.7)	20 (17 to 28)	0.4 (0.3 to 0.5)	632 (529 to 792)	15.4 (12.4 to 18.6)	50 (30 to 76)	1.5 (0.8 to 2.4)	683 (567 to 858)	16.9 (13.6 to 20.4)
	Male	692 (509 to 930)	15.8 (11.2 to 21.3)	135 (106 to 183)	2.8 (2.2 to 3.7)	67 (57 to 100)	1.3 (1.1 to 1.8)	2427 (1952 to 3328)	49.4 (38.3 to 65.7)	60 (37 to 92)	1.3 (0.8 to 2)	2487 (1985 to 3404)	50.7 (39.3 to 67.1)	1039 (712 to 1442)	30.9 (20.3 to 45.7)	153 (112 to 208)	4.1 (2.9 to 6)	43 (35 to 60)	0.8 (0.7 to 1.1)	1361 (1047 to 1792)	30.8 (23.4 to 39.6)	78 (47 to 120)	2.2 (1.3 to 3.6)	1439 (1111 to 1891)	33 (25.1 to 42.3)
Burkina Faso	Both	165 (122 to 210)	2.1 (1.6 to 2.6)	50 (38 to 64)	0.7 (0.5 to 0.9)	38 (29 to 49)	0.6 (0.4 to 0.7)	1988 (1460 to 2531)	23.1 (17.6 to 29.3)	18 (12 to 26)	0.3 (0.2 to 0.4)	2006 (1475 to 2555)	23.3 (17.8 to 29.7)	222 (166 to 284)	1.4 (1 to 1.7)	68 (51 to 86)	0.5 (0.3 to 0.6)	51 (39 to 65)	0.4 (0.3 to 0.5)	2532 (1893 to 3270)	14.4 (10.9 to 18)	25 (16 to 35)	0.2 (0.1 to 0.2)	2557 (1915 to 3298)	14.6 (11 to 18.2)
	Female	54 (38 to 73)	1.4 (1 to 1.8)	17 (12 to 22)	0.5 (0.3 to 0.6)	13 (9 to 17)	0.4 (0.3 to 0.5)	658 (444 to 872)	15.6 (11 to 20.1)	6 (4 to 9)	0.2 (0.1 to 0.2)	664 (449 to 881)	15.8 (11.1 to 20.3)	70 (50 to 97)	0.8 (0.6 to 1.1)	22 (16 to 30)	0.3 (0.2 to 0.4)	17 (12 to 23)	0.2 (0.2 to 0.3)	811 (576 to 1134)	8.9 (6.5 to 12)	8 (5 to 12)	0.1 (0.1 to 0.1)	818 (582 to 1143)	9 (6.5 to 12.1)
	Male	111 (77 to 151)	2.8 (1.9 to 3.9)	33 (23 to 45)	0.9 (0.6 to 1.3)	25 (18 to 34)	0.8 (0.5 to 1.1)	1330 (922 to 1816)	31.1 (21.8 to 43.2)	12 (7 to 18)	0.3 (0.2 to 0.5)	1342 (932 to 1832)	31.4 (22.1 to 43.6)	152 (105 to 207)	2 (1.3 to 2.5)	46 (32 to 62)	0.7 (0.4 to 0.8)	35 (24 to 45)	0.6 (0.4 to 0.7)	1722 (1191 to 2364)	20.6 (14 to 26.9)	17 (10 to 24)	0.2 (0.1 to 0.4)	1739 (1203 to 2385)	20.8 (14.1 to 27.1)
Burundi	Both	222 (144 to 288)	4.6 (3.1 to 5.9)	69 (45 to 89)	1.6 (1.1 to 2)	55 (36 to 70)	1.4 (1 to 1.7)	3055 (2002 to 3952)	60 (40.2 to 76.5)	25 (15 to 36)	0.6 (0.4 to 0.8)	3080 (2017 to 3982)	60.6 (40.6 to 77.1)	247 (179 to 314)	2.8 (2 to 3.5)	76 (55 to 96)	0.9 (0.7 to 1.2)	61 (43 to 77)	0.8 (0.6 to 1)	3295 (2353 to 4207)	33.8 (23.9 to 42.5)	27 (17 to 40)	0.3 (0.2 to 0.5)	3322 (2371 to 4240)	34.2 (24.2 to 43)
	Female	73 (43 to 105)	3 (1.8 to 4.2)	23 (14 to 32)	1 (0.6 to 1.4)	18 (11 to 25)	0.9 (0.5 to 1.2)	995 (577 to 1393)	38.7 (22.7 to 53.5)	8 (4 to 13)	0.4 (0.2 to 0.6)	1003 (583 to 1404)	39 (22.8 to 54)	76 (50 to 103)	1.7 (1.1 to 2.3)	24 (16 to 32)	0.6 (0.4 to 0.8)	19 (12 to 25)	0.5 (0.3 to 0.7)	1032 (672 to 1408)	21 (13.7 to 28.2)	9 (5 to 13)	0.2 (0.1 to 0.3)	1040 (678 to 1419)	21.2 (13.8 to 28.4)
	Male	149 (95 to 203)	6.5 (4.4 to 8.8)	46 (30 to 62)	2.2 (1.5 to 3)	36 (24 to 49)	2 (1.3 to 2.7)	2060 (1330 to 2795)	83.9 (56.3 to 113.6)	17 (9 to 25)	0.8 (0.5 to 1.2)	2077 (1343 to 2818)	84.7 (56.9 to 114.8)	171 (119 to 231)	3.8 (2.6 to 5.1)	53 (36 to 71)	1.3 (0.9 to 1.7)	42 (29 to 56)	1.1 (0.8 to 1.5)	2263 (1565 to 3064)	46.3 (31.7 to 62)	19 (11 to 28)	0.5 (0.3 to 0.7)	2282 (1580 to 3093)	46.8 (32.1 to 62.7)
Cambodia	Both	257 (181 to 312)	3.4 (2.5 to 4.4)	83 (59 to 102)	1.2 (0.8 to 1.5)	68 (49 to 86)	1.1 (0.8 to 1.4)	3102 (2176 to 3821)	38.5 (27.6 to 48.8)	30 (19 to 43)	0.4 (0.3 to 0.6)	3132 (2198 to 3853)	38.9 (27.9 to 49.3)	260 (198 to 350)	1.8 (1.4 to 2.4)	85 (65 to 114)	0.6 (0.5 to 0.8)	69 (52 to 92)	0.5 (0.4 to 0.7)	2654 (2003 to 3590)	18 (13.6 to 24)	31 (20 to 46)	0.2 (0.1 to 0.3)	2685 (2025 to 3630)	18.2 (13.8 to 24.4)
	Female	88 (54 to 116)	2.1 (1.4 to 2.7)	28 (17 to 37)	0.7 (0.5 to 0.9)	23 (14 to 29)	0.6 (0.4 to 0.8)	1068 (643 to 1418)	23.8 (14.8 to 30.8)	10 (6 to 15)	0.3 (0.2 to 0.4)	1078 (650 to 1433)	24.1 (15 to 31.1)	96 (66 to 132)	1.2 (0.8 to 1.7)	31 (21 to 42)	0.4 (0.3 to 0.5)	24 (17 to 33)	0.3 (0.2 to 0.5)	943 (652 to 1294)	11.8 (8.1 to 16.2)	11 (7 to 17)	0.1 (0.1 to 0.2)	955 (659 to 1308)	11.9 (8.2 to 16.4)
	Male	169 (115 to 223)	5.1 (3.5 to 7.2)	55 (37 to 73)	1.8 (1.2 to 2.5)	45 (31 to 62)	1.6 (1.1 to 2.3)	2034 (1389 to 2686)	56.9 (38.4 to 78.9)	20 (12 to 30)	0.7 (0.4 to 1.1)	2054 (1402 to 2712)	57.5 (39 to 79.8)	164 (116 to 240)	2.6 (1.9 to 3.7)	54 (38 to 79)	0.9 (0.6 to 1.3)	45 (32 to 65)	0.8 (0.6 to 1.1)	1711 (1202 to 2564)	25.7 (18.3 to 37.4)	20 (12 to 31)	0.3 (0.2 to 0.5)	1730 (1215 to 2585)	26.1 (18.5 to 37.8)
Cameroon	Both	145 (103 to 178)	1.7 (1.3 to 2.1)	44 (32 to 54)	0.6 (0.4 to 0.7)	35 (26 to 43)	0.5 (0.4 to 0.6)	1820 (1294 to 2235)	20 (14.7 to 24)	16 (10 to 22)	0.2 (0.1 to 0.3)	1837 (1305 to 2251)	20.2 (14.8 to 24.2)	258 (189 to 329)	1.3 (0.9 to 1.6)	82 (60 to 104)	0.4 (0.3 to 0.5)	67 (48 to 84)	0.4 (0.3 to 0.5)	3178 (2319 to 4095)	14 (10.1 to 17.6)	30 (19 to 43)	0.2 (0.1 to 0.2)	3208 (2344 to 4131)	14.2 (10.3 to 17.8)
	Female	45 (30 to 59)	1.1 (0.8 to 1.4)	14 (10 to 18)	0.4 (0.3 to 0.5)	11 (8 to 14)	0.3 (0.2 to 0.4)	553 (380 to 738)	12.2 (8.7 to 16)	5 (3 to 7)	0.1 (0.1 to 0.2)	558 (384 to 744)	12.3 (8.8 to 16.1)	83 (58 to 116)	0.8 (0.5 to 1.1)	26 (18 to 36)	0.3 (0.2 to 0.4)	21 (14 to 28)	0.2 (0.2 to 0.3)	996 (699 to 1411)	8.4 (5.8 to 11.5)	10 (6 to 14)	0.1 (0.1 to 0.1)	1005 (706 to 1425)	8.5 (5.9 to 11.6)
	Male	100 (68 to 132)	2.4 (1.7 to 3.1)	31 (21 to 40)	0.8 (0.6 to 1)	24 (17 to 31)	0.7 (0.5 to 0.9)	1267 (850 to 1654)	28.1 (19.5 to 35.9)	11 (7 to 16)	0.3 (0.2 to 0.4)	1278 (857 to 1664)	28.4 (19.7 to 36.3)	175 (119 to 241)	1.8 (1.2 to 2.4)	56 (38 to 76)	0.6 (0.4 to 0.8)	46 (30 to 62)	0.6 (0.4 to 0.7)	2183 (1480 to 3031)	19.7 (13 to 26.7)	20 (12 to 31)	0.2 (0.1 to 0.3)	2203 (1496 to 3054)	20 (13.2 to 26.9)
Canada	Both	7453 (5442 to 9752)	25.6 (18.5 to 34.5)	981 (738 to 1258)	3.3 (2.5 to 4.4)	176 (142 to 211)	0.6 (0.4 to 0.7)	6219 (4852 to 7195)	20.5 (15.9 to 23.4)	527 (325 to 796)	1.8 (1.1 to 2.7)	6746 (5291 to 7788)	22.3 (17.3 to 25.4)	12089 (9865 to 16866)	33.7 (26.7 to 46.8)	1478 (1207 to 2070)	4 (3.2 to 5.6)	154 (134 to 211)	0.3 (0.3 to 0.4)	4492 (3906 to 6191)	10.5 (9.1 to 14.3)	830 (549 to 1290)	2.3 (1.5 to 3.6)	5322 (4572 to 7303)	12.8 (10.9 to 17.3)
	Female	2938 (1781 to 4031)	20.2 (11.9 to 28.5)	377 (233 to 508)	2.5 (1.5 to 3.5)	63 (43 to 70)	0.4 (0.3 to 0.4)	2162 (1443 to 2445)	14 (9.2 to 15.8)	207 (107 to 322)	1.4 (0.7 to 2.2)	2368 (1565 to 2716)	15.4 (10 to 17.8)	4769 (3714 to 6033)	27 (20.3 to 34.5)	575 (449 to 725)	3.2 (2.4 to 4)	55 (46 to 69)	0.2 (0.2 to 0.3)	1568 (1315 to 1997)	7.4 (6.2 to 9.4)	327 (204 to 489)	1.8 (1.1 to 2.8)	1895 (1558 to 2411)	9.3 (7.5 to 11.7)
	Male	4515 (3004 to 6454)	31.2 (20.4 to 45.7)	604 (417 to 851)	4.2 (2.8 to 5.9)	113 (89 to 151)	0.8 (0.6 to 1)	4057 (3083 to 5255)	27.5 (20.7 to 35)	320 (186 to 521)	2.2 (1.3 to 3.6)	4377 (3331 to 5667)	29.7 (22.4 to 38)	7320 (5332 to 11735)	40.5 (29 to 63.2)	904 (667 to 1446)	4.9 (3.5 to 7.6)	99 (81 to 154)	0.4 (0.3 to 0.6)	2924 (2412 to 4555)	13.7 (11.2 to 20.9)	503 (313 to 847)	2.7 (1.6 to 4.6)	3428 (2786 to 5385)	16.5 (13.3 to 25.5)
Cape Verde	Both	1 (1 to 1)	0.4 (0.3 to 0.5)	0 (0 to 0)	0.1 (0.1 to 0.2)	0 (0 to 0)	0.1 (0.1 to 0.1)	12 (9 to 14)	4 (2.9 to 4.8)	0 (0 to 0)	0 (0 to 0.1)	12 (9 to 14)	4.1 (2.9 to 4.8)	2 (1 to 2)	0.4 (0.3 to 0.5)	1 (0 to 1)	0.1 (0.1 to 0.1)	0 (0 to 1)	0.1 (0 to 0.1)	16 (11 to 19)	3 (2 to 3.6)	0 (0 to 0)	0 (0 to 0.1)	16 (11 to 19)	3 (2 to 3.7)
	Female	0 (0 to 1)	0.2 (0.2 to 0.3)	0 (0 to 0)	0.1 (0.1 to 0.1)	0 (0 to 0)	0.1 (0 to 0.1)	4 (3 to 6)	2.5 (1.9 to 3.4)	0 (0 to 0)	0 (0 to 0)	4 (3 to 6)	2.6 (2 to 3.5)	1 (1 to 1)	0.3 (0.2 to 0.4)	0 (0 to 0)	0.1 (0.1 to 0.1)	0 (0 to 0)	0.1 (0 to 0.1)	5 (4 to 7)	2 (1.5 to 2.5)	0 (0 to 0)	0 (0 to 0)	6 (4 to 7)	2.1 (1.5 to 2.5)
	Male	1 (0 to 1)	0.6 (0.3 to 0.8)	0 (0 to 0)	0.2 (0.1 to 0.3)	0 (0 to 0)	0.2 (0.1 to 0.2)	7 (5 to 9)	6 (3.8 to 7.8)	0 (0 to 0)	0.1 (0 to 0.1)	7 (5 to 10)	6.1 (3.8 to 7.8)	1 (1 to 2)	0.5 (0.3 to 0.6)	0 (0 to 0)	0.2 (0.1 to 0.2)	0 (0 to 0)	0.1 (0.1 to 0.2)	10 (6 to 13)	4.1 (2.3 to 5.2)	0 (0 to 0)	0.1 (0 to 0.1)	10 (6 to 13)	4.1 (2.3 to 5.3)
Central African Republic	Both	54 (34 to 77)	2.6 (1.9 to 3.6)	18 (12 to 25)	0.9 (0.7 to 1.3)	15 (10 to 20)	0.9 (0.6 to 1.2)	697 (418 to 1011)	32 (21.6 to 44.4)	7 (4 to 10)	0.4 (0.2 to 0.5)	704 (422 to 1020)	32.4 (21.8 to 44.9)	85 (64 to 116)	2.4 (1.9 to 3.3)	28 (21 to 38)	0.8 (0.6 to 1.2)	24 (18 to 33)	0.8 (0.6 to 1.1)	1124 (840 to 1538)	29.2 (22.3 to 39.7)	10 (7 to 15)	0.3 (0.2 to 0.5)	1134 (848 to 1553)	29.6 (22.5 to 40.1)
	Female	18 (11 to 28)	1.7 (1.2 to 2.5)	6 (4 to 9)	0.6 (0.4 to 0.9)	5 (3 to 7)	0.5 (0.4 to 0.8)	225 (134 to 349)	20.1 (13.1 to 29.6)	2 (1 to 3)	0.2 (0.1 to 0.3)	227 (135 to 352)	20.3 (13.3 to 30)	26 (17 to 39)	1.5 (1 to 2.2)	8 (6 to 12)	0.5 (0.3 to 0.7)	8 (5 to 11)	0.5 (0.3 to 0.7)	349 (229 to 525)	17.9 (11.9 to 26.1)	3 (2 to 5)	0.2 (0.1 to 0.3)	352 (231 to 530)	18.1 (12.1 to 26.4)
	Male	36 (21 to 53)	3.6 (2.4 to 5.4)	12 (7 to 17)	1.3 (0.9 to 1.9)	10 (6 to 15)	1.2 (0.8 to 1.8)	472 (270 to 700)	44.8 (28.3 to 66.7)	4 (3 to 7)	0.5 (0.3 to 0.8)	477 (273 to 705)	45.3 (28.6 to 67.3)	59 (41 to 85)	3.4 (2.4 to 4.8)	19 (14 to 28)	1.2 (0.9 to 1.7)	17 (12 to 24)	1.1 (0.8 to 1.6)	775 (525 to 1130)	40.8 (28.6 to 58.4)	7 (4 to 11)	0.5 (0.3 to 0.7)	782 (530 to 1140)	41.2 (28.9 to 59.1)
Chad	Both	84 (61 to 107)	1.7 (1.3 to 2.1)	26 (19 to 32)	0.5 (0.4 to 0.7)	21 (16 to 26)	0.5 (0.4 to 0.6)	1052 (748 to 1336)	19.2 (14.7 to 23.8)	9 (6 to 13)	0.2 (0.1 to 0.3)	1062 (754 to 1345)	19.4 (14.9 to 24)	157 (122 to 201)	1.5 (1.1 to 1.8)	48 (37 to 61)	0.5 (0.4 to 0.6)	39 (30 to 49)	0.4 (0.3 to 0.6)	1962 (1511 to 2502)	16.2 (12.3 to 20.5)	18 (11 to 24)	0.2 (0.1 to 0.3)	1980 (1525 to 2524)	16.4 (12.5 to 20.8)
	Female	24 (16 to 34)	1 (0.7 to 1.4)	8 (5 to 10)	0.3 (0.2 to 0.4)	6 (4 to 9)	0.3 (0.2 to 0.4)	303 (198 to 422)	11.4 (7.8 to 15.5)	3 (2 to 4)	0.1 (0.1 to 0.2)	306 (200 to 426)	11.5 (7.9 to 15.7)	45 (31 to 63)	0.9 (0.6 to 1.2)	14 (10 to 19)	0.3 (0.2 to 0.4)	11 (8 to 15)	0.3 (0.2 to 0.3)	562 (395 to 782)	9.4 (6.7 to 12.9)	5 (3 to 7)	0.1 (0.1 to 0.2)	567 (398 to 789)	9.5 (6.8 to 13)
	Male	60 (40 to 81)	2.4 (1.7 to 3.2)	18 (13 to 24)	0.8 (0.6 to 1.1)	14 (10 to 19)	0.7 (0.5 to 0.9)	749 (499 to 1010)	27.7 (19.9 to 36.7)	7 (4 to 9)	0.3 (0.2 to 0.4)	756 (504 to 1017)	28 (20.1 to 37.1)	112 (81 to 149)	2 (1.4 to 2.7)	35 (25 to 46)	0.7 (0.5 to 0.9)	28 (20 to 37)	0.6 (0.4 to 0.8)	1400 (1023 to 1883)	22.8 (16.2 to 30.6)	13 (8 to 19)	0.3 (0.2 to 0.4)	1413 (1034 to 1899)	23.1 (16.4 to 30.9)
Chile	Both	338 (273 to 414)	2.7 (2.2 to 3.3)	107 (87 to 130)	0.9 (0.7 to 1.1)	75 (62 to 91)	0.7 (0.5 to 0.8)	2841 (2288 to 3508)	22.5 (18.3 to 27.7)	39 (27 to 54)	0.3 (0.2 to 0.4)	2880 (2325 to 3564)	22.8 (18.5 to 28.2)	1405 (1088 to 1934)	7.4 (5.7 to 10.2)	213 (170 to 285)	1.1 (0.9 to 1.5)	69 (58 to 87)	0.3 (0.3 to 0.4)	2121 (1773 to 2770)	10.4 (8.7 to 13.6)	107 (67 to 161)	0.6 (0.3 to 0.8)	2228 (1870 to 2884)	11 (9.2 to 14.2)
	Female	130 (109 to 163)	2 (1.7 to 2.4)	40 (34 to 50)	0.6 (0.5 to 0.7)	28 (23 to 33)	0.5 (0.4 to 0.5)	1022 (875 to 1284)	15.4 (13.2 to 19.2)	15 (10 to 21)	0.2 (0.2 to 0.3)	1037 (890 to 1304)	15.6 (13.4 to 19.4)	642 (468 to 911)	6.8 (4.8 to 9.8)	93 (68 to 125)	0.9 (0.7 to 1.3)	28 (22 to 35)	0.2 (0.2 to 0.3)	840 (656 to 1043)	8.2 (6.4 to 10.2)	48 (28 to 76)	0.5 (0.3 to 0.8)	889 (692 to 1102)	8.7 (6.8 to 10.7)
	Male	209 (150 to 277)	3.5 (2.6 to 4.7)	67 (48 to 89)	1.2 (0.9 to 1.5)	47 (35 to 63)	0.9 (0.7 to 1.2)	1819 (1285 to 2434)	30.3 (22 to 41.2)	24 (16 to 34)	0.4 (0.3 to 0.6)	1843 (1304 to 2474)	30.7 (22.4 to 41.7)	763 (534 to 1172)	8.1 (5.6 to 12.6)	120 (87 to 185)	1.2 (0.9 to 1.9)	41 (32 to 57)	0.4 (0.3 to 0.6)	1281 (1008 to 1830)	12.9 (10.2 to 18.3)	59 (35 to 98)	0.6 (0.4 to 1)	1340 (1054 to 1913)	13.5 (10.7 to 19.1)
China	Both	40443 (20962 to 51513)	3.5 (1.8 to 4.4)	9810 (5330 to 12230)	0.9 (0.5 to 1.1)	5809 (3311 to 7098)	0.6 (0.3 to 0.7)	252005 (139397 to 309167)	22.2 (12.4 to 27.2)	3894 (1810 to 5925)	0.4 (0.2 to 0.5)	255899 (141524 to 313742)	22.5 (12.6 to 27.7)	143885 (102182 to 163516)	9.7 (7 to 11)	18268 (12908 to 20831)	1.2 (0.9 to 1.4)	2742 (1879 to 3131)	0.2 (0.1 to 0.2)	80530 (57800 to 94416)	4.8 (3.5 to 5.6)	10368 (6355 to 14563)	0.7 (0.4 to 1)	90898 (64616 to 105927)	5.5 (4 to 6.4)
	Female	18682 (8043 to 25402)	3.2 (1.4 to 4.3)	3879 (1750 to 5110)	0.7 (0.3 to 0.9)	2147 (1024 to 2750)	0.4 (0.2 to 0.6)	89535 (41062 to 116339)	16 (7.4 to 20.8)	1651 (658 to 2686)	0.3 (0.1 to 0.5)	91186 (41816 to 118333)	16.3 (7.5 to 21.2)	49247 (36739 to 61938)	7.3 (5.5 to 9.2)	6181 (4562 to 7675)	0.9 (0.7 to 1.1)	936 (639 to 1124)	0.1 (0.1 to 0.1)	26158 (18713 to 32352)	3.1 (2.3 to 4)	3455 (2202 to 4994)	0.5 (0.3 to 0.7)	29613 (21120 to 37160)	3.6 (2.6 to 4.7)
	Male	21761 (11305 to 27041)	3.8 (2 to 4.7)	5930 (3226 to 7255)	1.1 (0.6 to 1.3)	3662 (2050 to 4428)	0.7 (0.4 to 0.9)	162470 (89004 to 195730)	28.1 (15.6 to 33.8)	2243 (1072 to 3362)	0.4 (0.2 to 0.6)	164713 (90251 to 198484)	28.5 (15.8 to 34.3)	94639 (60679 to 109816)	12 (7.8 to 14)	12087 (7751 to 14039)	1.5 (1 to 1.8)	1806 (1177 to 2138)	0.2 (0.1 to 0.2)	54372 (36571 to 64834)	6.4 (4.4 to 7.6)	6913 (3887 to 9906)	0.9 (0.5 to 1.2)	61285 (40997 to 73271)	7.2 (5 to 8.7)
Colombia	Both	780 (631 to 1093)	2.8 (2.3 to 3.8)	246 (198 to 343)	0.9 (0.7 to 1.2)	174 (143 to 222)	0.7 (0.6 to 0.9)	7942 (6366 to 10107)	27.1 (22 to 33.8)	88 (58 to 133)	0.3 (0.2 to 0.5)	8031 (6437 to 10218)	27.4 (22.3 to 34.2)	2375 (1782 to 3459)	4.6 (3.5 to 6.9)	412 (325 to 575)	0.8 (0.6 to 1.1)	188 (159 to 252)	0.4 (0.3 to 0.5)	6423 (5402 to 8671)	12.3 (10.4 to 16.6)	192 (120 to 307)	0.4 (0.2 to 0.6)	6615 (5578 to 8894)	12.7 (10.7 to 17.1)
	Female	245 (207 to 352)	1.8 (1.5 to 2.6)	76 (65 to 109)	0.6 (0.5 to 0.8)	54 (47 to 77)	0.5 (0.4 to 0.7)	2327 (2006 to 3236)	15.9 (13.8 to 22.3)	28 (19 to 41)	0.2 (0.1 to 0.3)	2354 (2034 to 3276)	16.1 (14 to 22.6)	999 (728 to 1427)	3.8 (2.8 to 5.6)	167 (128 to 234)	0.6 (0.5 to 0.9)	72 (59 to 104)	0.3 (0.2 to 0.4)	2295 (1891 to 3174)	8.5 (7 to 11.7)	80 (49 to 125)	0.3 (0.2 to 0.5)	2375 (1945 to 3266)	8.8 (7.2 to 12.1)
	Male	535 (390 to 806)	3.9 (2.9 to 5.5)	170 (123 to 255)	1.3 (1 to 1.8)	121 (91 to 156)	1 (0.8 to 1.3)	5616 (4063 to 7420)	38.6 (28.7 to 49.5)	61 (39 to 94)	0.5 (0.3 to 0.7)	5676 (4108 to 7501)	39.1 (29.1 to 50.2)	1375 (924 to 2293)	5.5 (3.7 to 9.1)	245 (176 to 380)	1 (0.7 to 1.5)	116 (90 to 167)	0.5 (0.4 to 0.7)	4128 (3243 to 5972)	16.4 (12.9 to 23.7)	112 (68 to 199)	0.4 (0.3 to 0.8)	4240 (3330 to 6136)	16.8 (13.2 to 24.4)
Comoros	Both	18 (14 to 24)	4.6 (3.6 to 5.9)	6 (4 to 7)	1.5 (1.2 to 1.9)	4 (4 to 6)	1.3 (1 to 1.7)	249 (192 to 329)	57.7 (44.6 to 74.8)	2 (1 to 3)	0.5 (0.4 to 0.8)	251 (194 to 332)	58.2 (45.1 to 75.5)	19 (14 to 26)	2.9 (2.1 to 4)	6 (4 to 8)	0.9 (0.7 to 1.3)	5 (4 to 6)	0.8 (0.6 to 1.1)	233 (172 to 323)	33.8 (24.9 to 46)	2 (1 to 3)	0.3 (0.2 to 0.5)	236 (173 to 326)	34.1 (25.2 to 46.5)
	Female	7 (5 to 9)	3.4 (2.4 to 4.6)	2 (1 to 3)	1.1 (0.8 to 1.5)	2 (1 to 2)	0.9 (0.6 to 1.2)	94 (63 to 130)	42.7 (29.5 to 58.2)	1 (0 to 1)	0.4 (0.2 to 0.6)	94 (63 to 131)	43.1 (29.8 to 58.8)	8 (5 to 12)	2.3 (1.5 to 3.4)	2 (2 to 4)	0.7 (0.5 to 1.1)	2 (1 to 3)	0.6 (0.4 to 0.9)	94 (62 to 140)	26.6 (17.6 to 39.4)	1 (1 to 1)	0.3 (0.2 to 0.4)	95 (63 to 141)	26.8 (17.8 to 39.7)
	Male	11 (8 to 16)	5.8 (4.3 to 8.2)	3 (3 to 5)	1.9 (1.4 to 2.7)	3 (2 to 4)	1.7 (1.3 to 2.4)	156 (115 to 225)	73 (54.2 to 104.7)	1 (1 to 2)	0.7 (0.4 to 1)	157 (116 to 227)	73.7 (54.8 to 105.6)	11 (7 to 17)	3.6 (2.5 to 5.4)	4 (2 to 5)	1.2 (0.8 to 1.7)	3 (2 to 4)	1 (0.7 to 1.5)	139 (94 to 213)	41.5 (28.4 to 62.1)	1 (1 to 2)	0.4 (0.3 to 0.7)	140 (95 to 215)	41.9 (28.8 to 62.7)
Congo	Both	42 (31 to 59)	2.4 (1.8 to 3.2)	14 (10 to 19)	0.8 (0.6 to 1.1)	12 (9 to 15)	0.7 (0.6 to 1)	538 (400 to 756)	27.9 (21.2 to 37.3)	5 (3 to 7)	0.3 (0.2 to 0.4)	543 (405 to 762)	28.2 (21.4 to 37.7)	63 (45 to 87)	1.7 (1.2 to 2.3)	20 (15 to 28)	0.6 (0.4 to 0.8)	17 (12 to 23)	0.5 (0.4 to 0.7)	747 (529 to 1035)	18 (13 to 24.7)	7 (5 to 11)	0.2 (0.1 to 0.3)	754 (534 to 1044)	18.2 (13.1 to 24.9)
	Female	14 (10 to 22)	1.6 (1.1 to 2.3)	5 (3 to 7)	0.5 (0.4 to 0.8)	4 (3 to 6)	0.5 (0.4 to 0.7)	178 (119 to 279)	18 (12.8 to 27.5)	2 (1 to 3)	0.2 (0.1 to 0.3)	180 (120 to 282)	18.2 (12.9 to 27.8)	25 (16 to 41)	1.3 (0.9 to 2)	8 (5 to 13)	0.4 (0.3 to 0.7)	7 (4 to 10)	0.4 (0.3 to 0.6)	296 (185 to 486)	13.8 (9.1 to 21.7)	3 (2 to 5)	0.2 (0.1 to 0.3)	299 (187 to 490)	14 (9.2 to 22)
	Male	28 (20 to 39)	3.3 (2.5 to 4.5)	9 (7 to 13)	1.2 (0.9 to 1.6)	8 (6 to 10)	1 (0.8 to 1.4)	360 (257 to 512)	39 (29.3 to 53.8)	3 (2 to 5)	0.4 (0.3 to 0.6)	364 (259 to 516)	39.4 (29.7 to 54.4)	38 (25 to 59)	2.1 (1.3 to 3.2)	12 (8 to 19)	0.7 (0.4 to 1.1)	10 (7 to 16)	0.6 (0.4 to 1)	450 (290 to 704)	22.3 (14.4 to 34.8)	4 (2 to 8)	0.3 (0.1 to 0.5)	455 (293 to 712)	22.5 (14.5 to 35.3)
Costa Rica	Both	252 (114 to 344)	8.5 (4.2 to 11.2)	56 (26 to 74)	2.1 (1.1 to 2.6)	29 (16 to 35)	1.3 (0.7 to 1.5)	1290 (595 to 1592)	46.9 (23.6 to 56.6)	23 (10 to 36)	0.8 (0.4 to 1.3)	1313 (606 to 1621)	47.7 (24 to 57.6)	689 (414 to 941)	14 (8.6 to 19.1)	104 (65 to 136)	2.1 (1.3 to 2.8)	35 (25 to 41)	0.7 (0.5 to 0.8)	1167 (781 to 1412)	23.5 (16 to 28.3)	52 (28 to 80)	1.1 (0.6 to 1.6)	1219 (818 to 1479)	24.6 (16.7 to 29.7)
	Female	109 (41 to 159)	7.1 (2.9 to 10)	22 (9 to 30)	1.6 (0.7 to 2)	10 (5 to 13)	0.9 (0.4 to 1)	472 (184 to 592)	33.2 (14.1 to 40.7)	9 (3 to 16)	0.7 (0.3 to 1)	482 (186 to 603)	33.8 (14.3 to 41.6)	340 (137 to 522)	13.3 (5.6 to 20.6)	48 (20 to 71)	1.9 (0.8 to 2.7)	13 (7 to 17)	0.5 (0.3 to 0.6)	459 (226 to 592)	17.8 (9 to 22.8)	25 (9 to 41)	1 (0.4 to 1.6)	484 (233 to 625)	18.7 (9.3 to 24.2)
	Male	143 (63 to 210)	9.9 (4.8 to 13.7)	34 (16 to 48)	2.6 (1.3 to 3.4)	19 (9 to 23)	1.7 (0.9 to 2)	818 (369 to 1036)	60.8 (29.7 to 75.4)	13 (5 to 22)	1 (0.5 to 1.6)	831 (375 to 1054)	61.8 (30.2 to 76.8)	349 (192 to 510)	14.7 (8.2 to 21.7)	56 (31 to 78)	2.4 (1.3 to 3.3)	21 (12 to 26)	0.9 (0.5 to 1.1)	708 (408 to 891)	29.9 (17.6 to 37.5)	27 (14 to 45)	1.1 (0.6 to 1.9)	735 (425 to 918)	31.1 (18.3 to 38.8)
Cote d'Ivoire	Both	185 (128 to 233)	1.9 (1.4 to 2.3)	57 (40 to 71)	0.6 (0.5 to 0.8)	43 (30 to 53)	0.5 (0.4 to 0.7)	2363 (1588 to 2999)	22 (15.7 to 27)	21 (13 to 30)	0.2 (0.2 to 0.3)	2384 (1606 to 3028)	22.2 (15.9 to 27.3)	317 (221 to 431)	1.6 (1.1 to 2)	98 (69 to 132)	0.5 (0.4 to 0.7)	76 (54 to 101)	0.4 (0.3 to 0.6)	3980 (2659 to 5468)	17.7 (12.5 to 23.4)	35 (22 to 53)	0.2 (0.1 to 0.3)	4016 (2688 to 5525)	17.9 (12.7 to 23.7)
	Female	57 (36 to 78)	1.2 (0.8 to 1.5)	17 (11 to 24)	0.4 (0.3 to 0.5)	13 (9 to 18)	0.3 (0.2 to 0.4)	749 (456 to 1037)	14.2 (9.5 to 18.8)	6 (4 to 10)	0.1 (0.1 to 0.2)	755 (459 to 1045)	14.4 (9.6 to 19)	104 (64 to 154)	1 (0.7 to 1.4)	32 (20 to 46)	0.3 (0.2 to 0.4)	25 (16 to 35)	0.3 (0.2 to 0.4)	1333 (797 to 1956)	11.8 (7.4 to 16.6)	12 (7 to 18)	0.1 (0.1 to 0.2)	1344 (804 to 1972)	11.9 (7.5 to 16.8)
	Male	129 (84 to 167)	2.5 (1.7 to 3.2)	39 (26 to 51)	0.8 (0.6 to 1.1)	29 (19 to 38)	0.7 (0.5 to 0.9)	1614 (1019 to 2122)	29 (19.3 to 37)	14 (8 to 21)	0.3 (0.2 to 0.4)	1628 (1025 to 2143)	29.3 (19.6 to 37.3)	213 (142 to 305)	2 (1.4 to 2.8)	66 (44 to 92)	0.7 (0.5 to 0.9)	52 (35 to 72)	0.6 (0.4 to 0.8)	2647 (1685 to 3823)	23 (15.5 to 32)	24 (14 to 37)	0.3 (0.2 to 0.4)	2671 (1701 to 3855)	23.3 (15.7 to 32.3)
Croatia	Both	1203 (859 to 1527)	23.8 (16.9 to 31.5)	172 (123 to 213)	3.3 (2.3 to 4.2)	48 (35 to 54)	0.8 (0.6 to 0.9)	1637 (1179 to 1833)	28.7 (20.8 to 32.1)	89 (56 to 129)	1.7 (1.1 to 2.6)	1726 (1252 to 1933)	30.4 (22 to 34.1)	1135 (913 to 1485)	27.2 (21.5 to 36.7)	146 (119 to 190)	3.3 (2.6 to 4.4)	24 (20 to 30)	0.3 (0.3 to 0.4)	658 (557 to 811)	11.4 (9.8 to 14.6)	80 (52 to 116)	1.9 (1.2 to 2.7)	738 (625 to 918)	13.3 (11.3 to 17.1)
	Female	618 (420 to 810)	23.3 (16.1 to 31.2)	81 (57 to 104)	3 (2 to 3.9)	17 (13 to 20)	0.5 (0.4 to 0.6)	579 (428 to 664)	20.1 (14.9 to 23.2)	45 (25 to 67)	1.6 (0.9 to 2.5)	624 (459 to 717)	21.8 (16.1 to 25.2)	607 (471 to 775)	27.4 (20.6 to 35.5)	74 (58 to 94)	3.2 (2.4 to 4.1)	9 (8 to 11)	0.2 (0.2 to 0.3)	241 (201 to 299)	8.5 (7 to 10.4)	42 (26 to 61)	1.9 (1.1 to 2.7)	283 (230 to 347)	10.3 (8.3 to 12.7)
	Male	585 (325 to 879)	24.1 (13.4 to 37.7)	91 (52 to 128)	3.6 (2.1 to 5.3)	31 (19 to 36)	1.1 (0.7 to 1.3)	1057 (646 to 1231)	38.8 (23.6 to 45)	45 (23 to 70)	1.8 (1 to 2.9)	1102 (668 to 1279)	40.6 (24.4 to 47.1)	528 (373 to 786)	26.9 (18.2 to 41.4)	73 (53 to 106)	3.4 (2.4 to 5.2)	15 (11 to 20)	0.5 (0.4 to 0.6)	417 (333 to 562)	14.7 (11.8 to 20.4)	38 (23 to 60)	1.9 (1.1 to 3.1)	455 (363 to 617)	16.5 (13.4 to 23.4)
Cuba	Both	148 (85 to 364)	1.3 (0.7 to 3)	32 (19 to 75)	0.3 (0.2 to 0.7)	18 (12 to 39)	0.2 (0.1 to 0.4)	641 (409 to 1464)	5.7 (3.7 to 12.9)	13 (7 to 34)	0.1 (0.1 to 0.3)	654 (417 to 1498)	5.8 (3.7 to 13.1)	1694 (446 to 2459)	14.5 (3.8 to 21.9)	264 (71 to 377)	2.1 (0.6 to 3)	95 (28 to 132)	0.6 (0.2 to 0.8)	2851 (822 to 3919)	20.3 (5.9 to 27.9)	131 (31 to 222)	1.1 (0.2 to 1.8)	2981 (856 to 4104)	21.4 (6.1 to 29.4)
	Female	52 (27 to 160)	0.9 (0.5 to 2.6)	10 (6 to 29)	0.2 (0.1 to 0.5)	5 (3 to 13)	0.1 (0.1 to 0.2)	183 (113 to 526)	3.2 (2 to 8.9)	4 (2 to 14)	0.1 (0 to 0.2)	188 (116 to 540)	3.3 (2.1 to 9.1)	816 (182 to 1228)	14 (3.2 to 21.8)	120 (26 to 175)	1.9 (0.4 to 2.9)	39 (8 to 54)	0.5 (0.1 to 0.6)	1125 (237 to 1566)	16.1 (3.6 to 22.5)	61 (12 to 108)	1 (0.2 to 1.9)	1186 (252 to 1659)	17.1 (3.9 to 24)
	Male	96 (54 to 237)	1.6 (0.9 to 4)	22 (13 to 53)	0.4 (0.2 to 0.9)	13 (8 to 29)	0.2 (0.2 to 0.5)	457 (290 to 1051)	8.2 (5.2 to 18.8)	9 (4 to 22)	0.2 (0.1 to 0.4)	466 (295 to 1073)	8.3 (5.3 to 19.1)	879 (215 to 1477)	15 (3.6 to 25.9)	144 (37 to 233)	2.3 (0.6 to 3.8)	56 (15 to 83)	0.7 (0.2 to 1.1)	1726 (461 to 2532)	24.6 (6.5 to 36)	69 (15 to 128)	1.1 (0.2 to 2.2)	1795 (476 to 2634)	25.7 (6.8 to 37.8)
Cyprus	Both	61 (35 to 88)	7.5 (4.3 to 10.9)	12 (7 to 16)	1.4 (0.9 to 2)	6 (4 to 8)	0.7 (0.4 to 0.9)	203 (127 to 265)	24.7 (15.4 to 32.3)	5 (3 to 9)	0.6 (0.3 to 1.1)	208 (130 to 272)	25.3 (15.8 to 33.2)	311 (235 to 428)	22.6 (16.8 to 31.2)	39 (29 to 53)	2.8 (2.1 to 3.7)	5 (4 to 6)	0.3 (0.2 to 0.4)	152 (123 to 196)	9.8 (7.9 to 12.7)	21 (13 to 32)	1.5 (0.9 to 2.3)	173 (140 to 222)	11.3 (9.2 to 14.7)
	Female	33 (15 to 55)	8.2 (3.8 to 13.7)	6 (3 to 9)	1.4 (0.7 to 2.3)	3 (1 to 4)	0.6 (0.3 to 0.9)	97 (49 to 145)	23.6 (11.9 to 35.3)	3 (1 to 5)	0.7 (0.3 to 1.2)	100 (50 to 149)	24.3 (12.1 to 36.5)	150 (100 to 217)	22.8 (14.2 to 34.1)	18 (12 to 26)	2.7 (1.7 to 4)	2 (1 to 2)	0.2 (0.1 to 0.3)	57 (42 to 77)	7.9 (5.7 to 10.6)	10 (6 to 17)	1.5 (0.8 to 2.6)	67 (49 to 91)	9.4 (6.8 to 12.6)
	Male	28 (17 to 40)	6.8 (4.1 to 10)	6 (4 to 8)	1.5 (0.9 to 2)	3 (2 to 4)	0.8 (0.5 to 1.1)	106 (70 to 140)	26.2 (17.5 to 34.3)	3 (1 to 4)	0.6 (0.3 to 1)	108 (72 to 142)	26.8 (17.9 to 35.1)	161 (108 to 253)	22.5 (14.7 to 36)	21 (15 to 32)	2.9 (1.9 to 4.4)	3 (2 to 4)	0.4 (0.3 to 0.5)	95 (71 to 130)	11.9 (9.1 to 16.6)	11 (7 to 18)	1.5 (0.9 to 2.6)	106 (80 to 145)	13.4 (10.3 to 18.9)
Czech Republic	Both	2863 (2185 to 3618)	28.5 (21.4 to 37.1)	443 (338 to 538)	4.2 (3.1 to 5.2)	170 (127 to 186)	1.3 (1 to 1.4)	5361 (4155 to 5938)	45.7 (35.8 to 51)	220 (136 to 319)	2.1 (1.3 to 3.1)	5582 (4334 to 6186)	47.8 (37.5 to 53.1)	3463 (2611 to 5617)	36.2 (26.7 to 60.2)	443 (342 to 702)	4.4 (3.3 to 7.2)	81 (69 to 109)	0.5 (0.4 to 0.7)	2163 (1815 to 3218)	15.2 (12.5 to 23.7)	239 (147 to 407)	2.4 (1.5 to 4.2)	2402 (2002 to 3584)	17.7 (14.3 to 27.6)
	Female	1525 (1051 to 2145)	31 (21 to 45.1)	216 (155 to 290)	4.1 (2.8 to 5.7)	66 (44 to 73)	0.9 (0.6 to 1)	1962 (1438 to 2173)	32.2 (24.3 to 35.9)	113 (67 to 175)	2.2 (1.3 to 3.5)	2075 (1517 to 2298)	34.4 (25.8 to 38.7)	1760 (1298 to 3046)	38 (28 to 65.7)	215 (161 to 367)	4.4 (3.3 to 7.7)	29 (24 to 41)	0.3 (0.3 to 0.5)	752 (615 to 1191)	11.1 (8.9 to 18.6)	120 (73 to 211)	2.5 (1.5 to 4.6)	873 (701 to 1398)	13.7 (10.6 to 23.1)
	Male	1338 (897 to 1881)	26.4 (17.5 to 37.7)	227 (152 to 300)	4.3 (2.9 to 5.8)	104 (66 to 125)	1.8 (1.2 to 2.2)	3399 (2309 to 4179)	61.1 (41.7 to 74.8)	108 (63 to 165)	2.1 (1.2 to 3.2)	3507 (2388 to 4300)	63.2 (43.2 to 77.3)	1702 (1107 to 3274)	34.6 (21.7 to 67.2)	228 (156 to 418)	4.3 (2.8 to 8.3)	52 (42 to 76)	0.6 (0.5 to 1)	1410 (1143 to 2214)	19.6 (15.6 to 32.6)	119 (68 to 235)	2.3 (1.3 to 4.8)	1529 (1227 to 2434)	22 (17.3 to 37.5)
Democratic Republic of the Congo	Both	553 (397 to 773)	2 (1.4 to 2.7)	174 (125 to 243)	0.7 (0.5 to 0.9)	142 (104 to 197)	0.6 (0.4 to 0.9)	6841 (4734 to 9631)	22.3 (16.3 to 30.9)	64 (40 to 93)	0.3 (0.2 to 0.4)	6905 (4782 to 9719)	22.5 (16.4 to 31.2)	908 (699 to 1238)	1.6 (1.2 to 2.2)	288 (223 to 395)	0.5 (0.4 to 0.8)	238 (182 to 332)	0.5 (0.4 to 0.7)	10944 (8350 to 14999)	17.4 (13.3 to 24.3)	105 (69 to 153)	0.2 (0.1 to 0.3)	11049 (8418 to 15157)	17.6 (13.5 to 24.6)
	Female	191 (125 to 290)	1.4 (1 to 2)	61 (40 to 90)	0.5 (0.3 to 0.6)	49 (34 to 71)	0.4 (0.3 to 0.6)	2331 (1487 to 3548)	15.1 (10.5 to 21.8)	22 (14 to 34)	0.2 (0.1 to 0.3)	2354 (1506 to 3580)	15.2 (10.6 to 22.1)	301 (219 to 441)	1.1 (0.8 to 1.5)	96 (70 to 140)	0.4 (0.3 to 0.5)	81 (58 to 117)	0.3 (0.2 to 0.5)	3586 (2550 to 5338)	11.3 (8.2 to 16.4)	35 (21 to 53)	0.1 (0.1 to 0.2)	3621 (2576 to 5373)	11.5 (8.3 to 16.6)
	Male	362 (248 to 527)	2.6 (1.8 to 4)	114 (79 to 164)	0.9 (0.6 to 1.4)	93 (64 to 138)	0.8 (0.6 to 1.3)	4510 (3011 to 6632)	30.2 (20.3 to 45.3)	42 (25 to 63)	0.3 (0.2 to 0.6)	4552 (3050 to 6694)	30.6 (20.5 to 45.9)	606 (438 to 887)	2.2 (1.5 to 3.3)	192 (137 to 281)	0.7 (0.5 to 1.1)	157 (111 to 232)	0.7 (0.5 to 1.1)	7358 (5229 to 10829)	23.9 (16.7 to 35.2)	70 (42 to 107)	0.3 (0.2 to 0.4)	7428 (5282 to 10937)	24.2 (16.9 to 35.7)
Denmark	Both	984 (785 to 1214)	18.5 (14.6 to 22.8)	144 (113 to 174)	2.5 (2 to 3.1)	42 (32 to 49)	0.6 (0.4 to 0.7)	1267 (983 to 1520)	20.6 (16 to 24.5)	74 (49 to 107)	1.3 (0.9 to 1.9)	1341 (1043 to 1617)	21.9 (17.1 to 26.1)	1603 (1289 to 2413)	27 (21.1 to 42)	207 (168 to 302)	3.3 (2.6 to 5.1)	33 (25 to 39)	0.3 (0.3 to 0.4)	839 (676 to 1079)	10.9 (9 to 14.9)	113 (71 to 176)	1.8 (1.1 to 2.9)	953 (778 to 1238)	12.7 (10.5 to 17.8)
	Female	399 (275 to 498)	14.9 (10.3 to 19.1)	56 (39 to 68)	1.9 (1.3 to 2.4)	14 (9 to 16)	0.4 (0.2 to 0.4)	409 (277 to 465)	13.2 (9.1 to 15.1)	30 (18 to 44)	1.1 (0.6 to 1.6)	439 (298 to 500)	14.2 (9.8 to 16.3)	628 (457 to 814)	22 (15.7 to 29.6)	79 (56 to 101)	2.6 (1.9 to 3.5)	11 (7 to 13)	0.2 (0.2 to 0.3)	275 (194 to 323)	7.7 (5.5 to 9.3)	44 (27 to 68)	1.5 (0.9 to 2.4)	319 (226 to 383)	9.2 (6.7 to 11.2)
	Male	585 (440 to 824)	22 (16.1 to 30.6)	88 (65 to 122)	3.1 (2.3 to 4.3)	28 (19 to 37)	0.9 (0.6 to 1.1)	858 (600 to 1149)	28.4 (20 to 37.9)	44 (27 to 69)	1.6 (1 to 2.5)	903 (636 to 1220)	30 (21.2 to 40.2)	975 (713 to 1762)	31.9 (22.5 to 60.5)	129 (96 to 219)	4 (2.9 to 7.4)	22 (17 to 29)	0.5 (0.4 to 0.6)	564 (450 to 805)	14.2 (11.5 to 22)	69 (41 to 121)	2.2 (1.3 to 4)	634 (508 to 910)	16.4 (13.1 to 26)
Djibouti	Both	15 (9 to 22)	3.7 (2.5 to 5.1)	5 (3 to 7)	1.2 (0.8 to 1.6)	4 (2 to 5)	1 (0.7 to 1.4)	208 (118 to 292)	44.8 (28.8 to 62.6)	2 (1 to 3)	0.4 (0.3 to 0.6)	210 (119 to 294)	45.3 (29.1 to 63)	27 (18 to 40)	2.7 (1.8 to 4)	8 (6 to 13)	0.9 (0.6 to 1.3)	7 (4 to 10)	0.8 (0.5 to 1.1)	326 (217 to 491)	30.8 (20.7 to 45.5)	3 (2 to 5)	0.3 (0.2 to 0.5)	329 (219 to 495)	31.1 (20.9 to 46)
	Female	5 (3 to 7)	2.6 (1.7 to 3.7)	2 (1 to 2)	0.8 (0.5 to 1.2)	1 (1 to 2)	0.7 (0.5 to 1)	65 (39 to 96)	31.4 (19.7 to 44.6)	1 (0 to 1)	0.3 (0.2 to 0.5)	66 (40 to 97)	31.7 (19.9 to 45.1)	9 (5 to 15)	1.9 (1.1 to 3)	3 (2 to 5)	0.6 (0.3 to 1)	2 (1 to 3)	0.5 (0.3 to 0.8)	108 (62 to 178)	21.2 (12.3 to 34.5)	1 (1 to 2)	0.2 (0.1 to 0.4)	109 (63 to 180)	21.4 (12.5 to 34.9)
	Male	10 (6 to 16)	4.6 (2.9 to 6.7)	3 (2 to 5)	1.5 (1 to 2.2)	2 (1 to 4)	1.3 (0.8 to 1.9)	143 (72 to 213)	56.9 (33 to 83.7)	1 (1 to 2)	0.5 (0.3 to 0.8)	144 (72 to 214)	57.4 (33.4 to 84.3)	18 (11 to 28)	3.4 (2.2 to 5.2)	6 (4 to 9)	1.1 (0.7 to 1.7)	4 (3 to 7)	1 (0.6 to 1.5)	218 (142 to 343)	39.1 (25.9 to 60.3)	2 (1 to 3)	0.4 (0.2 to 0.7)	220 (143 to 346)	39.5 (26.1 to 60.8)
Dominica	Both	2 (2 to 3)	2.8 (2.2 to 3.9)	1 (1 to 1)	0.9 (0.7 to 1.3)	0 (0 to 1)	0.7 (0.5 to 1)	18 (15 to 26)	25.7 (20.6 to 36)	0 (0 to 0)	0.3 (0.2 to 0.5)	19 (15 to 26)	26 (20.9 to 36.3)	3 (2 to 4)	4.3 (3.3 to 5.6)	1 (1 to 1)	0.9 (0.7 to 1.2)	0 (0 to 1)	0.5 (0.4 to 0.7)	15 (12 to 19)	19.6 (16.4 to 25.5)	0 (0 to 0)	0.4 (0.2 to 0.6)	15 (12 to 20)	19.9 (16.7 to 26.2)
	Female	0 (0 to 1)	1.2 (1 to 1.5)	0 (0 to 0)	0.4 (0.3 to 0.5)	0 (0 to 0)	0.3 (0.2 to 0.3)	4 (3 to 5)	10.1 (8.2 to 13)	0 (0 to 0)	0.1 (0.1 to 0.2)	4 (3 to 5)	10.3 (8.4 to 13.2)	1 (1 to 1)	2.5 (1.8 to 3.7)	0 (0 to 0)	0.5 (0.4 to 0.7)	0 (0 to 0)	0.2 (0.2 to 0.3)	3 (3 to 4)	8.7 (7 to 11.6)	0 (0 to 0)	0.2 (0.1 to 0.3)	3 (3 to 4)	8.9 (7.2 to 11.8)
	Male	2 (1 to 2)	4.6 (3.4 to 7.1)	1 (0 to 1)	1.5 (1.1 to 2.3)	0 (0 to 1)	1.2 (0.9 to 1.8)	15 (11 to 22)	42.9 (32.6 to 64.9)	0 (0 to 0)	0.6 (0.3 to 0.9)	15 (11 to 22)	43.5 (33 to 65.8)	2 (2 to 3)	5.9 (4.3 to 8.5)	1 (0 to 1)	1.4 (1 to 1.9)	0 (0 to 0)	0.8 (0.6 to 1.1)	11 (9 to 16)	29.9 (23.6 to 40.8)	0 (0 to 0)	0.6 (0.4 to 0.9)	12 (9 to 16)	30.4 (24.1 to 41.6)
Dominican Republic	Both	30 (21 to 56)	0.5 (0.4 to 1)	9 (6 to 18)	0.2 (0.1 to 0.3)	7 (5 to 14)	0.1 (0.1 to 0.3)	329 (226 to 619)	5.2 (3.7 to 9.9)	3 (2 to 6)	0.1 (0 to 0.1)	333 (229 to 625)	5.3 (3.7 to 10)	171 (79 to 245)	1.6 (0.7 to 2.3)	39 (17 to 56)	0.4 (0.2 to 0.5)	23 (10 to 34)	0.2 (0.1 to 0.3)	835 (372 to 1161)	8.2 (3.6 to 11.5)	16 (7 to 26)	0.2 (0.1 to 0.3)	851 (380 to 1180)	8.3 (3.6 to 11.7)
	Female	9 (5 to 18)	0.3 (0.2 to 0.6)	3 (2 to 6)	0.1 (0.1 to 0.2)	2 (1 to 4)	0.1 (0 to 0.2)	96 (55 to 196)	2.9 (1.7 to 6)	1 (0 to 2)	0 (0 to 0.1)	97 (55 to 198)	3 (1.7 to 6.1)	83 (35 to 138)	1.5 (0.6 to 2.6)	17 (7 to 27)	0.3 (0.1 to 0.5)	9 (3 to 14)	0.2 (0.1 to 0.3)	324 (127 to 507)	6.2 (2.4 to 9.8)	7 (3 to 13)	0.1 (0 to 0.2)	331 (130 to 519)	6.3 (2.4 to 10)
	Male	21 (15 to 40)	0.7 (0.5 to 1.4)	6 (5 to 13)	0.2 (0.2 to 0.5)	5 (4 to 10)	0.2 (0.2 to 0.4)	233 (164 to 441)	7.6 (5.4 to 14.8)	2 (1 to 5)	0.1 (0.1 to 0.2)	235 (166 to 446)	7.6 (5.5 to 15)	88 (40 to 129)	1.7 (0.8 to 2.5)	22 (10 to 32)	0.4 (0.2 to 0.6)	14 (6 to 20)	0.3 (0.1 to 0.4)	511 (229 to 709)	10.1 (4.4 to 14.2)	9 (4 to 14)	0.2 (0.1 to 0.3)	520 (234 to 723)	10.3 (4.5 to 14.4)
Ecuador	Both	236 (199 to 332)	2.8 (2.4 to 3.8)	73 (62 to 103)	0.9 (0.8 to 1.2)	57 (49 to 79)	0.8 (0.7 to 1)	2727 (2259 to 3870)	29.1 (24.7 to 41.1)	26 (18 to 38)	0.3 (0.2 to 0.5)	2754 (2282 to 3908)	29.4 (24.9 to 41.5)	650 (474 to 1049)	3.9 (2.9 to 6.2)	131 (102 to 206)	0.8 (0.6 to 1.2)	73 (62 to 100)	0.5 (0.4 to 0.6)	2633 (2133 to 4002)	16.2 (13.2 to 24.2)	57 (36 to 93)	0.3 (0.2 to 0.6)	2689 (2185 to 4080)	16.5 (13.6 to 24.7)
	Female	99 (80 to 141)	2.3 (1.9 to 3.1)	31 (25 to 43)	0.7 (0.6 to 1)	24 (20 to 33)	0.6 (0.5 to 0.8)	1121 (893 to 1612)	23.5 (19.4 to 32.8)	11 (7 to 16)	0.3 (0.2 to 0.4)	1132 (901 to 1629)	23.7 (19.6 to 33.2)	293 (203 to 500)	3.5 (2.5 to 5.8)	55 (41 to 87)	0.7 (0.5 to 1)	29 (24 to 41)	0.4 (0.3 to 0.5)	1000 (781 to 1609)	12.1 (9.6 to 18.9)	25 (15 to 42)	0.3 (0.2 to 0.5)	1025 (801 to 1651)	12.4 (9.8 to 19.4)
	Male	137 (111 to 216)	3.2 (2.7 to 5.1)	42 (34 to 67)	1 (0.9 to 1.6)	33 (28 to 53)	0.9 (0.8 to 1.4)	1607 (1282 to 2543)	34.8 (28.5 to 55.8)	15 (10 to 25)	0.4 (0.2 to 0.6)	1622 (1295 to 2568)	35.2 (28.8 to 56.4)	357 (239 to 642)	4.3 (3 to 7.6)	76 (55 to 131)	1 (0.7 to 1.6)	44 (35 to 67)	0.6 (0.5 to 0.9)	1633 (1258 to 2696)	20.3 (15.8 to 33)	32 (19 to 59)	0.4 (0.2 to 0.7)	1664 (1282 to 2755)	20.7 (16.1 to 33.7)
Egypt	Both	3146 (2304 to 3957)	6.7 (5.1 to 8.6)	997 (730 to 1259)	2.2 (1.7 to 2.9)	773 (578 to 989)	1.9 (1.5 to 2.5)	38526 (27586 to 48474)	76 (56.2 to 97.4)	357 (229 to 506)	0.8 (0.5 to 1.2)	38883 (27848 to 48900)	76.8 (56.9 to 98.3)	6768 (4450 to 8851)	7.2 (4.9 to 9.3)	1648 (1091 to 2101)	1.9 (1.3 to 2.4)	881 (585 to 1093)	1.2 (0.8 to 1.4)	39953 (26291 to 49783)	44.4 (29.3 to 54.9)	654 (379 to 967)	0.7 (0.4 to 1.1)	40606 (26778 to 50803)	45.2 (29.7 to 56)
	Female	1020 (695 to 1310)	4.4 (3.1 to 5.6)	319 (220 to 411)	1.4 (1 to 1.8)	240 (169 to 306)	1.1 (0.9 to 1.5)	12460 (8300 to 16106)	49.4 (34.5 to 63.2)	115 (71 to 164)	0.5 (0.3 to 0.7)	12574 (8385 to 16259)	49.9 (34.8 to 63.8)	2754 (1599 to 4132)	5.8 (3.5 to 8.5)	579 (337 to 831)	1.3 (0.8 to 1.8)	267 (167 to 355)	0.7 (0.5 to 0.9)	13195 (7893 to 18100)	29 (17.8 to 38.9)	244 (123 to 398)	0.5 (0.3 to 0.9)	13439 (8015 to 18463)	29.5 (18.2 to 39.6)
	Male	2126 (1465 to 2831)	9 (6.4 to 12.1)	679 (466 to 919)	3 (2.2 to 4.2)	533 (378 to 733)	2.6 (1.9 to 3.7)	26066 (17664 to 35150)	101.3 (71.1 to 138.5)	242 (150 to 360)	1.1 (0.7 to 1.7)	26309 (17849 to 35436)	102.4 (71.9 to 140.2)	4015 (2478 to 5688)	8.5 (5.4 to 11.7)	1069 (674 to 1440)	2.4 (1.6 to 3.2)	613 (385 to 794)	1.6 (1 to 2.1)	26757 (16878 to 34660)	58.7 (36.9 to 75.8)	410 (223 to 635)	0.9 (0.5 to 1.4)	27167 (17079 to 35182)	59.6 (37.5 to 76.9)
El Salvador	Both	150 (121 to 186)	3.6 (2.8 to 4.6)	47 (38 to 59)	1.2 (0.9 to 1.5)	39 (30 to 49)	1.1 (0.8 to 1.3)	1608 (1290 to 2012)	35.7 (28.4 to 44.8)	17 (11 to 24)	0.4 (0.3 to 0.6)	1625 (1303 to 2033)	36.2 (28.8 to 45.3)	220 (150 to 407)	3.6 (2.5 to 6.4)	49 (36 to 84)	0.8 (0.6 to 1.4)	30 (22 to 42)	0.5 (0.4 to 0.7)	943 (694 to 1511)	15.8 (11.7 to 24.7)	21 (13 to 37)	0.3 (0.2 to 0.6)	964 (709 to 1544)	16.2 (12 to 25.3)
	Female	48 (37 to 64)	2.3 (1.7 to 3)	15 (12 to 20)	0.7 (0.5 to 1)	13 (9 to 16)	0.7 (0.5 to 0.9)	483 (370 to 645)	21.1 (16.2 to 27.6)	6 (4 to 8)	0.3 (0.2 to 0.4)	489 (375 to 654)	21.4 (16.4 to 28)	84 (53 to 148)	2.5 (1.6 to 4.4)	18 (13 to 30)	0.6 (0.4 to 0.9)	12 (8 to 17)	0.4 (0.3 to 0.5)	321 (221 to 518)	9.8 (6.7 to 15.6)	8 (5 to 14)	0.2 (0.1 to 0.4)	329 (227 to 530)	10 (6.9 to 16)
	Male	102 (76 to 133)	5.1 (3.7 to 6.6)	32 (24 to 42)	1.7 (1.2 to 2.2)	26 (19 to 34)	1.5 (1 to 2)	1125 (840 to 1457)	51.7 (38.1 to 67.2)	12 (7 to 17)	0.6 (0.4 to 0.9)	1136 (850 to 1471)	52.3 (38.5 to 67.9)	135 (84 to 281)	4.8 (3 to 9.4)	31 (20 to 58)	1.1 (0.8 to 2)	18 (12 to 28)	0.7 (0.5 to 1.1)	621 (420 to 1065)	23.3 (15.8 to 38.5)	13 (7 to 25)	0.5 (0.3 to 0.9)	634 (428 to 1089)	23.8 (16.2 to 39.2)
Equatorial Guinea	Both	9 (6 to 14)	2.8 (2.1 to 3.9)	3 (2 to 4)	1 (0.7 to 1.3)	2 (2 to 3)	0.9 (0.7 to 1.2)	117 (77 to 175)	33.8 (24.6 to 48.1)	1 (1 to 2)	0.4 (0.2 to 0.5)	118 (78 to 176)	34.2 (24.9 to 48.6)	9 (6 to 14)	1 (0.6 to 1.5)	3 (2 to 4)	0.3 (0.2 to 0.5)	2 (1 to 3)	0.3 (0.2 to 0.4)	94 (60 to 142)	9.2 (5.8 to 13.8)	1 (1 to 2)	0.1 (0.1 to 0.2)	95 (60 to 144)	9.3 (5.9 to 13.9)
	Female	3 (2 to 5)	1.7 (1.1 to 2.6)	1 (1 to 1)	0.6 (0.4 to 0.9)	1 (1 to 1)	0.5 (0.4 to 0.8)	35 (22 to 59)	19.6 (12.8 to 31.6)	0 (0 to 1)	0.2 (0.1 to 0.3)	35 (22 to 59)	19.8 (13 to 31.9)	4 (2 to 6)	0.7 (0.4 to 1.2)	1 (1 to 2)	0.2 (0.1 to 0.4)	1 (0 to 1)	0.2 (0.1 to 0.3)	34 (19 to 55)	6.7 (3.7 to 10.8)	0 (0 to 1)	0.1 (0 to 0.2)	35 (19 to 56)	6.8 (3.7 to 11)
	Male	6 (4 to 10)	4.1 (3 to 5.9)	2 (1 to 3)	1.5 (1.1 to 2.1)	2 (1 to 2)	1.3 (1 to 1.9)	82 (51 to 125)	50.4 (34.9 to 73.5)	1 (0 to 1)	0.6 (0.3 to 0.8)	82 (51 to 126)	50.9 (35.4 to 74.4)	6 (4 to 9)	1.3 (0.8 to 1.9)	2 (1 to 3)	0.4 (0.3 to 0.6)	1 (1 to 2)	0.4 (0.2 to 0.5)	60 (38 to 92)	12.2 (7.9 to 18.3)	1 (0 to 1)	0.2 (0.1 to 0.3)	60 (39 to 93)	12.3 (8.1 to 18.5)
Eritrea	Both	135 (70 to 190)	5.8 (3.5 to 7.8)	44 (23 to 63)	2.1 (1.3 to 2.7)	36 (19 to 50)	1.8 (1.2 to 2.5)	2002 (936 to 2868)	79.5 (43.2 to 111.8)	17 (8 to 26)	0.8 (0.5 to 1.2)	2019 (945 to 2893)	80.3 (43.7 to 112.4)	237 (157 to 350)	4.7 (3.2 to 6.8)	74 (49 to 109)	1.6 (1 to 2.2)	59 (39 to 86)	1.3 (0.9 to 1.9)	3183 (2080 to 4744)	58.4 (38.9 to 85.6)	27 (15 to 43)	0.6 (0.3 to 0.9)	3210 (2098 to 4781)	59 (39.2 to 86.5)
	Female	34 (19 to 49)	3 (1.9 to 4.1)	11 (6 to 15)	1 (0.7 to 1.4)	9 (5 to 13)	0.9 (0.6 to 1.3)	486 (255 to 713)	39.1 (23.2 to 54.4)	4 (2 to 6)	0.4 (0.2 to 0.6)	490 (257 to 716)	39.5 (23.4 to 55.1)	66 (38 to 103)	2.6 (1.6 to 4)	21 (12 to 32)	0.9 (0.5 to 1.3)	16 (10 to 25)	0.7 (0.4 to 1.1)	848 (488 to 1316)	31 (18.1 to 47.4)	7 (4 to 13)	0.3 (0.2 to 0.5)	855 (493 to 1327)	31.3 (18.4 to 47.8)
	Male	101 (46 to 153)	8.9 (5 to 13.2)	33 (15 to 51)	3.3 (1.9 to 4.7)	27 (12 to 40)	2.9 (1.8 to 4.2)	1517 (617 to 2325)	124.6 (62.5 to 185.6)	13 (6 to 20)	1.3 (0.7 to 2)	1529 (622 to 2345)	125.9 (63.3 to 187.5)	171 (105 to 271)	7.1 (4.4 to 11.1)	53 (33 to 84)	2.4 (1.5 to 3.7)	42 (26 to 67)	2.1 (1.3 to 3.2)	2335 (1406 to 3753)	88.7 (54.5 to 139.1)	19 (11 to 34)	0.9 (0.5 to 1.5)	2354 (1418 to 3785)	89.6 (55.1 to 140.6)
Estonia	Both	306 (206 to 398)	20.1 (13.5 to 26.8)	47 (32 to 60)	2.9 (2 to 3.8)	15 (10 to 17)	0.8 (0.5 to 0.9)	564 (378 to 644)	33.5 (22.7 to 38.2)	24 (14 to 35)	1.5 (0.9 to 2.3)	588 (393 to 671)	35 (23.7 to 40)	465 (333 to 711)	36.3 (25.7 to 58.5)	58 (41 to 87)	4.3 (3.1 to 6.9)	7 (5 to 8)	0.3 (0.2 to 0.5)	200 (144 to 277)	12.6 (9.2 to 19.1)	33 (19 to 53)	2.5 (1.4 to 4.2)	232 (164 to 324)	15.1 (10.9 to 22.7)
	Female	140 (93 to 195)	18.1 (11.7 to 26.3)	20 (13 to 27)	2.4 (1.6 to 3.4)	6 (3 to 7)	0.5 (0.3 to 0.6)	191 (122 to 221)	21.3 (14.1 to 24.7)	11 (6 to 16)	1.3 (0.7 to 2.1)	201 (129 to 233)	22.6 (14.9 to 26.5)	214 (153 to 295)	33.5 (23.2 to 47)	26 (18 to 35)	3.9 (2.7 to 5.5)	3 (2 to 3)	0.2 (0.1 to 0.3)	69 (47 to 88)	8.6 (6.1 to 11.8)	15 (9 to 23)	2.3 (1.3 to 3.5)	84 (57 to 109)	10.9 (7.7 to 15)
	Male	166 (96 to 240)	22.3 (12.8 to 33)	27 (16 to 37)	3.6 (2.1 to 5)	10 (6 to 11)	1.2 (0.7 to 1.5)	374 (230 to 442)	47.9 (29.6 to 56.5)	13 (7 to 21)	1.7 (0.9 to 2.9)	387 (240 to 459)	49.7 (30.7 to 58.7)	251 (155 to 476)	39.1 (22.8 to 79.1)	32 (19 to 58)	4.8 (2.9 to 9.5)	4 (3 to 6)	0.5 (0.3 to 0.7)	130 (87 to 203)	17.2 (11.6 to 29)	18 (10 to 34)	2.7 (1.4 to 5.4)	148 (98 to 237)	19.9 (13.2 to 34.5)
Ethiopia	Both	3669 (2577 to 4781)	8.7 (6.2 to 11.3)	1149 (814 to 1496)	2.9 (2.1 to 3.9)	892 (633 to 1157)	2.5 (1.8 to 3.4)	49053 (33723 to 63757)	107 (75.4 to 140)	417 (252 to 615)	1.1 (0.7 to 1.7)	49470 (34095 to 64350)	108.1 (76.1 to 141.4)	3637 (2274 to 6091)	4.4 (2.8 to 7.2)	1126 (707 to 1867)	1.4 (0.9 to 2.3)	871 (546 to 1434)	1.3 (0.8 to 2)	46317 (28916 to 77623)	50.4 (31.5 to 82.6)	402 (213 to 700)	0.5 (0.3 to 0.9)	46719 (29206 to 78304)	50.9 (31.8 to 83.5)
	Female	1062 (729 to 1470)	5.2 (3.5 to 7.2)	338 (231 to 464)	1.7 (1.2 to 2.4)	263 (180 to 365)	1.5 (1 to 2.1)	14251 (9554 to 19861)	63.9 (43.2 to 89.1)	124 (72 to 192)	0.7 (0.4 to 1)	14375 (9632 to 19975)	64.6 (43.6 to 90.1)	1202 (640 to 2082)	2.8 (1.5 to 4.7)	371 (198 to 637)	0.9 (0.5 to 1.5)	281 (152 to 474)	0.7 (0.4 to 1.2)	15395 (8158 to 26419)	32.5 (17.4 to 54.4)	133 (61 to 241)	0.3 (0.2 to 0.6)	15528 (8220 to 26616)	32.8 (17.5 to 54.9)
	Male	2607 (1718 to 3540)	12.1 (8.2 to 16.2)	811 (539 to 1093)	4.2 (2.8 to 5.6)	629 (418 to 836)	3.6 (2.4 to 4.8)	34803 (22465 to 47048)	149.8 (99.2 to 200.1)	293 (172 to 445)	1.5 (1 to 2.4)	35095 (22668 to 47487)	151.3 (100.4 to 202.2)	2435 (1522 to 4217)	6 (3.7 to 10.2)	755 (473 to 1286)	2 (1.2 to 3.3)	590 (360 to 1003)	1.7 (1 to 2.9)	30923 (19031 to 53580)	67.7 (41.2 to 114.7)	269 (142 to 497)	0.7 (0.4 to 1.3)	31191 (19204 to 54044)	68.4 (41.6 to 116)
Federated States of Micronesia	Both	1 (1 to 2)	1.5 (1.1 to 2.1)	0 (0 to 1)	0.5 (0.4 to 0.7)	0 (0 to 0)	0.5 (0.3 to 0.6)	14 (10 to 19)	16.8 (12.5 to 22.7)	0 (0 to 0)	0.2 (0.1 to 0.3)	14 (10 to 19)	17 (12.6 to 23)	1 (1 to 1)	1.1 (0.8 to 1.6)	0 (0 to 0)	0.4 (0.3 to 0.5)	0 (0 to 0)	0.3 (0.2 to 0.4)	11 (7 to 15)	11.5 (7.3 to 15.8)	0 (0 to 0)	0.1 (0.1 to 0.2)	11 (7 to 15)	11.7 (7.4 to 16)
	Female	0 (0 to 0)	1 (0.7 to 1.4)	0 (0 to 0)	0.3 (0.2 to 0.5)	0 (0 to 0)	0.3 (0.2 to 0.4)	4 (3 to 5)	10.4 (7 to 14.3)	0 (0 to 0)	0.1 (0.1 to 0.2)	4 (3 to 5)	10.5 (7.1 to 14.5)	0 (0 to 0)	0.8 (0.5 to 1.1)	0 (0 to 0)	0.3 (0.2 to 0.4)	0 (0 to 0)	0.2 (0.1 to 0.3)	3 (2 to 5)	7.2 (4.2 to 9.9)	0 (0 to 0)	0.1 (0.1 to 0.1)	3 (2 to 5)	7.3 (4.3 to 10)
	Male	1 (1 to 1)	2 (1.4 to 3.1)	0 (0 to 0)	0.7 (0.5 to 1.1)	0 (0 to 0)	0.6 (0.4 to 1)	10 (7 to 14)	22.9 (15.4 to 34.8)	0 (0 to 0)	0.3 (0.1 to 0.4)	10 (7 to 15)	23.2 (15.6 to 35.3)	1 (0 to 1)	1.5 (0.9 to 2.2)	0 (0 to 0)	0.5 (0.3 to 0.7)	0 (0 to 0)	0.4 (0.3 to 0.6)	8 (4 to 11)	15.9 (9.3 to 23.3)	0 (0 to 0)	0.2 (0.1 to 0.3)	8 (4 to 11)	16 (9.4 to 23.5)
Fiji	Both	6 (4 to 7)	0.9 (0.7 to 1.1)	2 (1 to 2)	0.3 (0.2 to 0.4)	1 (1 to 2)	0.2 (0.2 to 0.3)	62 (46 to 76)	9.2 (7.1 to 11.3)	1 (0 to 1)	0.1 (0.1 to 0.2)	63 (47 to 77)	9.4 (7.1 to 11.4)	10 (6 to 14)	1.1 (0.6 to 1.6)	3 (2 to 4)	0.4 (0.2 to 0.5)	2 (1 to 3)	0.3 (0.2 to 0.3)	95 (50 to 130)	10.5 (5.6 to 14.3)	1 (1 to 2)	0.1 (0.1 to 0.2)	96 (51 to 132)	10.7 (5.7 to 14.4)
	Female	2 (1 to 3)	0.6 (0.4 to 0.9)	1 (0 to 1)	0.2 (0.1 to 0.3)	0 (0 to 1)	0.2 (0.1 to 0.2)	17 (12 to 26)	5.5 (4 to 8.4)	0 (0 to 0)	0.1 (0 to 0.1)	18 (13 to 27)	5.5 (4 to 8.5)	3 (2 to 4)	0.7 (0.5 to 0.9)	1 (1 to 1)	0.2 (0.1 to 0.3)	1 (0 to 1)	0.1 (0.1 to 0.2)	22 (16 to 29)	5 (3.7 to 6.5)	0 (0 to 0)	0.1 (0 to 0.1)	22 (16 to 29)	5 (3.7 to 6.6)
	Male	4 (2 to 5)	1.2 (0.8 to 1.5)	1 (1 to 2)	0.4 (0.3 to 0.5)	1 (1 to 1)	0.3 (0.2 to 0.4)	45 (28 to 58)	13 (8.4 to 16.4)	0 (0 to 1)	0.1 (0.1 to 0.2)	45 (28 to 59)	13.1 (8.5 to 16.6)	7 (3 to 11)	1.6 (0.7 to 2.4)	2 (1 to 3)	0.5 (0.2 to 0.8)	2 (1 to 2)	0.4 (0.2 to 0.6)	73 (30 to 108)	16 (6.7 to 23.3)	1 (0 to 1)	0.2 (0.1 to 0.3)	74 (31 to 109)	16.2 (6.8 to 23.6)
Finland	Both	970 (750 to 1172)	18 (13.6 to 22.2)	140 (108 to 167)	2.5 (1.9 to 3)	39 (30 to 43)	0.6 (0.5 to 0.7)	1243 (944 to 1454)	21.4 (16.2 to 25.1)	73 (48 to 105)	1.3 (0.8 to 1.9)	1315 (1000 to 1534)	22.7 (17.2 to 26.6)	1838 (1514 to 2448)	32.8 (26.5 to 43.5)	227 (189 to 300)	3.9 (3.2 to 5.2)	27 (22 to 33)	0.3 (0.2 to 0.4)	699 (600 to 914)	10 (8.5 to 13.1)	128 (83 to 186)	2.2 (1.4 to 3.2)	828 (705 to 1071)	12.2 (10.3 to 15.9)
	Female	440 (287 to 558)	16.3 (10.6 to 21.4)	61 (39 to 76)	2.1 (1.4 to 2.8)	15 (9 to 18)	0.4 (0.3 to 0.5)	445 (283 to 506)	14.8 (9.5 to 16.8)	33 (18 to 49)	1.2 (0.6 to 1.8)	478 (301 to 546)	15.9 (10.3 to 18.3)	742 (552 to 926)	27.8 (19.9 to 35.8)	90 (67 to 112)	3.2 (2.3 to 4.2)	10 (7 to 12)	0.2 (0.1 to 0.2)	244 (181 to 287)	7.4 (5.5 to 8.9)	52 (32 to 77)	1.9 (1.1 to 2.8)	296 (214 to 358)	9.2 (6.7 to 11.4)
	Male	530 (343 to 774)	19.7 (12.7 to 28.8)	79 (51 to 111)	2.9 (1.9 to 4.1)	23 (15 to 31)	0.8 (0.5 to 1.1)	797 (505 to 1110)	28.8 (18 to 39.4)	40 (23 to 63)	1.5 (0.8 to 2.4)	837 (533 to 1171)	30.3 (19.1 to 41.8)	1096 (812 to 1713)	37.6 (27 to 58.6)	137 (103 to 212)	4.5 (3.3 to 7.1)	17 (14 to 24)	0.4 (0.3 to 0.6)	455 (373 to 677)	12.6 (10.3 to 19.1)	76 (47 to 126)	2.5 (1.5 to 4.1)	531 (430 to 790)	15.2 (12.2 to 22.9)
France	Both	9465 (7334 to 12652)	15.8 (12.2 to 21.5)	1437 (1131 to 1912)	2.3 (1.8 to 3.1)	457 (395 to 585)	0.6 (0.5 to 0.8)	15027 (12494 to 19347)	23.1 (19.1 to 29.7)	719 (452 to 1070)	1.2 (0.7 to 1.7)	15746 (13080 to 20352)	24.2 (20 to 31.3)	17573 (13562 to 25279)	27.1 (20.4 to 39.3)	2222 (1733 to 3196)	3.3 (2.5 to 4.7)	323 (279 to 448)	0.3 (0.3 to 0.4)	8643 (7370 to 12162)	10.7 (9 to 15)	1223 (767 to 1936)	1.8 (1.1 to 2.9)	9866 (8257 to 14042)	12.5 (10.3 to 17.7)
	Female	3507 (2614 to 4724)	11.6 (8.5 to 15.9)	505 (395 to 666)	1.6 (1.2 to 2.1)	149 (129 to 185)	0.4 (0.3 to 0.4)	4652 (3945 to 5571)	14 (11.7 to 16.8)	261 (157 to 400)	0.8 (0.5 to 1.3)	4912 (4169 to 5932)	14.8 (12.3 to 17.8)	6784 (5109 to 10037)	21.5 (15.6 to 32.2)	840 (639 to 1224)	2.5 (1.8 to 3.8)	111 (93 to 151)	0.2 (0.2 to 0.3)	2764 (2323 to 3870)	7 (5.7 to 9.9)	470 (279 to 757)	1.4 (0.8 to 2.4)	3235 (2672 to 4513)	8.4 (6.8 to 12.1)
	Male	5957 (4151 to 9175)	20 (13.8 to 31.3)	932 (685 to 1374)	3 (2.2 to 4.5)	308 (253 to 427)	0.9 (0.8 to 1.3)	10375 (8214 to 14563)	32.8 (25.7 to 46)	459 (275 to 719)	1.5 (0.9 to 2.4)	10834 (8608 to 15252)	34.4 (26.9 to 48.3)	10788 (7597 to 17269)	32.8 (21.9 to 54.1)	1382 (986 to 2204)	4 (2.7 to 6.6)	213 (175 to 318)	0.4 (0.4 to 0.7)	5879 (4787 to 8953)	14.6 (11.8 to 22.4)	753 (439 to 1337)	2.2 (1.3 to 4)	6632 (5313 to 10374)	16.8 (13.2 to 26.6)
Gabon	Both	14 (11 to 18)	1.8 (1.4 to 2.3)	4 (3 to 6)	0.6 (0.5 to 0.8)	4 (3 to 5)	0.5 (0.4 to 0.7)	163 (125 to 213)	19.9 (15.4 to 26.4)	2 (1 to 2)	0.2 (0.1 to 0.3)	165 (126 to 215)	20.1 (15.6 to 26.7)	19 (14 to 26)	1.3 (1 to 1.8)	6 (5 to 8)	0.4 (0.3 to 0.6)	5 (4 to 7)	0.4 (0.3 to 0.5)	208 (154 to 288)	13.9 (10.3 to 19.2)	2 (1 to 3)	0.2 (0.1 to 0.2)	210 (156 to 291)	14 (10.5 to 19.4)
	Female	4 (3 to 6)	1.1 (0.8 to 1.5)	1 (1 to 2)	0.4 (0.3 to 0.5)	1 (1 to 2)	0.3 (0.2 to 0.5)	47 (35 to 68)	11.4 (8.5 to 16.8)	0 (0 to 1)	0.1 (0.1 to 0.2)	48 (36 to 68)	11.6 (8.6 to 17)	6 (4 to 9)	0.8 (0.5 to 1.2)	2 (1 to 3)	0.3 (0.2 to 0.4)	2 (1 to 2)	0.2 (0.1 to 0.3)	64 (43 to 96)	8 (5.4 to 12)	1 (0 to 1)	0.1 (0.1 to 0.2)	64 (44 to 97)	8.1 (5.5 to 12.2)
	Male	9 (7 to 13)	2.5 (1.9 to 3.5)	3 (2 to 4)	0.9 (0.6 to 1.2)	3 (2 to 4)	0.8 (0.6 to 1.1)	116 (84 to 159)	29 (21.5 to 39.7)	1 (1 to 2)	0.3 (0.2 to 0.5)	117 (85 to 161)	29.3 (21.7 to 40.1)	13 (9 to 19)	1.9 (1.3 to 2.7)	4 (3 to 6)	0.6 (0.5 to 0.9)	4 (2 to 5)	0.6 (0.4 to 0.8)	144 (99 to 206)	20 (13.9 to 28.4)	2 (1 to 2)	0.2 (0.1 to 0.4)	146 (100 to 208)	20.2 (14.1 to 28.7)
Georgia	Both	722 (501 to 928)	12.8 (8.9 to 16.6)	151 (102 to 185)	2.6 (1.7 to 3.2)	85 (54 to 100)	1.4 (0.9 to 1.6)	3018 (2061 to 3530)	50.7 (34.9 to 59.5)	64 (38 to 93)	1.1 (0.7 to 1.6)	3082 (2109 to 3604)	51.8 (35.6 to 60.8)	479 (381 to 658)	12.9 (9.9 to 18.7)	91 (73 to 119)	2.2 (1.7 to 3)	46 (37 to 58)	0.9 (0.7 to 1.2)	1464 (1225 to 1915)	32.5 (27.2 to 44)	41 (27 to 60)	1 (0.7 to 1.6)	1504 (1259 to 1978)	33.5 (28.1 to 45.6)
	Female	305 (151 to 436)	10.3 (5.1 to 15)	56 (27 to 75)	1.8 (0.9 to 2.5)	28 (13 to 34)	0.8 (0.4 to 1)	930 (473 to 1174)	29.2 (15.2 to 36.9)	26 (11 to 41)	0.8 (0.4 to 1.4)	956 (488 to 1216)	30 (15.7 to 38.1)	190 (130 to 250)	10.1 (6.9 to 13.9)	32 (22 to 40)	1.5 (1 to 2)	14 (9 to 17)	0.5 (0.3 to 0.6)	405 (273 to 478)	17.3 (12.1 to 20.6)	15 (9 to 23)	0.8 (0.4 to 1.2)	421 (283 to 497)	18.1 (12.6 to 21.5)
	Male	416 (279 to 581)	15.6 (10.3 to 21.9)	95 (61 to 121)	3.5 (2.3 to 4.6)	58 (36 to 69)	2.2 (1.3 to 2.6)	2087 (1360 to 2492)	76.4 (49.7 to 91.4)	39 (23 to 58)	1.5 (0.8 to 2.2)	2126 (1385 to 2533)	77.8 (50.6 to 92.9)	289 (205 to 471)	15.9 (10.8 to 27.3)	59 (44 to 92)	3 (2.2 to 4.7)	33 (24 to 46)	1.4 (1.1 to 2.1)	1058 (832 to 1552)	49.8 (39.8 to 74.2)	26 (15 to 43)	1.3 (0.8 to 2.3)	1084 (855 to 1597)	51.1 (40.8 to 76.5)
Germany	Both	24328 (16344 to 30585)	28.4 (19.1 to 36.4)	3429 (2287 to 4243)	3.8 (2.5 to 4.8)	846 (533 to 944)	0.7 (0.5 to 0.8)	25671 (16934 to 28493)	26.1 (17.5 to 28.9)	1795 (1054 to 2703)	2 (1.2 to 3)	27466 (18223 to 30735)	28.1 (19 to 31.4)	24795 (19056 to 40044)	28.3 (21.3 to 48.1)	3145 (2455 to 4966)	3.4 (2.6 to 5.7)	432 (364 to 573)	0.3 (0.2 to 0.4)	10570 (8726 to 15235)	9 (7.2 to 13.9)	1752 (1096 to 2926)	1.9 (1.2 to 3.4)	12322 (10153 to 18125)	11 (8.7 to 17.2)
	Female	11042 (6339 to 14553)	26 (14.9 to 35)	1519 (847 to 1961)	3.3 (1.9 to 4.4)	359 (183 to 408)	0.5 (0.3 to 0.6)	9715 (5430 to 10926)	18.6 (11.1 to 20.9)	810 (430 to 1251)	1.8 (1 to 2.8)	10525 (5865 to 11934)	20.4 (12.1 to 23.3)	9225 (7025 to 14502)	22.4 (16.5 to 37.5)	1157 (894 to 1753)	2.6 (2 to 4.4)	157 (126 to 195)	0.2 (0.1 to 0.3)	3472 (2766 to 4845)	6 (4.7 to 9.2)	647 (402 to 1085)	1.5 (0.9 to 2.7)	4120 (3288 to 5729)	7.5 (5.8 to 11.6)
	Male	13286 (7773 to 18407)	30.8 (17.6 to 43.5)	1910 (1116 to 2558)	4.3 (2.5 to 5.9)	487 (282 to 549)	1 (0.6 to 1.1)	15956 (9303 to 18022)	34.3 (20 to 38.7)	985 (507 to 1575)	2.2 (1.2 to 3.6)	16941 (9949 to 19292)	36.6 (21.5 to 41.7)	15570 (10852 to 27579)	34.1 (22.8 to 63.9)	1988 (1404 to 3414)	4.2 (2.8 to 7.7)	274 (220 to 409)	0.4 (0.3 to 0.6)	7097 (5570 to 11503)	12.2 (9.3 to 20.6)	1105 (656 to 2109)	2.3 (1.3 to 4.7)	8202 (6391 to 13491)	14.5 (11 to 25)
Ghana	Both	60 (46 to 87)	0.5 (0.4 to 0.7)	18 (14 to 27)	0.2 (0.1 to 0.2)	15 (12 to 21)	0.2 (0.1 to 0.2)	721 (553 to 1053)	5.7 (4.4 to 8.3)	7 (4 to 10)	0.1 (0 to 0.1)	727 (558 to 1062)	5.7 (4.4 to 8.3)	99 (77 to 146)	0.4 (0.3 to 0.6)	31 (25 to 46)	0.1 (0.1 to 0.2)	25 (20 to 34)	0.1 (0.1 to 0.2)	1062 (807 to 1597)	4.2 (3.3 to 5.9)	11 (8 to 17)	0.1 (0 to 0.1)	1074 (816 to 1615)	4.2 (3.4 to 6)
	Female	25 (18 to 36)	0.4 (0.3 to 0.6)	8 (6 to 11)	0.1 (0.1 to 0.2)	6 (5 to 9)	0.1 (0.1 to 0.2)	296 (206 to 440)	4.8 (3.5 to 6.6)	3 (2 to 4)	0.1 (0 to 0.1)	299 (208 to 444)	4.8 (3.5 to 6.7)	41 (30 to 62)	0.3 (0.3 to 0.5)	13 (10 to 19)	0.1 (0.1 to 0.1)	10 (8 to 14)	0.1 (0.1 to 0.1)	441 (317 to 675)	3.2 (2.4 to 4.6)	5 (3 to 8)	0 (0 to 0.1)	446 (321 to 681)	3.3 (2.5 to 4.7)
	Male	35 (26 to 59)	0.6 (0.4 to 1)	11 (8 to 18)	0.2 (0.1 to 0.3)	8 (6 to 14)	0.2 (0.1 to 0.3)	424 (313 to 695)	6.5 (4.8 to 11.1)	4 (2 to 7)	0.1 (0 to 0.1)	428 (317 to 702)	6.6 (4.8 to 11.3)	57 (42 to 91)	0.5 (0.4 to 0.8)	18 (13 to 29)	0.2 (0.1 to 0.3)	14 (11 to 22)	0.2 (0.1 to 0.2)	621 (453 to 1003)	5.3 (3.9 to 8)	7 (4 to 11)	0.1 (0 to 0.1)	628 (458 to 1014)	5.3 (4 to 8.1)
Greece	Both	2837 (2114 to 4775)	25.5 (18.1 to 44.3)	449 (359 to 701)	3.8 (2.9 to 6.2)	157 (137 to 202)	1.1 (1 to 1.5)	4430 (3890 to 6304)	34.8 (30 to 51.4)	220 (135 to 369)	1.9 (1.1 to 3.3)	4650 (4064 to 6628)	36.7 (31.4 to 54.3)	5989 (4874 to 8062)	53.5 (41 to 79)	815 (676 to 1046)	6.7 (5.2 to 9.5)	177 (124 to 204)	0.9 (0.7 to 1)	3968 (3194 to 4653)	26.3 (23 to 34.1)	436 (286 to 640)	3.7 (2.3 to 5.7)	4403 (3609 to 5164)	30 (26.1 to 39.3)
	Female	1120 (803 to 2048)	19.9 (13.6 to 38.4)	169 (129 to 287)	2.8 (2 to 5)	54 (48 to 71)	0.7 (0.6 to 1)	1470 (1268 to 2255)	22.7 (19 to 37.7)	85 (49 to 156)	1.4 (0.8 to 2.8)	1555 (1328 to 2403)	24.1 (20 to 40.3)	2685 (2095 to 3485)	48.7 (35.8 to 74)	358 (284 to 446)	5.9 (4.4 to 8.7)	74 (48 to 89)	0.7 (0.5 to 0.8)	1546 (1190 to 1801)	20.2 (16.9 to 26.6)	194 (125 to 281)	3.3 (2 to 5.2)	1740 (1362 to 2036)	23.6 (19.6 to 31)
	Male	1717 (1201 to 3068)	31.3 (20.9 to 56.9)	281 (211 to 467)	4.8 (3.5 to 8.3)	103 (83 to 140)	1.5 (1.3 to 2.2)	2959 (2549 to 4463)	47.7 (40.6 to 74.4)	135 (82 to 238)	2.4 (1.4 to 4.4)	3094 (2658 to 4688)	50.1 (42.4 to 78.7)	3304 (2456 to 5047)	58.5 (40.9 to 98)	457 (348 to 657)	7.5 (5.4 to 12.1)	103 (67 to 122)	1.1 (0.8 to 1.4)	2422 (1819 to 3144)	32.7 (26.7 to 46.3)	242 (150 to 373)	4.1 (2.4 to 6.9)	2664 (2030 to 3455)	36.8 (29.9 to 52.4)
Greenland	Both	1 (1 to 2)	2.6 (1.3 to 3.3)	0 (0 to 1)	0.9 (0.4 to 1.1)	0 (0 to 0)	0.7 (0.3 to 0.9)	13 (7 to 17)	23.7 (12 to 30.3)	0 (0 to 0)	0.3 (0.1 to 0.5)	13 (7 to 17)	24 (12.1 to 30.7)	1 (1 to 2)	1.9 (1.5 to 2.6)	0 (0 to 0)	0.4 (0.3 to 0.5)	0 (0 to 0)	0.3 (0.2 to 0.3)	5 (4 to 6)	7.9 (6.3 to 9.9)	0 (0 to 0)	0.2 (0.1 to 0.3)	5 (4 to 6)	8.1 (6.4 to 10.1)
	Female	0 (0 to 0)	1 (0.6 to 1.3)	0 (0 to 0)	0.3 (0.2 to 0.4)	0 (0 to 0)	0.3 (0.1 to 0.3)	2 (2 to 3)	8.9 (5.8 to 11)	0 (0 to 0)	0.1 (0.1 to 0.2)	2 (2 to 3)	9 (5.9 to 11.1)	0 (0 to 1)	1.2 (0.9 to 1.9)	0 (0 to 0)	0.2 (0.2 to 0.3)	0 (0 to 0)	0.1 (0.1 to 0.2)	1 (1 to 2)	4 (3.1 to 5.5)	0 (0 to 0)	0.1 (0.1 to 0.2)	1 (1 to 2)	4.1 (3.2 to 5.6)
	Male	1 (1 to 1)	4 (1.8 to 5.3)	0 (0 to 0)	1.4 (0.6 to 1.8)	0 (0 to 0)	1.1 (0.5 to 1.5)	11 (5 to 14)	36.7 (16.7 to 49)	0 (0 to 0)	0.5 (0.2 to 0.8)	11 (5 to 14)	37.2 (16.9 to 49.5)	1 (1 to 1)	2.5 (1.9 to 3.6)	0 (0 to 0)	0.6 (0.4 to 0.8)	0 (0 to 0)	0.4 (0.2 to 0.5)	4 (3 to 5)	11.3 (8.3 to 14)	0 (0 to 0)	0.3 (0.2 to 0.4)	4 (3 to 5)	11.5 (8.5 to 14.4)
Grenada	Both	1 (1 to 2)	2 (1.6 to 2.5)	0 (0 to 1)	0.7 (0.5 to 0.8)	0 (0 to 0)	0.5 (0.4 to 0.7)	15 (12 to 20)	20 (16.4 to 26)	0 (0 to 0)	0.2 (0.2 to 0.3)	15 (13 to 20)	20.2 (16.6 to 26.4)	2 (1 to 2)	1.4 (1.1 to 2.1)	0 (0 to 1)	0.4 (0.3 to 0.6)	0 (0 to 0)	0.3 (0.2 to 0.4)	11 (9 to 16)	9.2 (7.5 to 13.3)	0 (0 to 0)	0.1 (0.1 to 0.2)	11 (9 to 16)	9.3 (7.6 to 13.5)
	Female	0 (0 to 0)	0.9 (0.6 to 1.2)	0 (0 to 0)	0.3 (0.2 to 0.4)	0 (0 to 0)	0.2 (0.2 to 0.3)	3 (2 to 5)	8.4 (6.2 to 11.6)	0 (0 to 0)	0.1 (0.1 to 0.2)	3 (3 to 5)	8.5 (6.3 to 11.8)	1 (0 to 1)	0.9 (0.7 to 1.5)	0 (0 to 0)	0.2 (0.2 to 0.3)	0 (0 to 0)	0.1 (0.1 to 0.2)	3 (2 to 4)	4.7 (3.6 to 7.4)	0 (0 to 0)	0.1 (0.1 to 0.1)	3 (2 to 4)	4.8 (3.7 to 7.6)
	Male	1 (1 to 2)	3.3 (2.4 to 4.3)	0 (0 to 1)	1.1 (0.8 to 1.4)	0 (0 to 0)	0.9 (0.7 to 1.2)	12 (9 to 16)	32.9 (24.3 to 43.6)	0 (0 to 0)	0.4 (0.3 to 0.6)	12 (9 to 17)	33.3 (24.5 to 44.2)	1 (1 to 2)	1.8 (1.4 to 2.9)	0 (0 to 1)	0.5 (0.4 to 0.8)	0 (0 to 0)	0.4 (0.3 to 0.6)	8 (7 to 13)	13.4 (10.6 to 20.7)	0 (0 to 0)	0.2 (0.1 to 0.3)	8 (7 to 13)	13.6 (10.8 to 21)
Guam	Both	3 (2 to 4)	1.8 (1.3 to 2.7)	0 (0 to 1)	0.4 (0.3 to 0.6)	0 (0 to 0)	0.2 (0.2 to 0.3)	9 (7 to 13)	7.2 (5.6 to 10.8)	0 (0 to 0)	0.2 (0.1 to 0.3)	9 (7 to 14)	7.4 (5.7 to 11.1)	5 (4 to 7)	3 (2.2 to 4.3)	1 (1 to 1)	0.5 (0.4 to 0.7)	0 (0 to 0)	0.2 (0.2 to 0.2)	12 (10 to 16)	7 (5.6 to 9)	0 (0 to 1)	0.2 (0.1 to 0.4)	13 (10 to 16)	7.2 (5.7 to 9.4)
	Female	0 (0 to 1)	0.6 (0.5 to 0.9)	0 (0 to 0)	0.1 (0.1 to 0.2)	0 (0 to 0)	0.1 (0 to 0.1)	1 (1 to 1)	1.9 (1.4 to 2.5)	0 (0 to 0)	0.1 (0 to 0.1)	1 (1 to 2)	1.9 (1.5 to 2.5)	1 (1 to 2)	1.3 (0.9 to 1.9)	0 (0 to 0)	0.2 (0.1 to 0.3)	0 (0 to 0)	0.1 (0 to 0.1)	2 (1 to 2)	1.9 (1.3 to 2.4)	0 (0 to 0)	0.1 (0.1 to 0.2)	2 (1 to 2)	2 (1.4 to 2.5)
	Male	2 (1 to 3)	2.8 (1.9 to 4.5)	0 (0 to 1)	0.6 (0.4 to 0.9)	0 (0 to 0)	0.3 (0.2 to 0.5)	8 (6 to 12)	12 (8.9 to 18.6)	0 (0 to 0)	0.3 (0.1 to 0.4)	8 (6 to 12)	12.3 (9.1 to 19)	4 (3 to 6)	4.7 (3.2 to 7)	1 (0 to 1)	0.8 (0.6 to 1.2)	0 (0 to 0)	0.3 (0.2 to 0.4)	10 (8 to 14)	11.8 (9.2 to 16.1)	0 (0 to 1)	0.4 (0.2 to 0.6)	11 (8 to 15)	12.1 (9.5 to 16.5)
Guatemala	Both	174 (136 to 247)	2.6 (2.2 to 3.5)	52 (41 to 73)	0.8 (0.7 to 1.1)	41 (34 to 56)	0.8 (0.7 to 1)	2037 (1555 to 2971)	27.2 (22.7 to 38.7)	19 (12 to 28)	0.3 (0.2 to 0.4)	2055 (1573 to 2997)	27.5 (23 to 39.1)	217 (173 to 315)	1.5 (1.2 to 2)	67 (54 to 97)	0.5 (0.4 to 0.7)	47 (39 to 64)	0.4 (0.3 to 0.5)	1900 (1546 to 2779)	12.7 (10.5 to 17.7)	24 (16 to 37)	0.2 (0.1 to 0.3)	1924 (1564 to 2817)	12.9 (10.7 to 17.9)
	Female	65 (43 to 103)	1.8 (1.3 to 3)	18 (13 to 30)	0.6 (0.5 to 1)	14 (10 to 23)	0.5 (0.4 to 0.8)	733 (483 to 1203)	18.4 (13.3 to 31.4)	7 (4 to 12)	0.2 (0.1 to 0.4)	740 (488 to 1213)	18.6 (13.5 to 31.6)	85 (62 to 139)	1.1 (0.8 to 1.7)	25 (19 to 42)	0.3 (0.3 to 0.5)	18 (14 to 28)	0.3 (0.2 to 0.4)	682 (510 to 1165)	8.6 (6.6 to 14.3)	9 (6 to 16)	0.1 (0.1 to 0.2)	691 (519 to 1179)	8.7 (6.7 to 14.4)
	Male	109 (84 to 161)	3.3 (2.8 to 4.7)	33 (26 to 48)	1.1 (0.9 to 1.5)	26 (22 to 37)	1 (0.8 to 1.4)	1303 (989 to 1958)	36.1 (30.1 to 52.3)	12 (8 to 18)	0.4 (0.3 to 0.6)	1315 (999 to 1976)	36.5 (30.4 to 52.8)	132 (104 to 199)	1.9 (1.5 to 2.7)	42 (33 to 63)	0.6 (0.5 to 0.9)	30 (23 to 40)	0.5 (0.4 to 0.7)	1218 (975 to 1800)	17.4 (13.7 to 24.1)	15 (10 to 24)	0.2 (0.2 to 0.3)	1233 (984 to 1823)	17.7 (13.9 to 24.4)
Guinea	Both	173 (110 to 227)	2.9 (2.1 to 3.5)	51 (34 to 65)	0.9 (0.7 to 1.1)	39 (27 to 49)	0.8 (0.6 to 1)	2157 (1319 to 2870)	34.3 (23.2 to 42.4)	19 (11 to 27)	0.3 (0.2 to 0.5)	2176 (1331 to 2898)	34.7 (23.4 to 42.9)	213 (141 to 279)	2.2 (1.6 to 2.7)	66 (44 to 83)	0.7 (0.5 to 0.9)	52 (36 to 65)	0.6 (0.5 to 0.8)	2664 (1724 to 3508)	25.2 (17.4 to 31.4)	24 (14 to 34)	0.3 (0.2 to 0.4)	2688 (1739 to 3541)	25.4 (17.6 to 31.8)
	Female	54 (32 to 77)	1.9 (1.3 to 2.5)	16 (10 to 22)	0.6 (0.4 to 0.8)	13 (8 to 17)	0.5 (0.4 to 0.7)	670 (388 to 941)	22.5 (14.3 to 29.3)	6 (3 to 9)	0.2 (0.1 to 0.3)	676 (392 to 950)	22.7 (14.4 to 29.6)	75 (44 to 115)	1.5 (0.9 to 2.1)	23 (14 to 34)	0.5 (0.3 to 0.7)	18 (11 to 26)	0.4 (0.3 to 0.6)	951 (541 to 1471)	16.9 (10.5 to 24.2)	8 (5 to 14)	0.2 (0.1 to 0.3)	960 (546 to 1483)	17.1 (10.6 to 24.4)
	Male	119 (70 to 164)	3.9 (2.6 to 5)	35 (22 to 46)	1.2 (0.8 to 1.6)	27 (18 to 35)	1 (0.7 to 1.4)	1487 (842 to 2054)	46.3 (30.8 to 59.9)	13 (7 to 19)	0.4 (0.3 to 0.6)	1499 (851 to 2070)	46.7 (31.1 to 60.5)	138 (83 to 181)	2.9 (1.9 to 3.9)	43 (26 to 55)	1 (0.6 to 1.3)	34 (22 to 44)	0.8 (0.6 to 1.1)	1713 (1016 to 2278)	33.7 (21.3 to 45)	15 (9 to 23)	0.4 (0.2 to 0.5)	1728 (1026 to 2299)	34.1 (21.6 to 45.4)
Guinea-Bissau	Both	21 (14 to 28)	2.6 (1.8 to 3.4)	7 (4 to 9)	0.9 (0.6 to 1.1)	5 (4 to 7)	0.8 (0.6 to 1)	267 (174 to 356)	30.4 (21.2 to 39.2)	2 (1 to 3)	0.3 (0.2 to 0.5)	269 (176 to 358)	30.7 (21.5 to 39.7)	24 (18 to 32)	1.7 (1.4 to 2.2)	8 (6 to 10)	0.6 (0.5 to 0.7)	6 (5 to 8)	0.5 (0.4 to 0.7)	297 (225 to 407)	19.5 (15.4 to 25.2)	3 (2 to 4)	0.2 (0.1 to 0.3)	299 (227 to 411)	19.7 (15.6 to 25.5)
	Female	6 (4 to 9)	1.5 (1 to 2.1)	2 (1 to 3)	0.5 (0.3 to 0.7)	1 (1 to 2)	0.4 (0.3 to 0.6)	76 (50 to 106)	17.2 (11.6 to 23.8)	1 (0 to 1)	0.2 (0.1 to 0.3)	77 (50 to 107)	17.4 (11.7 to 24.1)	8 (5 to 12)	1.1 (0.8 to 1.5)	2 (2 to 4)	0.4 (0.3 to 0.5)	2 (1 to 3)	0.3 (0.2 to 0.4)	96 (66 to 140)	11.9 (8.3 to 17)	1 (1 to 1)	0.1 (0.1 to 0.2)	97 (66 to 142)	12 (8.4 to 17.1)
	Male	15 (9 to 21)	3.8 (2.5 to 5.2)	5 (3 to 6)	1.3 (0.9 to 1.8)	4 (2 to 5)	1.1 (0.8 to 1.5)	190 (115 to 268)	44.5 (28.6 to 61.7)	2 (1 to 3)	0.5 (0.3 to 0.7)	192 (116 to 271)	45 (29 to 62.4)	16 (11 to 23)	2.5 (1.8 to 3.3)	5 (4 to 7)	0.8 (0.6 to 1.1)	4 (3 to 6)	0.8 (0.5 to 1)	201 (140 to 291)	28 (20.4 to 38.3)	2 (1 to 3)	0.3 (0.2 to 0.5)	203 (142 to 294)	28.3 (20.6 to 38.7)
Guyana	Both	5 (3 to 12)	0.8 (0.4 to 2)	2 (1 to 4)	0.3 (0.2 to 0.7)	1 (1 to 3)	0.2 (0.1 to 0.6)	55 (29 to 143)	8.4 (4.6 to 21.6)	1 (0 to 2)	0.1 (0 to 0.3)	56 (30 to 145)	8.5 (4.7 to 21.8)	11 (8 to 14)	1.6 (1.2 to 1.9)	4 (3 to 4)	0.5 (0.4 to 0.6)	3 (2 to 3)	0.4 (0.3 to 0.5)	109 (80 to 132)	14.7 (10.8 to 17.7)	1 (1 to 2)	0.2 (0.1 to 0.3)	110 (81 to 133)	14.9 (11 to 17.9)
	Female	2 (1 to 5)	0.5 (0.2 to 1.5)	0 (0 to 2)	0.1 (0.1 to 0.5)	0 (0 to 1)	0.1 (0.1 to 0.4)	17 (8 to 56)	4.7 (2.5 to 15.5)	0 (0 to 1)	0.1 (0 to 0.2)	17 (9 to 57)	4.8 (2.5 to 15.6)	5 (3 to 6)	1.2 (0.8 to 1.6)	1 (1 to 2)	0.4 (0.3 to 0.5)	1 (1 to 1)	0.3 (0.2 to 0.4)	43 (28 to 56)	11.3 (7.3 to 14.6)	1 (0 to 1)	0.1 (0.1 to 0.2)	44 (28 to 57)	11.4 (7.3 to 14.8)
	Male	3 (2 to 9)	1.1 (0.6 to 3)	1 (1 to 3)	0.4 (0.2 to 1)	1 (0 to 2)	0.3 (0.2 to 0.9)	38 (20 to 104)	12.2 (6.6 to 32.7)	0 (0 to 1)	0.1 (0.1 to 0.4)	39 (20 to 105)	12.4 (6.7 to 33.1)	7 (4 to 9)	1.9 (1.2 to 2.5)	2 (1 to 3)	0.6 (0.4 to 0.8)	2 (1 to 2)	0.5 (0.3 to 0.6)	66 (42 to 83)	18.4 (11.7 to 23.4)	1 (0 to 1)	0.2 (0.1 to 0.3)	67 (42 to 84)	18.6 (11.8 to 23.7)
Haiti	Both	211 (165 to 297)	4.3 (3.3 to 6.5)	69 (53 to 99)	1.5 (1.1 to 2.2)	57 (43 to 85)	1.3 (1 to 2)	2561 (1993 to 3602)	48.7 (36.9 to 72.2)	25 (16 to 38)	0.6 (0.3 to 0.9)	2587 (2015 to 3639)	49.2 (37.2 to 73.2)	300 (195 to 440)	3.2 (2 to 4.7)	98 (63 to 145)	1.1 (0.7 to 1.6)	82 (52 to 124)	1 (0.6 to 1.5)	3376 (2196 to 4956)	33.2 (21.3 to 49.7)	36 (21 to 58)	0.4 (0.2 to 0.7)	3412 (2226 to 5010)	33.6 (21.6 to 50.3)
	Female	61 (43 to 80)	2.4 (1.7 to 3)	20 (14 to 26)	0.8 (0.6 to 1)	16 (12 to 21)	0.7 (0.5 to 0.9)	756 (530 to 1008)	27.7 (19.8 to 35.8)	7 (5 to 10)	0.3 (0.2 to 0.4)	763 (534 to 1018)	28 (20 to 36.1)	99 (53 to 148)	1.9 (1.1 to 2.9)	32 (17 to 48)	0.6 (0.4 to 1)	27 (15 to 40)	0.6 (0.3 to 0.9)	1145 (621 to 1726)	20.6 (11.3 to 30.9)	12 (6 to 19)	0.2 (0.1 to 0.4)	1157 (628 to 1742)	20.8 (11.4 to 31.3)
	Male	151 (110 to 235)	6.3 (4.3 to 10.5)	49 (35 to 78)	2.2 (1.4 to 3.6)	41 (28 to 69)	1.9 (1.3 to 3.4)	1806 (1310 to 2890)	70.4 (48.2 to 120)	18 (11 to 30)	0.8 (0.5 to 1.4)	1823 (1321 to 2916)	71.2 (48.8 to 121.1)	201 (121 to 325)	4.6 (2.7 to 7.5)	66 (39 to 108)	1.6 (0.9 to 2.6)	55 (32 to 90)	1.4 (0.8 to 2.3)	2231 (1339 to 3552)	47.4 (27.6 to 76.5)	24 (13 to 42)	0.6 (0.3 to 1)	2255 (1351 to 3590)	48 (27.9 to 77.4)
Honduras	Both	27 (18 to 36)	0.8 (0.5 to 1)	8 (6 to 11)	0.3 (0.2 to 0.3)	7 (4 to 8)	0.2 (0.1 to 0.3)	304 (209 to 442)	8.2 (5.3 to 10.4)	3 (2 to 4)	0.1 (0.1 to 0.1)	307 (211 to 445)	8.3 (5.3 to 10.5)	40 (27 to 52)	0.5 (0.3 to 0.8)	13 (9 to 17)	0.2 (0.1 to 0.2)	10 (6 to 14)	0.2 (0.1 to 0.2)	347 (241 to 451)	4.7 (2.9 to 6.3)	5 (3 to 7)	0.1 (0 to 0.1)	351 (245 to 457)	4.7 (2.9 to 6.4)
	Female	3 (2 to 3)	0.1 (0.1 to 0.2)	1 (1 to 1)	0 (0 to 0.1)	1 (0 to 1)	0 (0 to 0.1)	30 (22 to 37)	1.5 (1 to 1.9)	0 (0 to 0)	0 (0 to 0)	30 (22 to 37)	1.5 (1 to 1.9)	6 (5 to 8)	0.2 (0.1 to 0.2)	2 (1 to 3)	0 (0 to 0.1)	1 (1 to 2)	0 (0 to 0.1)	54 (41 to 71)	1.2 (0.9 to 1.7)	1 (0 to 1)	0 (0 to 0)	55 (41 to 72)	1.3 (0.9 to 1.7)
	Male	24 (16 to 34)	1.5 (0.9 to 1.9)	7 (5 to 10)	0.5 (0.3 to 0.6)	6 (4 to 8)	0.4 (0.3 to 0.6)	275 (185 to 415)	15.1 (9.5 to 19.3)	3 (2 to 4)	0.2 (0.1 to 0.3)	277 (186 to 418)	15.3 (9.7 to 19.5)	33 (21 to 45)	1 (0.6 to 1.4)	11 (7 to 15)	0.3 (0.2 to 0.5)	9 (5 to 13)	0.3 (0.1 to 0.4)	293 (195 to 395)	8.4 (4.8 to 11.8)	4 (2 to 6)	0.1 (0.1 to 0.2)	297 (197 to 400)	8.5 (4.9 to 12)
Hungary	Both	1568 (1059 to 1999)	15.3 (10.2 to 20)	279 (196 to 339)	2.5 (1.7 to 3.1)	134 (97 to 148)	1 (0.7 to 1.1)	4456 (3302 to 4939)	37.1 (27.4 to 41.4)	131 (81 to 190)	1.2 (0.7 to 1.8)	4587 (3400 to 5100)	38.3 (28.1 to 42.9)	1375 (1043 to 1952)	15.8 (11.5 to 23.3)	189 (148 to 268)	2 (1.5 to 2.9)	51 (44 to 72)	0.3 (0.3 to 0.5)	1440 (1233 to 2068)	11.1 (9.5 to 16.1)	100 (62 to 154)	1.1 (0.7 to 1.7)	1540 (1309 to 2220)	12.2 (10.3 to 17.5)
	Female	798 (378 to 1112)	15.7 (7.2 to 22.5)	128 (64 to 169)	2.3 (1.1 to 3.2)	53 (27 to 62)	0.7 (0.4 to 0.8)	1688 (854 to 1971)	27.1 (13.7 to 32.1)	63 (27 to 102)	1.2 (0.5 to 1.9)	1751 (879 to 2048)	28.3 (14.2 to 33.5)	655 (480 to 915)	15.1 (10.5 to 21.8)	84 (64 to 116)	1.8 (1.3 to 2.6)	17 (14 to 22)	0.2 (0.2 to 0.3)	466 (389 to 620)	7.1 (6 to 9.5)	46 (28 to 72)	1 (0.6 to 1.7)	512 (427 to 685)	8.2 (6.8 to 10.8)
	Male	770 (490 to 1064)	15.1 (9.4 to 21.4)	150 (100 to 197)	2.8 (1.8 to 3.7)	80 (58 to 104)	1.3 (1 to 1.7)	2768 (1909 to 3599)	48.5 (32.5 to 62.3)	67 (39 to 102)	1.3 (0.7 to 1.9)	2836 (1951 to 3679)	49.7 (33.3 to 63.9)	720 (477 to 1201)	16.4 (10.3 to 28.8)	105 (75 to 170)	2.2 (1.5 to 3.7)	34 (27 to 53)	0.5 (0.4 to 0.8)	974 (791 to 1562)	15.7 (12.7 to 25.2)	53 (30 to 95)	1.2 (0.6 to 2.1)	1028 (834 to 1652)	16.8 (13.6 to 26.9)
Iceland	Both	70 (52 to 93)	26.4 (19.7 to 35.1)	9 (7 to 12)	3.3 (2.5 to 4.3)	1 (1 to 1)	0.4 (0.4 to 0.5)	41 (34 to 51)	15.4 (12.8 to 19)	5 (3 to 7)	1.8 (1.1 to 2.7)	46 (38 to 57)	17.2 (14.3 to 21.3)	85 (67 to 133)	24 (18.9 to 37.3)	10 (8 to 16)	2.9 (2.3 to 4.4)	1 (1 to 1)	0.2 (0.2 to 0.3)	28 (24 to 43)	7 (5.9 to 10.7)	6 (4 to 10)	1.6 (1 to 2.7)	34 (28 to 52)	8.6 (7.1 to 13.2)
	Female	31 (22 to 41)	23.2 (16.7 to 31.3)	4 (3 to 5)	2.8 (2.1 to 3.8)	1 (0 to 1)	0.3 (0.3 to 0.4)	16 (13 to 19)	12.1 (9.7 to 14.3)	2 (1 to 3)	1.6 (0.9 to 2.5)	19 (15 to 22)	13.7 (10.9 to 16.4)	31 (24 to 55)	18.5 (13.8 to 33)	4 (3 to 7)	2.2 (1.6 to 3.8)	0 (0 to 1)	0.1 (0.1 to 0.2)	9 (7 to 16)	4.7 (3.8 to 8.3)	2 (1 to 4)	1.2 (0.7 to 2.3)	11 (9 to 19)	5.9 (4.7 to 10.5)
	Male	39 (25 to 59)	29.4 (18.7 to 44.8)	5 (3 to 7)	3.8 (2.5 to 5.6)	1 (1 to 1)	0.5 (0.4 to 0.7)	25 (19 to 34)	18.7 (14 to 25.6)	3 (2 to 5)	2 (1.2 to 3.4)	28 (21 to 39)	20.7 (15.5 to 29)	54 (41 to 91)	29.4 (22 to 50)	7 (5 to 11)	3.5 (2.7 to 6)	1 (1 to 1)	0.3 (0.2 to 0.5)	19 (16 to 31)	9.3 (7.7 to 15.2)	4 (2 to 7)	2 (1.2 to 3.7)	23 (19 to 38)	11.3 (9.2 to 18.9)
India	Both	23039 (14611 to 28564)	3 (1.9 to 3.6)	7322 (4697 to 8978)	1 (0.6 to 1.2)	5798 (3797 to 7032)	0.8 (0.6 to 1)	296631 (186388 to 372415)	35.4 (23 to 43.4)	2634 (1505 to 3760)	0.4 (0.2 to 0.5)	299265 (188045 to 375199)	35.8 (23.3 to 43.8)	21598 (17181 to 26618)	1.6 (1.3 to 2)	6766 (5463 to 8438)	0.5 (0.4 to 0.6)	5153 (4216 to 6477)	0.4 (0.3 to 0.5)	212239 (173431 to 270255)	15.6 (12.9 to 19.8)	2483 (1674 to 3345)	0.2 (0.1 to 0.3)	214722 (176112 to 273747)	15.8 (13 to 20.1)
	Female	7597 (4083 to 10504)	2 (1.1 to 2.6)	2395 (1299 to 3286)	0.6 (0.4 to 0.8)	1850 (1006 to 2505)	0.5 (0.3 to 0.7)	99243 (51795 to 139458)	23.9 (12.9 to 32.7)	866 (414 to 1343)	0.2 (0.1 to 0.4)	100109 (52258 to 140514)	24.2 (13 to 33)	7888 (5784 to 10244)	1.2 (0.9 to 1.5)	2385 (1771 to 3147)	0.4 (0.3 to 0.5)	1751 (1311 to 2328)	0.3 (0.2 to 0.4)	74502 (56515 to 102080)	11 (8.3 to 14.9)	888 (569 to 1256)	0.1 (0.1 to 0.2)	75390 (57062 to 103254)	11.1 (8.4 to 15.1)
	Male	15442 (9744 to 18627)	3.9 (2.5 to 4.6)	4927 (3148 to 5890)	1.3 (0.8 to 1.5)	3948 (2548 to 4704)	1.1 (0.7 to 1.3)	197388 (125067 to 241489)	45.9 (29.2 to 55)	1768 (1035 to 2471)	0.5 (0.3 to 0.7)	199157 (126286 to 243460)	46.4 (29.5 to 55.7)	13711 (10558 to 18140)	2.1 (1.6 to 2.7)	4381 (3402 to 5837)	0.7 (0.5 to 0.9)	3401 (2665 to 4597)	0.6 (0.4 to 0.8)	137737 (110031 to 187099)	20.2 (16.1 to 27.5)	1595 (1052 to 2250)	0.3 (0.2 to 0.4)	139332 (111342 to 189318)	20.5 (16.3 to 27.8)
Indonesia	Both	3505 (2506 to 4280)	2.2 (1.6 to 2.8)	1109 (802 to 1375)	0.7 (0.5 to 0.9)	875 (636 to 1108)	0.6 (0.5 to 0.8)	40899 (28930 to 50468)	24.4 (17.7 to 30.5)	401 (249 to 593)	0.3 (0.2 to 0.4)	41300 (29213 to 51013)	24.6 (17.9 to 30.8)	3889 (3009 to 4952)	1.6 (1.2 to 2)	1210 (932 to 1552)	0.5 (0.4 to 0.6)	934 (714 to 1218)	0.4 (0.3 to 0.5)	34954 (26899 to 45114)	13.7 (10.5 to 17.6)	448 (285 to 664)	0.2 (0.1 to 0.3)	35403 (27284 to 45566)	13.9 (10.6 to 17.8)
	Female	1202 (723 to 1445)	1.5 (0.9 to 1.8)	380 (231 to 454)	0.5 (0.3 to 0.6)	293 (182 to 351)	0.4 (0.3 to 0.5)	13903 (8129 to 16887)	16.1 (9.8 to 19.3)	138 (74 to 198)	0.2 (0.1 to 0.3)	14041 (8203 to 17067)	16.3 (9.9 to 19.5)	1448 (1007 to 1824)	1.1 (0.8 to 1.4)	422 (292 to 525)	0.3 (0.2 to 0.4)	298 (206 to 366)	0.2 (0.2 to 0.3)	11705 (8079 to 14286)	9 (6.3 to 11)	159 (99 to 225)	0.1 (0.1 to 0.2)	11864 (8194 to 14431)	9.1 (6.4 to 11.2)
	Male	2303 (1584 to 3045)	3 (2.1 to 4.1)	729 (501 to 986)	1 (0.7 to 1.4)	582 (397 to 798)	0.9 (0.6 to 1.2)	26996 (18537 to 35717)	32.8 (22.5 to 44.7)	263 (157 to 409)	0.4 (0.2 to 0.6)	27259 (18722 to 36096)	33.2 (22.8 to 45.1)	2440 (1774 to 3469)	2 (1.5 to 2.8)	788 (571 to 1124)	0.7 (0.5 to 0.9)	636 (455 to 911)	0.6 (0.4 to 0.8)	23250 (16902 to 33181)	18.4 (13.3 to 26.1)	289 (175 to 466)	0.2 (0.1 to 0.4)	23539 (17096 to 33616)	18.7 (13.6 to 26.5)
Iran	Both	1099 (839 to 1555)	2.1 (1.7 to 3.1)	274 (209 to 425)	0.6 (0.5 to 0.9)	168 (129 to 279)	0.4 (0.3 to 0.7)	8169 (6194 to 13825)	16.3 (12.6 to 27.2)	106 (69 to 168)	0.2 (0.1 to 0.4)	8275 (6291 to 13955)	16.6 (12.8 to 27.5)	7985 (4654 to 11224)	9.4 (5.4 to 13.5)	1121 (674 to 1517)	1.3 (0.8 to 1.9)	279 (187 to 317)	0.4 (0.2 to 0.4)	10900 (7510 to 12246)	13.1 (9.1 to 14.8)	577 (302 to 925)	0.7 (0.4 to 1.1)	11477 (7896 to 12944)	13.8 (9.4 to 15.6)
	Female	462 (319 to 684)	1.8 (1.3 to 2.6)	107 (77 to 166)	0.5 (0.4 to 0.7)	60 (45 to 101)	0.3 (0.2 to 0.5)	3009 (2196 to 5111)	12.2 (9.2 to 20.3)	43 (26 to 70)	0.2 (0.1 to 0.3)	3052 (2227 to 5175)	12.4 (9.4 to 20.6)	3565 (1960 to 5302)	8.5 (4.5 to 12.9)	479 (274 to 693)	1.2 (0.6 to 1.7)	106 (67 to 122)	0.3 (0.2 to 0.3)	4097 (2755 to 4725)	10 (6.6 to 11.6)	255 (128 to 425)	0.6 (0.3 to 1)	4353 (2942 to 5081)	10.6 (7.1 to 12.3)
	Male	637 (458 to 1031)	2.5 (1.8 to 4)	167 (122 to 281)	0.7 (0.5 to 1.2)	108 (81 to 197)	0.5 (0.4 to 1)	5160 (3843 to 9423)	20.2 (15.2 to 36.9)	63 (39 to 107)	0.3 (0.2 to 0.5)	5223 (3896 to 9523)	20.5 (15.4 to 37.4)	4420 (2219 to 7052)	10.2 (5 to 16.8)	642 (334 to 970)	1.5 (0.8 to 2.3)	174 (107 to 201)	0.5 (0.3 to 0.5)	6803 (4330 to 7829)	16.2 (10.3 to 18.6)	322 (153 to 551)	0.8 (0.4 to 1.3)	7124 (4494 to 8235)	17 (10.7 to 19.6)
Iraq	Both	346 (173 to 480)	2.6 (1.4 to 3.5)	110 (55 to 151)	0.9 (0.5 to 1.1)	85 (44 to 115)	0.7 (0.4 to 1)	4198 (2050 to 5873)	28.7 (14.6 to 39.3)	40 (18 to 61)	0.3 (0.1 to 0.5)	4238 (2073 to 5926)	29 (14.8 to 39.7)	341 (273 to 499)	0.9 (0.7 to 1.3)	105 (84 to 155)	0.3 (0.2 to 0.4)	68 (55 to 101)	0.2 (0.2 to 0.3)	3274 (2646 to 4759)	8.2 (6.7 to 12.1)	37 (25 to 57)	0.1 (0.1 to 0.2)	3311 (2677 to 4819)	8.3 (6.7 to 12.3)
	Female	131 (46 to 223)	1.9 (0.7 to 3.2)	41 (15 to 70)	0.6 (0.2 to 1)	31 (11 to 51)	0.5 (0.2 to 0.8)	1568 (532 to 2722)	21.4 (7.4 to 36.8)	15 (5 to 27)	0.2 (0.1 to 0.4)	1583 (537 to 2749)	21.6 (7.5 to 37.2)	131 (94 to 184)	0.7 (0.5 to 0.9)	40 (29 to 56)	0.2 (0.2 to 0.3)	24 (18 to 33)	0.1 (0.1 to 0.2)	1195 (876 to 1658)	6 (4.5 to 8.2)	14 (9 to 22)	0.1 (0 to 0.1)	1209 (887 to 1678)	6 (4.5 to 8.3)
	Male	215 (118 to 287)	3.2 (1.8 to 4.2)	69 (38 to 92)	1.1 (0.6 to 1.4)	54 (31 to 71)	0.9 (0.6 to 1.2)	2630 (1409 to 3532)	35.8 (20 to 47.3)	25 (12 to 37)	0.4 (0.2 to 0.6)	2654 (1425 to 3563)	36.2 (20.2 to 47.9)	210 (158 to 343)	1.1 (0.8 to 1.8)	66 (50 to 108)	0.4 (0.3 to 0.6)	44 (34 to 71)	0.3 (0.2 to 0.4)	2079 (1597 to 3310)	10.3 (8 to 16.5)	23 (14 to 39)	0.1 (0.1 to 0.2)	2102 (1618 to 3350)	10.5 (8.1 to 16.7)
Ireland	Both	502 (392 to 638)	14 (10.9 to 17.8)	80 (62 to 98)	2.2 (1.7 to 2.7)	28 (22 to 32)	0.7 (0.5 to 0.8)	905 (711 to 1025)	24.2 (19 to 27.5)	39 (25 to 56)	1.1 (0.7 to 1.5)	944 (740 to 1068)	25.3 (19.8 to 28.7)	1661 (1295 to 2122)	33.6 (25.9 to 43.3)	202 (158 to 258)	4 (3.1 to 5.2)	21 (16 to 26)	0.3 (0.3 to 0.4)	610 (477 to 783)	10.8 (8.6 to 13.7)	113 (71 to 167)	2.3 (1.4 to 3.4)	723 (569 to 918)	13.1 (10.4 to 16.4)
	Female	206 (153 to 287)	11.4 (8.4 to 16.1)	31 (24 to 41)	1.6 (1.3 to 2.2)	10 (7 to 11)	0.5 (0.4 to 0.5)	313 (256 to 367)	16.4 (13.6 to 19.5)	16 (9 to 24)	0.8 (0.5 to 1.3)	329 (267 to 389)	17.2 (14.2 to 20.5)	731 (536 to 954)	29.6 (21.6 to 39.4)	88 (64 to 114)	3.5 (2.5 to 4.6)	8 (6 to 10)	0.3 (0.2 to 0.3)	238 (173 to 292)	8.5 (6.2 to 10.5)	50 (30 to 75)	2 (1.2 to 3.1)	288 (209 to 359)	10.5 (7.7 to 13.3)
	Male	296 (198 to 419)	16.7 (11.3 to 23.5)	49 (33 to 65)	2.7 (1.8 to 3.6)	18 (13 to 22)	1 (0.7 to 1.2)	592 (411 to 701)	32.4 (22.4 to 38.3)	23 (14 to 36)	1.3 (0.8 to 2)	615 (429 to 728)	33.7 (23.5 to 39.8)	930 (675 to 1338)	37.7 (26.8 to 53.7)	114 (83 to 164)	4.5 (3.3 to 6.5)	12 (9 to 18)	0.4 (0.3 to 0.6)	372 (285 to 539)	13.3 (10.2 to 19)	63 (39 to 102)	2.5 (1.5 to 4.1)	436 (333 to 623)	15.8 (12.1 to 22.3)
Israel	Both	463 (368 to 582)	9.5 (7.6 to 11.9)	78 (64 to 97)	1.6 (1.3 to 2)	32 (28 to 40)	0.6 (0.6 to 0.8)	1146 (986 to 1403)	23.7 (20.4 to 28.9)	37 (24 to 53)	0.8 (0.5 to 1.1)	1183 (1021 to 1448)	24.4 (21.1 to 29.8)	1628 (1258 to 2179)	18.8 (14.4 to 25.5)	211 (165 to 286)	2.4 (1.9 to 3.2)	38 (32 to 52)	0.4 (0.3 to 0.5)	1222 (1020 to 1652)	13.2 (11 to 17.8)	113 (70 to 174)	1.3 (0.8 to 2)	1335 (1103 to 1806)	14.5 (11.9 to 19.5)
	Female	245 (177 to 326)	9.9 (7.1 to 13.2)	38 (29 to 50)	1.5 (1.2 to 2)	14 (12 to 17)	0.5 (0.5 to 0.7)	527 (430 to 620)	21 (17.1 to 24.6)	19 (12 to 29)	0.7 (0.5 to 1.2)	545 (443 to 642)	21.8 (17.7 to 25.5)	822 (577 to 1162)	19.1 (13.2 to 27.3)	103 (74 to 144)	2.3 (1.6 to 3.3)	17 (14 to 21)	0.3 (0.3 to 0.4)	533 (421 to 656)	11.5 (9 to 14.2)	57 (34 to 91)	1.3 (0.8 to 2.1)	590 (458 to 740)	12.8 (9.8 to 16.2)
	Male	218 (158 to 320)	9.2 (6.7 to 13.2)	40 (30 to 56)	1.7 (1.3 to 2.4)	18 (15 to 25)	0.8 (0.6 to 1.1)	620 (504 to 840)	26.9 (21.8 to 36.5)	18 (11 to 29)	0.8 (0.5 to 1.2)	638 (519 to 869)	27.7 (22.5 to 37.8)	805 (553 to 1323)	18.6 (12.6 to 30.6)	108 (76 to 175)	2.4 (1.7 to 4)	21 (17 to 33)	0.4 (0.4 to 0.7)	689 (547 to 1079)	15.1 (11.9 to 23.7)	56 (32 to 97)	1.3 (0.7 to 2.2)	745 (589 to 1165)	16.3 (12.9 to 25.6)
Italy	Both	14666 (11054 to 18261)	24.5 (18.1 to 31.1)	2133 (1636 to 2612)	3.4 (2.5 to 4.2)	633 (514 to 735)	0.8 (0.7 to 0.9)	20252 (16103 to 22995)	29.9 (23.5 to 33.3)	1089 (710 to 1583)	1.8 (1.1 to 2.6)	21340 (16893 to 24260)	31.7 (24.8 to 35.3)	20518 (16344 to 27718)	35.3 (27 to 47.4)	2626 (2095 to 3544)	4.2 (3.3 to 5.7)	445 (359 to 574)	0.4 (0.3 to 0.5)	10965 (8904 to 14589)	13.8 (11.2 to 18.5)	1428 (919 to 2135)	2.4 (1.5 to 3.7)	12393 (10097 to 16374)	16.2 (13.1 to 21.1)
	Female	6173 (4161 to 8068)	20.5 (13.8 to 27.5)	877 (607 to 1106)	2.7 (1.8 to 3.6)	252 (189 to 274)	0.6 (0.4 to 0.7)	7837 (5693 to 8545)	22.8 (16.4 to 25)	455 (275 to 672)	1.5 (0.9 to 2.2)	8292 (5989 to 9098)	24.2 (17.3 to 26.8)	8726 (6563 to 11735)	31.6 (22.6 to 44.2)	1098 (841 to 1457)	3.7 (2.7 to 5.2)	177 (144 to 218)	0.3 (0.2 to 0.4)	4146 (3387 to 5270)	10.8 (8.7 to 13.6)	608 (375 to 929)	2.1 (1.2 to 3.3)	4755 (3864 to 6097)	12.9 (10.2 to 16.4)
	Male	8493 (5535 to 11794)	28.5 (18.1 to 40.6)	1256 (858 to 1700)	4 (2.6 to 5.5)	381 (288 to 485)	1.1 (0.8 to 1.4)	12414 (8997 to 15625)	37.7 (26.5 to 46.5)	634 (381 to 999)	2.1 (1.2 to 3.3)	13048 (9461 to 16267)	39.8 (28.1 to 49.1)	11793 (8458 to 18354)	39.1 (26.3 to 61.1)	1528 (1101 to 2369)	4.8 (3.3 to 7.5)	268 (195 to 375)	0.5 (0.4 to 0.8)	6819 (5132 to 10132)	17.1 (12.7 to 25.5)	820 (481 to 1340)	2.6 (1.5 to 4.3)	7639 (5685 to 11447)	19.7 (14.6 to 29.5)
Jamaica	Both	29 (14 to 36)	1.4 (0.7 to 1.7)	9 (5 to 12)	0.4 (0.2 to 0.5)	6 (3 to 8)	0.3 (0.2 to 0.4)	247 (121 to 306)	11.4 (5.9 to 14)	3 (1 to 5)	0.2 (0.1 to 0.2)	250 (123 to 309)	11.6 (5.9 to 14.2)	68 (42 to 94)	2.3 (1.4 to 3.1)	15 (9 to 20)	0.5 (0.3 to 0.7)	7 (5 to 10)	0.3 (0.2 to 0.3)	280 (177 to 373)	9.5 (6 to 12.6)	6 (4 to 9)	0.2 (0.1 to 0.3)	286 (180 to 382)	9.7 (6.1 to 12.9)
	Female	11 (5 to 14)	1 (0.5 to 1.2)	4 (2 to 5)	0.3 (0.2 to 0.4)	2 (1 to 3)	0.2 (0.1 to 0.3)	94 (42 to 118)	8.3 (3.9 to 10.3)	1 (1 to 2)	0.1 (0.1 to 0.2)	95 (43 to 119)	8.4 (3.9 to 10.5)	29 (14 to 46)	1.9 (0.9 to 3)	6 (3 to 8)	0.4 (0.2 to 0.5)	3 (1 to 4)	0.2 (0.1 to 0.2)	100 (52 to 140)	6.6 (3.5 to 9.2)	3 (1 to 4)	0.2 (0.1 to 0.3)	102 (53 to 144)	6.8 (3.6 to 9.4)
	Male	18 (8 to 23)	1.7 (0.8 to 2.2)	6 (3 to 7)	0.6 (0.3 to 0.7)	4 (2 to 5)	0.4 (0.2 to 0.6)	153 (71 to 199)	14.8 (7.1 to 18.8)	2 (1 to 3)	0.2 (0.1 to 0.3)	155 (72 to 201)	15 (7.2 to 19.1)	39 (17 to 59)	2.6 (1.2 to 3.9)	9 (4 to 14)	0.6 (0.3 to 0.9)	5 (2 to 7)	0.3 (0.2 to 0.5)	180 (87 to 257)	12.4 (6.1 to 17.8)	4 (2 to 6)	0.3 (0.1 to 0.4)	184 (89 to 263)	12.7 (6.2 to 18.1)
Japan	Both	4670 (3999 to 5932)	3.4 (2.9 to 4.3)	680 (586 to 863)	0.5 (0.4 to 0.6)	175 (149 to 227)	0.1 (0.1 to 0.1)	5176 (4426 to 6602)	3.4 (2.9 to 4.4)	359 (242 to 511)	0.3 (0.2 to 0.4)	5535 (4720 to 7124)	3.7 (3.2 to 4.7)	11148 (8139 to 12746)	7.7 (5.8 to 8.9)	1420 (1031 to 1624)	0.9 (0.7 to 1.1)	228 (164 to 252)	0.1 (0.1 to 0.1)	5055 (3622 to 5619)	2.7 (2 to 3)	812 (517 to 1154)	0.5 (0.3 to 0.8)	5866 (4191 to 6678)	3.2 (2.4 to 3.7)
	Female	1432 (1213 to 1950)	2.2 (1.8 to 3)	203 (175 to 278)	0.3 (0.2 to 0.4)	51 (46 to 70)	0.1 (0.1 to 0.1)	1435 (1319 to 1938)	1.9 (1.8 to 2.6)	108 (73 to 158)	0.2 (0.1 to 0.2)	1544 (1410 to 2096)	2.1 (1.9 to 2.8)	3563 (2516 to 4094)	5.5 (4.1 to 6.4)	449 (315 to 514)	0.6 (0.5 to 0.7)	72 (48 to 81)	0 (0 to 0.1)	1465 (1012 to 1639)	1.6 (1.2 to 1.8)	261 (161 to 375)	0.4 (0.2 to 0.6)	1725 (1182 to 1958)	2 (1.5 to 2.3)
	Male	3238 (2559 to 4314)	4.7 (3.7 to 6.3)	476 (379 to 634)	0.7 (0.5 to 0.9)	125 (99 to 169)	0.2 (0.1 to 0.2)	3740 (2937 to 4992)	5.1 (4 to 6.8)	251 (168 to 369)	0.4 (0.2 to 0.5)	3991 (3123 to 5301)	5.5 (4.3 to 7.2)	7585 (5182 to 9089)	9.9 (6.9 to 12.1)	972 (668 to 1156)	1.2 (0.8 to 1.5)	156 (106 to 179)	0.1 (0.1 to 0.1)	3590 (2457 to 4125)	3.7 (2.6 to 4.3)	551 (339 to 801)	0.7 (0.4 to 1)	4141 (2816 to 4846)	4.4 (3.1 to 5.2)
Jordan	Both	27 (17 to 35)	1 (0.6 to 1.2)	9 (5 to 11)	0.3 (0.2 to 0.4)	6 (3 to 7)	0.2 (0.1 to 0.3)	281 (182 to 358)	9.4 (5.5 to 12)	3 (2 to 4)	0.1 (0.1 to 0.2)	285 (184 to 362)	9.5 (5.6 to 12.2)	172 (122 to 242)	1.6 (1.1 to 2.1)	25 (18 to 35)	0.3 (0.2 to 0.3)	8 (6 to 10)	0.1 (0.1 to 0.1)	335 (254 to 412)	3.6 (2.6 to 4.3)	13 (8 to 19)	0.1 (0.1 to 0.2)	348 (263 to 428)	3.7 (2.7 to 4.5)
	Female	10 (4 to 14)	0.7 (0.3 to 1.1)	3 (1 to 4)	0.2 (0.1 to 0.3)	2 (1 to 3)	0.2 (0.1 to 0.2)	93 (45 to 137)	6.5 (2.8 to 9.7)	1 (0 to 2)	0.1 (0 to 0.1)	94 (45 to 139)	6.6 (2.8 to 9.8)	66 (35 to 103)	1.3 (0.7 to 2)	9 (5 to 14)	0.2 (0.1 to 0.3)	2 (1 to 3)	0.1 (0 to 0.1)	101 (59 to 138)	2.3 (1.3 to 3)	5 (2 to 8)	0.1 (0 to 0.2)	106 (61 to 144)	2.4 (1.3 to 3.2)
	Male	18 (12 to 24)	1.2 (0.8 to 1.6)	6 (4 to 8)	0.4 (0.3 to 0.5)	4 (2 to 5)	0.3 (0.2 to 0.4)	188 (129 to 251)	12 (7.6 to 15.9)	2 (1 to 3)	0.1 (0.1 to 0.2)	190 (130 to 254)	12.1 (7.7 to 16.1)	106 (71 to 172)	1.8 (1.2 to 2.8)	16 (11 to 25)	0.3 (0.2 to 0.4)	6 (4 to 7)	0.1 (0.1 to 0.2)	234 (176 to 307)	4.7 (3.4 to 6)	8 (5 to 13)	0.1 (0.1 to 0.2)	242 (181 to 317)	4.8 (3.6 to 6.2)
Kazakhstan	Both	721 (538 to 982)	4.3 (3.2 to 5.8)	173 (129 to 234)	1.1 (0.8 to 1.4)	95 (73 to 127)	0.6 (0.5 to 0.8)	4166 (3215 to 5534)	25.4 (19.6 to 33.7)	70 (43 to 109)	0.4 (0.3 to 0.7)	4236 (3274 to 5632)	25.8 (19.9 to 34.3)	1754 (1359 to 2279)	9.5 (7.3 to 12.5)	256 (205 to 329)	1.4 (1.1 to 1.8)	75 (64 to 94)	0.4 (0.4 to 0.5)	3072 (2578 to 3756)	16.5 (13.8 to 20.1)	131 (81 to 196)	0.7 (0.4 to 1.1)	3203 (2681 to 3911)	17.2 (14.4 to 21)
	Female	359 (247 to 501)	4.1 (2.8 to 5.7)	74 (53 to 102)	0.9 (0.6 to 1.2)	37 (28 to 48)	0.4 (0.3 to 0.6)	1592 (1194 to 2117)	18.5 (14 to 24.4)	32 (19 to 51)	0.4 (0.2 to 0.6)	1624 (1217 to 2155)	18.8 (14.2 to 24.8)	920 (657 to 1258)	9.8 (7 to 13.5)	124 (91 to 167)	1.3 (1 to 1.8)	30 (25 to 36)	0.3 (0.3 to 0.4)	1216 (984 to 1485)	12.5 (10 to 15.2)	66 (39 to 106)	0.7 (0.4 to 1.1)	1283 (1030 to 1577)	13.2 (10.5 to 16.3)
	Male	362 (249 to 556)	4.6 (3.2 to 7)	98 (68 to 148)	1.3 (0.9 to 2)	59 (42 to 85)	0.9 (0.6 to 1.3)	2574 (1847 to 3701)	33.9 (24.3 to 49)	38 (22 to 64)	0.5 (0.3 to 0.9)	2612 (1873 to 3756)	34.4 (24.7 to 49.6)	833 (547 to 1255)	9.3 (6.1 to 14.2)	132 (92 to 190)	1.5 (1.1 to 2.2)	46 (36 to 62)	0.6 (0.4 to 0.8)	1855 (1456 to 2511)	21.1 (16.5 to 28.6)	64 (37 to 105)	0.7 (0.4 to 1.2)	1920 (1512 to 2599)	21.9 (17.2 to 29.5)
Kenya	Both	320 (249 to 430)	1.8 (1.4 to 2.4)	99 (78 to 132)	0.6 (0.5 to 0.8)	74 (59 to 99)	0.5 (0.4 to 0.7)	4003 (3087 to 5364)	20 (16.2 to 26.7)	35 (23 to 51)	0.2 (0.1 to 0.3)	4038 (3121 to 5410)	20.2 (16.4 to 27)	822 (615 to 981)	2 (1.4 to 2.3)	230 (169 to 270)	0.6 (0.4 to 0.7)	160 (118 to 188)	0.5 (0.3 to 0.6)	8120 (6017 to 9542)	18.7 (13.7 to 21.9)	86 (56 to 118)	0.2 (0.1 to 0.3)	8206 (6084 to 9636)	18.9 (13.9 to 22.2)
	Female	107 (75 to 146)	1.2 (0.8 to 1.6)	33 (23 to 45)	0.4 (0.3 to 0.5)	25 (17 to 33)	0.3 (0.2 to 0.4)	1322 (897 to 1797)	13.3 (9.2 to 17.9)	12 (7 to 18)	0.1 (0.1 to 0.2)	1334 (905 to 1814)	13.5 (9.3 to 18.1)	269 (179 to 344)	1.2 (0.8 to 1.5)	70 (46 to 87)	0.3 (0.2 to 0.4)	46 (30 to 57)	0.2 (0.2 to 0.3)	2394 (1568 to 2967)	10.5 (6.7 to 12.9)	27 (16 to 39)	0.1 (0.1 to 0.2)	2421 (1582 to 2998)	10.6 (6.8 to 13)
	Male	213 (156 to 312)	2.4 (1.9 to 3.5)	66 (49 to 96)	0.8 (0.6 to 1.2)	49 (38 to 73)	0.7 (0.5 to 1)	2680 (1976 to 3912)	26.8 (21 to 39.7)	23 (15 to 36)	0.3 (0.2 to 0.4)	2704 (1990 to 3948)	27.1 (21.2 to 40.1)	553 (391 to 694)	2.8 (1.9 to 3.4)	160 (112 to 200)	0.9 (0.6 to 1.1)	114 (81 to 142)	0.7 (0.5 to 0.9)	5725 (4047 to 7039)	27.2 (19.1 to 33.8)	59 (37 to 83)	0.3 (0.2 to 0.5)	5785 (4090 to 7111)	27.6 (19.4 to 34.2)
Kiribati	Both	0 (0 to 1)	0.7 (0.6 to 1)	0 (0 to 0)	0.3 (0.2 to 0.4)	0 (0 to 0)	0.2 (0.2 to 0.3)	5 (4 to 8)	8.4 (6.9 to 11.8)	0 (0 to 0)	0.1 (0.1 to 0.1)	5 (4 to 8)	8.5 (7 to 12)	1 (1 to 1)	0.7 (0.6 to 0.9)	0 (0 to 0)	0.2 (0.2 to 0.3)	0 (0 to 0)	0.2 (0.2 to 0.3)	9 (7 to 11)	8.2 (6.4 to 10.5)	0 (0 to 0)	0.1 (0.1 to 0.1)	9 (7 to 11)	8.3 (6.4 to 10.6)
	Female	0 (0 to 0)	0.5 (0.3 to 0.8)	0 (0 to 0)	0.2 (0.1 to 0.3)	0 (0 to 0)	0.1 (0.1 to 0.2)	1 (1 to 3)	4.8 (3.4 to 8.1)	0 (0 to 0)	0.1 (0 to 0.1)	2 (1 to 3)	4.8 (3.4 to 8.2)	0 (0 to 0)	0.5 (0.3 to 0.7)	0 (0 to 0)	0.2 (0.1 to 0.2)	0 (0 to 0)	0.1 (0.1 to 0.2)	2 (2 to 4)	4.7 (3.2 to 7.1)	0 (0 to 0)	0.1 (0 to 0.1)	2 (2 to 4)	4.7 (3.2 to 7.2)
	Male	0 (0 to 0)	1 (0.8 to 1.5)	0 (0 to 0)	0.4 (0.3 to 0.5)	0 (0 to 0)	0.3 (0.3 to 0.5)	4 (3 to 5)	12.3 (9.9 to 17.6)	0 (0 to 0)	0.1 (0.1 to 0.2)	4 (3 to 6)	12.4 (10.1 to 17.8)	1 (0 to 1)	1 (0.7 to 1.3)	0 (0 to 0)	0.3 (0.2 to 0.5)	0 (0 to 0)	0.3 (0.2 to 0.4)	6 (4 to 8)	12.1 (8.2 to 15.8)	0 (0 to 0)	0.1 (0.1 to 0.2)	6 (4 to 8)	12.2 (8.3 to 15.9)
Kuwait	Both	71 (48 to 97)	3.7 (2.6 to 5)	12 (8 to 15)	0.7 (0.5 to 0.9)	4 (3 to 5)	0.3 (0.2 to 0.4)	196 (134 to 229)	12.2 (8.5 to 14)	6 (3 to 8)	0.3 (0.2 to 0.5)	202 (138 to 236)	12.5 (8.7 to 14.4)	234 (179 to 316)	4.9 (3.8 to 6.8)	29 (23 to 39)	0.7 (0.5 to 0.9)	5 (4 to 6)	0.1 (0.1 to 0.2)	190 (159 to 239)	4.6 (3.9 to 5.8)	16 (10 to 25)	0.4 (0.2 to 0.5)	206 (172 to 261)	4.9 (4.2 to 6.2)
	Female	29 (20 to 40)	3.6 (2.4 to 4.7)	4 (3 to 6)	0.6 (0.4 to 0.8)	1 (1 to 2)	0.3 (0.2 to 0.3)	68 (49 to 82)	10.1 (7.3 to 11.9)	2 (1 to 3)	0.3 (0.2 to 0.4)	70 (50 to 85)	10.4 (7.5 to 12.2)	103 (73 to 142)	4.8 (3.4 to 6.7)	12 (9 to 17)	0.6 (0.4 to 0.8)	1 (1 to 2)	0.1 (0.1 to 0.1)	65 (51 to 84)	3.4 (2.7 to 4.2)	7 (4 to 11)	0.3 (0.2 to 0.5)	72 (56 to 93)	3.7 (3 to 4.7)
	Male	42 (23 to 67)	4 (2.2 to 6.4)	7 (4 to 11)	0.8 (0.4 to 1.1)	3 (2 to 3)	0.4 (0.2 to 0.4)	128 (76 to 158)	13.9 (8.5 to 16.7)	3 (2 to 6)	0.3 (0.2 to 0.6)	131 (78 to 162)	14.2 (8.7 to 17.1)	130 (88 to 200)	5 (3.3 to 8.2)	17 (12 to 26)	0.7 (0.5 to 1.1)	3 (3 to 4)	0.2 (0.1 to 0.2)	125 (100 to 170)	5.4 (4.4 to 7.5)	9 (5 to 15)	0.4 (0.2 to 0.6)	134 (107 to 183)	5.8 (4.7 to 8)
Kyrgyzstan	Both	106 (64 to 133)	2.6 (1.6 to 3.2)	31 (19 to 38)	0.8 (0.5 to 0.9)	19 (12 to 23)	0.5 (0.3 to 0.6)	853 (521 to 1029)	21.2 (13 to 25.2)	11 (6 to 16)	0.3 (0.2 to 0.4)	865 (526 to 1043)	21.4 (13.2 to 25.5)	134 (102 to 191)	2.1 (1.6 to 2.9)	26 (21 to 36)	0.4 (0.4 to 0.6)	13 (11 to 17)	0.2 (0.2 to 0.3)	523 (439 to 719)	8.9 (7.5 to 12)	11 (7 to 18)	0.2 (0.1 to 0.3)	535 (448 to 736)	9 (7.6 to 12.3)
	Female	49 (23 to 66)	2.3 (1.1 to 3)	13 (6 to 17)	0.6 (0.3 to 0.8)	8 (4 to 9)	0.4 (0.2 to 0.5)	319 (154 to 396)	15.1 (7.4 to 18.8)	5 (2 to 7)	0.2 (0.1 to 0.4)	324 (157 to 403)	15.4 (7.5 to 19.1)	57 (41 to 82)	1.7 (1.3 to 2.5)	10 (8 to 13)	0.3 (0.2 to 0.4)	4 (3 to 5)	0.1 (0.1 to 0.2)	167 (140 to 219)	5.4 (4.5 to 6.9)	5 (3 to 7)	0.1 (0.1 to 0.2)	171 (143 to 226)	5.6 (4.7 to 7.1)
	Male	57 (31 to 74)	3 (1.7 to 3.7)	18 (10 to 23)	1 (0.6 to 1.2)	12 (7 to 14)	0.7 (0.4 to 0.9)	535 (294 to 660)	28 (16.2 to 34.1)	6 (3 to 9)	0.4 (0.2 to 0.5)	541 (299 to 668)	28.4 (16.4 to 34.5)	77 (54 to 126)	2.5 (1.8 to 4)	16 (12 to 26)	0.6 (0.4 to 0.9)	9 (7 to 12)	0.3 (0.3 to 0.5)	357 (284 to 532)	12.7 (10.1 to 18.3)	7 (4 to 12)	0.2 (0.1 to 0.4)	363 (290 to 541)	12.9 (10.3 to 18.7)
Laos	Both	129 (85 to 159)	3.8 (2.6 to 4.8)	41 (28 to 51)	1.3 (0.9 to 1.6)	34 (23 to 42)	1.1 (0.8 to 1.5)	1630 (1047 to 2040)	45 (30.2 to 56.5)	15 (9 to 21)	0.5 (0.3 to 0.7)	1645 (1057 to 2059)	45.5 (30.5 to 57.1)	118 (83 to 162)	2 (1.4 to 2.8)	38 (27 to 52)	0.7 (0.5 to 0.9)	30 (21 to 42)	0.6 (0.4 to 0.8)	1275 (897 to 1740)	20.2 (14.4 to 28.1)	14 (8 to 22)	0.2 (0.1 to 0.4)	1289 (907 to 1761)	20.5 (14.6 to 28.4)
	Female	38 (20 to 56)	2.2 (1.3 to 3.1)	12 (7 to 17)	0.7 (0.4 to 1)	10 (6 to 14)	0.6 (0.4 to 0.9)	477 (247 to 706)	26 (14.3 to 37.3)	4 (2 to 7)	0.3 (0.1 to 0.4)	481 (250 to 713)	26.3 (14.4 to 37.7)	43 (27 to 58)	1.3 (0.9 to 1.8)	13 (9 to 18)	0.4 (0.3 to 0.6)	10 (6 to 13)	0.3 (0.2 to 0.5)	451 (291 to 612)	13.5 (8.8 to 18.4)	5 (3 to 7)	0.2 (0.1 to 0.2)	456 (294 to 619)	13.7 (8.9 to 18.6)
	Male	90 (59 to 116)	5.5 (3.6 to 7.4)	29 (19 to 38)	1.9 (1.2 to 2.6)	24 (16 to 32)	1.7 (1.1 to 2.3)	1153 (747 to 1498)	65.1 (42.8 to 87.8)	11 (6 to 15)	0.7 (0.4 to 1.1)	1164 (754 to 1510)	65.8 (43.2 to 88.8)	75 (49 to 118)	2.6 (1.7 to 4.2)	24 (16 to 38)	0.9 (0.6 to 1.4)	20 (13 to 32)	0.8 (0.5 to 1.3)	825 (539 to 1292)	27.2 (17.7 to 42.5)	9 (5 to 15)	0.3 (0.2 to 0.6)	834 (546 to 1304)	27.5 (17.9 to 43.1)
Latvia	Both	417 (277 to 540)	15.7 (10.4 to 20.9)	66 (44 to 83)	2.4 (1.5 to 3)	23 (15 to 26)	0.7 (0.5 to 0.8)	852 (566 to 993)	29.2 (19.6 to 33.9)	33 (19 to 49)	1.2 (0.7 to 1.8)	885 (589 to 1031)	30.3 (20.4 to 35.5)	616 (339 to 836)	32.5 (17.8 to 45)	79 (44 to 107)	4 (2.2 to 5.5)	12 (8 to 15)	0.4 (0.3 to 0.5)	399 (237 to 493)	17.2 (10 to 21.6)	44 (22 to 70)	2.2 (1.1 to 3.7)	443 (262 to 552)	19.4 (11.2 to 24.8)
	Female	190 (115 to 264)	14 (8.6 to 20.3)	28 (17 to 38)	1.9 (1.2 to 2.7)	8 (5 to 10)	0.4 (0.3 to 0.5)	285 (177 to 333)	18.3 (11.6 to 21.5)	14 (8 to 22)	1 (0.5 to 1.6)	300 (185 to 350)	19.3 (12.2 to 22.6)	291 (150 to 410)	30.3 (15.7 to 44.1)	36 (18 to 50)	3.6 (1.9 to 5.2)	4 (2 to 6)	0.3 (0.1 to 0.4)	134 (71 to 175)	11.2 (6.1 to 14.9)	21 (10 to 34)	2.1 (1 to 3.5)	154 (82 to 203)	13.3 (7.1 to 17.9)
	Male	227 (129 to 325)	17.7 (9.9 to 26.3)	38 (23 to 52)	2.9 (1.7 to 4)	14 (9 to 17)	1.1 (0.7 to 1.3)	566 (357 to 683)	41.9 (26.3 to 50.2)	18 (9 to 29)	1.4 (0.7 to 2.3)	585 (367 to 703)	43.4 (27.1 to 51.9)	325 (161 to 494)	34.8 (17 to 54.1)	43 (22 to 64)	4.5 (2.2 to 6.8)	8 (5 to 10)	0.6 (0.4 to 0.8)	265 (147 to 346)	24.1 (13.3 to 31.6)	24 (11 to 39)	2.5 (1.1 to 4.3)	289 (159 to 378)	26.5 (14.4 to 35)
Lebanon	Both	349 (256 to 466)	9.8 (7.4 to 12.7)	109 (80 to 145)	3.2 (2.4 to 4.1)	65 (50 to 82)	2.2 (1.7 to 2.8)	3046 (2251 to 3868)	83.6 (63.4 to 106)	39 (25 to 59)	1.1 (0.7 to 1.7)	3085 (2272 to 3917)	84.7 (64.2 to 107.6)	7985 (5254 to 11168)	86 (56.9 to 119.3)	951 (627 to 1329)	10.4 (7 to 14.3)	74 (53 to 87)	1 (0.7 to 1.2)	3241 (2306 to 3919)	38.5 (27.4 to 46.1)	535 (304 to 863)	5.8 (3.4 to 9.2)	3777 (2684 to 4657)	44.3 (31.4 to 53.8)
	Female	170 (110 to 237)	9.2 (6.1 to 12.4)	51 (33 to 71)	2.8 (1.9 to 3.8)	30 (20 to 39)	1.8 (1.3 to 2.4)	1430 (939 to 1898)	75.7 (50.5 to 99.3)	19 (11 to 28)	1 (0.6 to 1.5)	1449 (951 to 1922)	76.8 (51.2 to 100.5)	3957 (2464 to 5868)	87.1 (54.8 to 129)	465 (292 to 685)	10.3 (6.5 to 15.1)	33 (24 to 41)	0.9 (0.6 to 1.1)	1435 (981 to 1822)	33.6 (23.1 to 42.2)	266 (144 to 433)	5.9 (3.2 to 9.5)	1702 (1138 to 2209)	39.5 (26.7 to 50.7)
	Male	178 (121 to 270)	10.6 (7.4 to 15.1)	57 (39 to 87)	3.5 (2.5 to 5)	35 (25 to 49)	2.6 (1.9 to 3.5)	1616 (1129 to 2294)	92.6 (66.8 to 128.9)	20 (12 to 33)	1.3 (0.8 to 2)	1636 (1142 to 2328)	93.8 (67.7 to 131.1)	4028 (2189 to 6687)	84.9 (47 to 138.6)	485 (268 to 798)	10.5 (6 to 16.8)	41 (26 to 50)	1.2 (0.8 to 1.4)	1806 (1160 to 2302)	43.7 (28.3 to 54.5)	269 (131 to 490)	5.7 (2.9 to 10.3)	2075 (1333 to 2704)	49.4 (31.7 to 63)
Lesotho	Both	22 (18 to 30)	1.7 (1.4 to 2.3)	8 (6 to 10)	0.6 (0.5 to 0.8)	7 (5 to 9)	0.6 (0.4 to 0.8)	274 (218 to 372)	19.4 (15.5 to 26.5)	3 (2 to 4)	0.2 (0.1 to 0.3)	277 (220 to 375)	19.6 (15.7 to 26.8)	31 (23 to 41)	1.9 (1.4 to 2.5)	11 (8 to 14)	0.7 (0.5 to 0.9)	9 (7 to 12)	0.6 (0.5 to 0.8)	378 (278 to 505)	22.2 (16.3 to 29.4)	4 (3 to 6)	0.3 (0.2 to 0.4)	382 (281 to 510)	22.5 (16.5 to 29.8)
	Female	7 (5 to 10)	0.9 (0.7 to 1.4)	2 (2 to 3)	0.3 (0.2 to 0.5)	2 (1 to 3)	0.3 (0.2 to 0.4)	79 (56 to 120)	10.4 (7.4 to 15.8)	1 (0 to 1)	0.1 (0.1 to 0.2)	80 (56 to 121)	10.5 (7.5 to 16)	9 (6 to 15)	1.1 (0.7 to 1.7)	3 (2 to 5)	0.4 (0.2 to 0.6)	3 (2 to 4)	0.3 (0.2 to 0.5)	108 (69 to 177)	11.6 (7.4 to 18.4)	1 (1 to 2)	0.1 (0.1 to 0.2)	109 (70 to 179)	11.7 (7.5 to 18.7)
	Male	16 (12 to 22)	2.6 (2 to 3.7)	5 (4 to 8)	0.9 (0.7 to 1.3)	5 (4 to 7)	0.9 (0.7 to 1.2)	195 (148 to 272)	29.4 (22.7 to 41.8)	2 (1 to 3)	0.3 (0.2 to 0.5)	197 (150 to 275)	29.8 (23 to 42.2)	22 (14 to 30)	3 (2 to 4.1)	8 (5 to 10)	1.1 (0.7 to 1.5)	6 (4 to 9)	1 (0.7 to 1.4)	270 (172 to 382)	35 (22.9 to 49.1)	3 (2 to 4)	0.4 (0.2 to 0.6)	273 (174 to 387)	35.5 (23.2 to 49.6)
Liberia	Both	33 (23 to 42)	1.8 (1.3 to 2.2)	10 (7 to 12)	0.6 (0.4 to 0.7)	8 (6 to 10)	0.5 (0.4 to 0.6)	397 (276 to 504)	20.6 (15.2 to 25.2)	4 (2 to 5)	0.2 (0.1 to 0.3)	401 (279 to 509)	20.8 (15.3 to 25.5)	37 (29 to 49)	1.1 (0.8 to 1.4)	12 (9 to 15)	0.4 (0.3 to 0.5)	10 (7 to 12)	0.3 (0.3 to 0.4)	451 (352 to 605)	11.7 (9 to 15.2)	4 (3 to 6)	0.1 (0.1 to 0.2)	455 (355 to 609)	11.9 (9.1 to 15.3)
	Female	9 (6 to 13)	1.1 (0.8 to 1.5)	3 (2 to 4)	0.4 (0.3 to 0.5)	2 (1 to 3)	0.3 (0.2 to 0.4)	108 (69 to 151)	12.3 (8.2 to 16.7)	1 (1 to 2)	0.1 (0.1 to 0.2)	109 (70 to 153)	12.4 (8.3 to 16.9)	13 (9 to 17)	0.7 (0.5 to 1)	4 (3 to 5)	0.2 (0.2 to 0.3)	3 (2 to 4)	0.2 (0.1 to 0.3)	151 (106 to 211)	7.7 (5.4 to 10.5)	1 (1 to 2)	0.1 (0.1 to 0.1)	153 (107 to 213)	7.7 (5.4 to 10.6)
	Male	24 (16 to 31)	2.4 (1.7 to 3.1)	7 (5 to 9)	0.8 (0.6 to 1)	6 (4 to 7)	0.7 (0.5 to 0.9)	289 (194 to 382)	28.3 (19.7 to 36.5)	3 (2 to 4)	0.3 (0.2 to 0.4)	292 (196 to 385)	28.6 (19.8 to 36.9)	25 (17 to 35)	1.4 (1 to 2)	8 (5 to 11)	0.5 (0.3 to 0.7)	6 (4 to 9)	0.4 (0.3 to 0.6)	300 (211 to 426)	15.7 (10.9 to 21.7)	3 (2 to 4)	0.2 (0.1 to 0.3)	302 (214 to 430)	15.9 (11.1 to 21.9)
Libya	Both	258 (190 to 336)	7.6 (5.7 to 10)	81 (60 to 106)	2.5 (1.9 to 3.2)	52 (39 to 67)	1.8 (1.4 to 2.4)	2540 (1840 to 3269)	70.7 (53.1 to 91.3)	29 (19 to 42)	0.9 (0.6 to 1.3)	2568 (1858 to 3304)	71.6 (53.7 to 92.3)	2107 (1404 to 2916)	28.5 (19.2 to 39.3)	302 (205 to 408)	4.3 (2.9 to 5.7)	83 (59 to 105)	1.4 (1 to 1.8)	3798 (2663 to 4835)	54.8 (39.1 to 68.9)	154 (90 to 241)	2.1 (1.3 to 3.3)	3952 (2752 to 5040)	56.9 (40.5 to 71.4)
	Female	125 (82 to 174)	7.6 (5.2 to 10.6)	39 (26 to 54)	2.4 (1.7 to 3.4)	24 (17 to 33)	1.7 (1.2 to 2.5)	1198 (799 to 1657)	69.5 (47.5 to 96)	14 (8 to 21)	0.9 (0.5 to 1.3)	1212 (808 to 1676)	70.4 (48.2 to 97.3)	1273 (783 to 1899)	35.2 (21.9 to 52.2)	175 (110 to 255)	5 (3.2 to 7.2)	43 (30 to 59)	1.5 (1 to 2)	1991 (1337 to 2714)	58.7 (40 to 79.5)	92 (49 to 150)	2.6 (1.4 to 4.2)	2083 (1389 to 2816)	61.3 (41.4 to 82.8)
	Male	133 (87 to 194)	7.5 (5.2 to 10.7)	42 (28 to 61)	2.5 (1.7 to 3.5)	28 (19 to 40)	1.9 (1.3 to 2.8)	1342 (887 to 1900)	71.6 (49.2 to 101.7)	15 (9 to 23)	0.9 (0.5 to 1.4)	1357 (898 to 1920)	72.5 (49.8 to 103)	834 (476 to 1293)	22 (12.8 to 34.2)	127 (74 to 189)	3.5 (2.1 to 5.2)	40 (25 to 55)	1.3 (0.8 to 1.8)	1807 (1097 to 2468)	51.1 (31.9 to 68.6)	62 (32 to 105)	1.7 (0.9 to 2.8)	1870 (1141 to 2560)	52.8 (32.9 to 71.4)
Lithuania	Both	800 (576 to 1028)	21.3 (15.2 to 27.5)	116 (84 to 146)	3 (2.1 to 3.8)	32 (23 to 37)	0.8 (0.5 to 0.9)	1245 (898 to 1431)	31.2 (22.5 to 35.9)	60 (38 to 89)	1.6 (1 to 2.4)	1305 (950 to 1503)	32.7 (23.8 to 37.6)	756 (572 to 1090)	27.1 (19.8 to 40.8)	99 (77 to 139)	3.4 (2.5 to 4.9)	17 (13 to 20)	0.4 (0.3 to 0.5)	511 (437 to 648)	14.9 (12.8 to 19.6)	55 (35 to 83)	1.9 (1.2 to 3)	566 (488 to 724)	16.8 (14.3 to 22)
	Female	417 (292 to 584)	21.9 (15.1 to 31.4)	57 (40 to 77)	2.9 (2 to 4)	13 (9 to 15)	0.6 (0.4 to 0.6)	486 (358 to 555)	23.2 (17.2 to 26.6)	30 (18 to 46)	1.5 (0.9 to 2.4)	516 (379 to 593)	24.7 (18.3 to 28.7)	355 (252 to 606)	24.7 (16.2 to 46.8)	44 (33 to 73)	2.9 (2 to 5.5)	6 (5 to 8)	0.2 (0.2 to 0.4)	170 (141 to 257)	9.5 (7.6 to 16.4)	25 (15 to 43)	1.7 (0.9 to 3.1)	195 (161 to 296)	11.2 (8.8 to 18.9)
	Male	383 (238 to 565)	20.8 (12.9 to 31.2)	59 (37 to 84)	3.2 (2 to 4.6)	19 (12 to 23)	1 (0.7 to 1.2)	759 (489 to 911)	40.6 (26 to 48.7)	29 (17 to 49)	1.6 (0.9 to 2.7)	788 (507 to 950)	42.1 (27 to 50.8)	401 (261 to 592)	29.6 (18.3 to 45.7)	54 (36 to 77)	3.8 (2.4 to 5.7)	11 (8 to 13)	0.6 (0.4 to 0.7)	341 (256 to 441)	21.2 (16.2 to 27.9)	29 (17 to 48)	2.1 (1.2 to 3.5)	370 (281 to 487)	23.3 (17.6 to 31.2)
Luxembourg	Both	81 (61 to 111)	19.4 (14.2 to 26.8)	11 (9 to 15)	2.6 (2 to 3.6)	3 (2 to 3)	0.6 (0.4 to 0.7)	90 (69 to 114)	19.7 (15.1 to 25.1)	6 (4 to 9)	1.4 (0.9 to 2.2)	96 (74 to 122)	21 (16.1 to 27.3)	181 (133 to 311)	28.2 (20.5 to 48.4)	22 (16 to 38)	3.4 (2.4 to 5.7)	2 (2 to 3)	0.3 (0.2 to 0.4)	63 (48 to 103)	8.6 (6.5 to 14.4)	12 (7 to 23)	1.9 (1.1 to 3.5)	75 (57 to 124)	10.5 (7.9 to 17.7)
	Female	33 (24 to 48)	15.8 (11.1 to 24.3)	5 (3 to 6)	2 (1.5 to 3.1)	1 (1 to 1)	0.4 (0.3 to 0.5)	32 (27 to 41)	13.7 (11.4 to 18.2)	2 (1 to 4)	1.1 (0.6 to 1.8)	35 (29 to 45)	14.9 (12.3 to 19.8)	80 (58 to 139)	26.4 (18.5 to 46.3)	10 (7 to 17)	3.1 (2.2 to 5.4)	1 (1 to 1)	0.2 (0.2 to 0.3)	25 (19 to 42)	7 (5.2 to 11.8)	5 (3 to 10)	1.8 (1 to 3.2)	30 (22 to 51)	8.7 (6.5 to 14.9)
	Male	48 (32 to 71)	22.9 (14.9 to 35.1)	7 (5 to 10)	3.2 (2.1 to 4.7)	2 (1 to 2)	0.8 (0.5 to 1)	58 (39 to 77)	26 (17.3 to 34.9)	4 (2 to 6)	1.7 (0.9 to 2.8)	62 (42 to 82)	27.7 (18.5 to 37.2)	100 (67 to 214)	30 (19.6 to 67.9)	12 (8 to 26)	3.6 (2.4 to 8)	1 (1 to 2)	0.3 (0.2 to 0.6)	38 (28 to 74)	10.1 (7.3 to 20.3)	7 (4 to 15)	2 (1.1 to 4.8)	45 (33 to 88)	12.2 (8.7 to 24.9)
Macedonia	Both	137 (82 to 183)	6.6 (4 to 8.8)	29 (17 to 37)	1.4 (0.8 to 1.8)	15 (10 to 19)	0.8 (0.5 to 0.9)	619 (366 to 782)	29.7 (17.7 to 37.3)	12 (6 to 19)	0.6 (0.3 to 0.9)	631 (373 to 797)	30.3 (18.1 to 38.1)	354 (210 to 495)	16.5 (9.8 to 23.6)	50 (31 to 68)	2.2 (1.3 to 3.1)	14 (10 to 17)	0.5 (0.3 to 0.6)	492 (313 to 606)	18.7 (11.8 to 23)	26 (14 to 42)	1.2 (0.6 to 1.9)	518 (326 to 637)	19.8 (12.5 to 24.5)
	Female	55 (35 to 78)	5.3 (3.4 to 7.5)	9 (6 to 13)	0.9 (0.6 to 1.2)	4 (3 to 5)	0.4 (0.3 to 0.5)	166 (119 to 206)	15.9 (11.4 to 19.7)	4 (2 to 7)	0.4 (0.2 to 0.7)	170 (122 to 212)	16.4 (11.7 to 20.4)	192 (111 to 294)	18.7 (10.8 to 29.4)	25 (15 to 37)	2.3 (1.3 to 3.6)	5 (3 to 6)	0.3 (0.2 to 0.4)	176 (108 to 226)	14.4 (8.8 to 18.5)	14 (7 to 23)	1.3 (0.7 to 2.2)	189 (114 to 244)	15.7 (9.6 to 20.4)
	Male	82 (39 to 121)	7.9 (3.8 to 11.6)	19 (9 to 27)	1.9 (0.9 to 2.6)	11 (6 to 15)	1.1 (0.6 to 1.4)	453 (219 to 604)	43.7 (21.4 to 57.8)	8 (3 to 13)	0.8 (0.3 to 1.2)	461 (223 to 614)	44.4 (21.7 to 58.8)	162 (78 to 251)	14.4 (6.8 to 23.3)	25 (13 to 37)	2.1 (1.1 to 3.2)	9 (6 to 12)	0.6 (0.4 to 0.8)	316 (183 to 410)	23 (13.1 to 29.8)	12 (6 to 21)	1 (0.5 to 1.8)	328 (190 to 428)	24 (13.8 to 31.3)
Madagascar	Both	482 (369 to 612)	4.3 (3.4 to 5.4)	148 (115 to 187)	1.4 (1.1 to 1.7)	116 (91 to 145)	1.2 (0.9 to 1.5)	6922 (5327 to 8788)	57.2 (45 to 71.1)	53 (35 to 74)	0.5 (0.3 to 0.7)	6974 (5373 to 8847)	57.7 (45.4 to 71.8)	575 (424 to 746)	2.7 (2 to 3.4)	179 (132 to 230)	0.9 (0.7 to 1.1)	142 (104 to 183)	0.8 (0.6 to 1)	7619 (5516 to 9853)	32.5 (23.8 to 41.5)	64 (40 to 91)	0.3 (0.2 to 0.5)	7683 (5558 to 9943)	32.9 (24 to 41.9)
	Female	142 (94 to 185)	2.8 (1.8 to 3.5)	44 (29 to 57)	0.9 (0.6 to 1.1)	34 (23 to 44)	0.7 (0.5 to 0.9)	1900 (1262 to 2489)	34.4 (22.9 to 43.8)	16 (10 to 23)	0.3 (0.2 to 0.5)	1916 (1274 to 2506)	34.7 (23.1 to 44.2)	194 (131 to 264)	1.8 (1.2 to 2.4)	60 (41 to 81)	0.6 (0.4 to 0.8)	47 (32 to 64)	0.5 (0.3 to 0.7)	2535 (1708 to 3434)	21.5 (14.3 to 28.8)	22 (13 to 33)	0.2 (0.1 to 0.3)	2557 (1723 to 3469)	21.7 (14.5 to 29.1)
	Male	341 (251 to 460)	5.8 (4.5 to 7.9)	104 (78 to 140)	1.9 (1.4 to 2.6)	82 (63 to 111)	1.6 (1.2 to 2.2)	5022 (3729 to 6836)	79.9 (61.6 to 107.6)	37 (23 to 53)	0.7 (0.4 to 1)	5059 (3758 to 6891)	80.6 (62.1 to 108.5)	381 (262 to 537)	3.6 (2.5 to 5)	118 (81 to 166)	1.2 (0.8 to 1.6)	95 (65 to 132)	1.1 (0.7 to 1.4)	5084 (3487 to 7147)	43.8 (30.2 to 60.6)	42 (25 to 64)	0.4 (0.3 to 0.7)	5126 (3519 to 7207)	44.3 (30.5 to 61.2)
Malawi	Both	190 (65 to 288)	2.2 (0.9 to 3.1)	57 (21 to 85)	0.7 (0.3 to 1)	44 (16 to 64)	0.6 (0.3 to 0.8)	2452 (747 to 3733)	26.4 (9.6 to 38.1)	21 (7 to 34)	0.3 (0.1 to 0.4)	2472 (756 to 3769)	26.7 (9.7 to 38.5)	245 (182 to 327)	1.7 (1.3 to 2.1)	76 (57 to 99)	0.5 (0.4 to 0.7)	58 (45 to 74)	0.5 (0.4 to 0.6)	3138 (2327 to 4166)	19.6 (15 to 24.9)	27 (17 to 40)	0.2 (0.1 to 0.3)	3166 (2349 to 4200)	19.8 (15.1 to 25.1)
	Female	59 (22 to 94)	1.4 (0.6 to 2)	19 (7 to 28)	0.5 (0.2 to 0.7)	14 (6 to 21)	0.4 (0.2 to 0.5)	774 (262 to 1225)	17 (6.7 to 25.5)	7 (3 to 11)	0.2 (0.1 to 0.3)	781 (264 to 1236)	17.2 (6.8 to 25.7)	71 (45 to 105)	0.9 (0.6 to 1.3)	22 (14 to 33)	0.3 (0.2 to 0.4)	17 (11 to 24)	0.2 (0.2 to 0.3)	905 (563 to 1349)	10.6 (6.8 to 15.6)	8 (5 to 13)	0.1 (0.1 to 0.2)	913 (568 to 1362)	10.7 (6.8 to 15.8)
	Male	130 (42 to 205)	3 (1.2 to 4.5)	39 (13 to 60)	1 (0.4 to 1.5)	30 (10 to 45)	0.9 (0.4 to 1.3)	1678 (463 to 2659)	36.3 (12.3 to 55.6)	14 (4 to 24)	0.4 (0.1 to 0.6)	1692 (467 to 2680)	36.7 (12.4 to 56.2)	173 (122 to 241)	2.5 (1.8 to 3.3)	54 (38 to 73)	0.8 (0.6 to 1.1)	41 (29 to 55)	0.7 (0.5 to 0.9)	2233 (1563 to 3126)	29.6 (20.7 to 38.9)	19 (12 to 29)	0.3 (0.2 to 0.4)	2253 (1578 to 3156)	29.9 (20.9 to 39.3)
Malaysia	Both	293 (167 to 395)	2 (1.2 to 2.7)	94 (54 to 126)	0.7 (0.4 to 0.9)	70 (41 to 92)	0.6 (0.3 to 0.7)	3119 (1739 to 4195)	20.3 (11.9 to 26.9)	34 (17 to 53)	0.2 (0.1 to 0.4)	3153 (1763 to 4242)	20.5 (12.1 to 27.2)	1603 (754 to 2578)	4.8 (2.3 to 7.8)	247 (119 to 375)	0.8 (0.4 to 1.2)	81 (41 to 108)	0.3 (0.1 to 0.4)	3135 (1590 to 4278)	10.1 (5.1 to 13.6)	123 (56 to 211)	0.4 (0.2 to 0.6)	3258 (1662 to 4474)	10.4 (5.3 to 14.2)
	Female	105 (44 to 157)	1.4 (0.6 to 2.1)	33 (14 to 50)	0.5 (0.2 to 0.7)	24 (10 to 35)	0.4 (0.2 to 0.5)	1054 (436 to 1563)	13.6 (5.7 to 19.8)	12 (5 to 20)	0.2 (0.1 to 0.3)	1067 (442 to 1580)	13.8 (5.8 to 20.1)	663 (242 to 1242)	4.1 (1.5 to 7.7)	93 (35 to 169)	0.6 (0.2 to 1.1)	25 (9 to 41)	0.2 (0.1 to 0.3)	949 (361 to 1546)	6.3 (2.4 to 10.2)	49 (16 to 95)	0.3 (0.1 to 0.6)	998 (381 to 1626)	6.6 (2.5 to 10.7)
	Male	189 (113 to 254)	2.6 (1.7 to 3.5)	61 (37 to 81)	0.9 (0.6 to 1.1)	46 (29 to 60)	0.7 (0.5 to 0.9)	2065 (1210 to 2815)	27 (16.9 to 35.7)	22 (12 to 33)	0.3 (0.2 to 0.5)	2086 (1225 to 2841)	27.3 (17 to 36.1)	940 (432 to 1552)	5.5 (2.6 to 9.1)	154 (74 to 239)	0.9 (0.5 to 1.5)	56 (31 to 74)	0.4 (0.2 to 0.5)	2185 (1174 to 2957)	13.6 (7.4 to 18.4)	74 (35 to 133)	0.4 (0.2 to 0.8)	2259 (1211 to 3067)	14.1 (7.7 to 19)
Maldives	Both	2 (1 to 2)	1.1 (0.8 to 1.4)	1 (0 to 1)	0.4 (0.3 to 0.5)	0 (0 to 1)	0.3 (0.2 to 0.4)	18 (13 to 24)	11.2 (8.3 to 14.3)	0 (0 to 0)	0.1 (0.1 to 0.2)	19 (13 to 24)	11.4 (8.4 to 14.5)	7 (5 to 11)	1.5 (1.1 to 2.2)	1 (1 to 2)	0.2 (0.2 to 0.3)	0 (0 to 0)	0.1 (0.1 to 0.1)	12 (9 to 17)	2.8 (2.3 to 3.7)	1 (0 to 1)	0.1 (0.1 to 0.2)	13 (10 to 18)	3 (2.4 to 3.9)
	Female	0 (0 to 1)	0.5 (0.2 to 0.8)	0 (0 to 0)	0.2 (0.1 to 0.3)	0 (0 to 0)	0.1 (0.1 to 0.2)	4 (2 to 7)	5 (2.4 to 8.7)	0 (0 to 0)	0.1 (0 to 0.1)	4 (2 to 7)	5.1 (2.5 to 8.8)	3 (2 to 4)	1.3 (0.9 to 2)	0 (0 to 0)	0.2 (0.1 to 0.3)	0 (0 to 0)	0 (0 to 0.1)	3 (2 to 3)	1.5 (1.1 to 1.8)	0 (0 to 0)	0.1 (0.1 to 0.1)	3 (2 to 4)	1.6 (1.1 to 1.9)
	Male	1 (1 to 2)	1.6 (1.2 to 2.1)	0 (0 to 1)	0.5 (0.4 to 0.7)	0 (0 to 0)	0.5 (0.4 to 0.6)	14 (10 to 20)	16.4 (12.3 to 22.1)	0 (0 to 0)	0.2 (0.1 to 0.3)	14 (11 to 20)	16.6 (12.5 to 22.4)	5 (3 to 8)	1.7 (1.1 to 2.7)	1 (0 to 1)	0.3 (0.2 to 0.4)	0 (0 to 0)	0.1 (0.1 to 0.2)	9 (7 to 14)	3.9 (3 to 5.4)	0 (0 to 1)	0.1 (0.1 to 0.2)	10 (7 to 14)	4 (3.1 to 5.7)
Mali	Both	319 (193 to 421)	3.8 (2.7 to 4.7)	93 (59 to 119)	1.2 (0.9 to 1.5)	70 (47 to 87)	1 (0.8 to 1.3)	4044 (2388 to 5302)	46 (30.9 to 56.6)	34 (19 to 50)	0.5 (0.3 to 0.6)	4078 (2410 to 5356)	46.5 (31.2 to 57.1)	385 (264 to 523)	2.1 (1.6 to 2.6)	111 (79 to 146)	0.7 (0.5 to 0.8)	80 (59 to 102)	0.5 (0.4 to 0.7)	4598 (3083 to 6184)	23.2 (17.2 to 29.2)	40 (25 to 60)	0.2 (0.2 to 0.3)	4639 (3113 to 6247)	23.4 (17.5 to 29.5)
	Female	89 (51 to 125)	2.3 (1.5 to 2.9)	27 (16 to 37)	0.7 (0.5 to 0.9)	21 (13 to 27)	0.6 (0.4 to 0.8)	1143 (635 to 1583)	27.6 (17.1 to 36)	10 (5 to 15)	0.3 (0.2 to 0.4)	1153 (640 to 1595)	27.9 (17.3 to 36.4)	116 (68 to 179)	1.3 (0.9 to 1.8)	34 (20 to 50)	0.4 (0.3 to 0.6)	25 (15 to 35)	0.3 (0.2 to 0.5)	1390 (796 to 2117)	14.5 (9.1 to 20.6)	12 (7 to 20)	0.2 (0.1 to 0.2)	1402 (804 to 2136)	14.7 (9.2 to 20.8)
	Male	230 (131 to 314)	5.4 (3.6 to 6.8)	66 (40 to 88)	1.7 (1.2 to 2.2)	50 (32 to 64)	1.4 (1 to 1.8)	2901 (1632 to 3954)	64.5 (41.8 to 82.8)	24 (13 to 37)	0.6 (0.4 to 0.9)	2925 (1646 to 3982)	65.1 (42.3 to 83.5)	269 (175 to 374)	2.8 (2.1 to 3.8)	77 (52 to 105)	0.9 (0.7 to 1.2)	56 (39 to 75)	0.7 (0.5 to 1)	3209 (2062 to 4418)	31.6 (22.2 to 42.5)	28 (17 to 42)	0.3 (0.2 to 0.5)	3236 (2079 to 4458)	32 (22.5 to 43)
Malta	Both	55 (45 to 76)	14.7 (11.7 to 20.6)	9 (8 to 12)	2.3 (1.9 to 3.1)	4 (3 to 4)	0.8 (0.7 to 1)	112 (98 to 145)	27.9 (24.3 to 36.4)	4 (3 to 6)	1.1 (0.7 to 1.7)	117 (103 to 151)	29 (25.4 to 37.8)	166 (130 to 236)	36.5 (27.7 to 53.6)	21 (17 to 30)	4.5 (3.4 to 6.5)	3 (3 to 5)	0.5 (0.4 to 0.6)	93 (80 to 127)	16.2 (13.8 to 22.6)	12 (7 to 18)	2.5 (1.5 to 3.9)	104 (89 to 144)	18.7 (15.7 to 25.9)
	Female	27 (21 to 39)	14.4 (10.8 to 21.1)	4 (3 to 6)	2.1 (1.7 to 3)	2 (1 to 2)	0.7 (0.6 to 0.8)	49 (41 to 62)	23.8 (20 to 30.8)	2 (1 to 3)	1.1 (0.7 to 1.7)	51 (43 to 64)	24.9 (20.8 to 32.1)	75 (56 to 110)	33.8 (24 to 53.1)	9 (7 to 14)	4 (2.9 to 6.3)	1 (1 to 2)	0.4 (0.3 to 0.5)	36 (31 to 50)	13.1 (10.8 to 18.6)	5 (3 to 8)	2.3 (1.4 to 3.8)	42 (35 to 57)	15.4 (12.5 to 21.8)
	Male	28 (20 to 45)	15.1 (10.6 to 24.4)	5 (4 to 7)	2.5 (1.9 to 3.8)	2 (2 to 3)	1 (0.8 to 1.4)	63 (53 to 90)	32.6 (27.3 to 46.5)	2 (1 to 4)	1.2 (0.7 to 2)	65 (55 to 94)	33.8 (28.4 to 48.4)	91 (64 to 145)	39 (26.5 to 64.2)	12 (9 to 19)	4.9 (3.3 to 7.9)	2 (2 to 3)	0.6 (0.5 to 0.8)	56 (46 to 84)	19.3 (15.7 to 28.8)	6 (4 to 11)	2.6 (1.5 to 4.6)	63 (51 to 94)	22 (17.8 to 33.1)
Marshall Islands	Both	0 (0 to 1)	1.5 (1.1 to 1.8)	0 (0 to 0)	0.5 (0.4 to 0.6)	0 (0 to 0)	0.4 (0.3 to 0.5)	5 (4 to 6)	16.1 (12.1 to 19.5)	0 (0 to 0)	0.2 (0.1 to 0.3)	5 (4 to 6)	16.3 (12.3 to 19.7)	1 (0 to 1)	1.3 (0.8 to 1.7)	0 (0 to 0)	0.5 (0.3 to 0.6)	0 (0 to 0)	0.4 (0.2 to 0.5)	7 (4 to 9)	13.4 (8.6 to 16.7)	0 (0 to 0)	0.2 (0.1 to 0.2)	7 (4 to 9)	13.5 (8.7 to 17)
	Female	0 (0 to 0)	0.9 (0.6 to 1.2)	0 (0 to 0)	0.3 (0.2 to 0.4)	0 (0 to 0)	0.3 (0.2 to 0.3)	2 (1 to 2)	9.3 (6.5 to 12)	0 (0 to 0)	0.1 (0.1 to 0.2)	2 (1 to 2)	9.4 (6.6 to 12.2)	0 (0 to 0)	0.9 (0.5 to 1.3)	0 (0 to 0)	0.3 (0.2 to 0.4)	0 (0 to 0)	0.2 (0.1 to 0.3)	2 (1 to 3)	8.4 (4.8 to 12.6)	0 (0 to 0)	0.1 (0.1 to 0.2)	2 (1 to 3)	8.5 (4.9 to 12.8)
	Male	0 (0 to 0)	2 (1.5 to 2.6)	0 (0 to 0)	0.7 (0.5 to 0.9)	0 (0 to 0)	0.6 (0.5 to 0.8)	4 (3 to 5)	22.5 (16.8 to 28.9)	0 (0 to 0)	0.3 (0.2 to 0.4)	4 (3 to 5)	22.8 (17.1 to 29.3)	0 (0 to 1)	1.7 (1.1 to 2.2)	0 (0 to 0)	0.6 (0.4 to 0.8)	0 (0 to 0)	0.5 (0.3 to 0.7)	5 (3 to 6)	18.2 (11.5 to 23.4)	0 (0 to 0)	0.2 (0.1 to 0.3)	5 (3 to 6)	18.5 (11.6 to 23.7)
Mauritania	Both	27 (20 to 33)	1.6 (1.3 to 2)	9 (6 to 10)	0.5 (0.4 to 0.7)	7 (5 to 8)	0.5 (0.4 to 0.6)	315 (232 to 399)	17.8 (13.5 to 21.8)	3 (2 to 4)	0.2 (0.1 to 0.3)	318 (235 to 402)	18 (13.7 to 22.1)	31 (24 to 44)	1 (0.8 to 1.4)	10 (7 to 14)	0.3 (0.3 to 0.5)	7 (6 to 10)	0.3 (0.2 to 0.4)	326 (244 to 470)	9.9 (7.5 to 13.9)	4 (2 to 5)	0.1 (0.1 to 0.2)	330 (246 to 475)	10 (7.6 to 14)
	Female	9 (6 to 11)	1 (0.7 to 1.4)	3 (2 to 4)	0.3 (0.2 to 0.5)	2 (2 to 3)	0.3 (0.2 to 0.4)	101 (71 to 132)	11.2 (7.9 to 14.7)	1 (1 to 1)	0.1 (0.1 to 0.2)	102 (72 to 134)	11.3 (8 to 14.9)	11 (9 to 16)	0.7 (0.5 to 1)	4 (3 to 5)	0.2 (0.2 to 0.3)	3 (2 to 4)	0.2 (0.1 to 0.3)	117 (86 to 164)	6.9 (4.9 to 9.4)	1 (1 to 2)	0.1 (0.1 to 0.1)	118 (87 to 166)	6.9 (5 to 9.5)
	Male	18 (13 to 24)	2.3 (1.6 to 2.9)	6 (4 to 7)	0.8 (0.6 to 1)	4 (3 to 6)	0.6 (0.5 to 0.8)	214 (151 to 284)	24.7 (17.8 to 32.1)	2 (1 to 3)	0.3 (0.2 to 0.4)	216 (153 to 287)	25 (18 to 32.5)	20 (13 to 30)	1.3 (0.9 to 2)	6 (4 to 10)	0.4 (0.3 to 0.7)	5 (3 to 7)	0.4 (0.3 to 0.6)	209 (138 to 326)	13 (8.7 to 20)	2 (1 to 4)	0.2 (0.1 to 0.3)	211 (140 to 329)	13.2 (8.8 to 20.2)
Mauritius	Both	22 (15 to 27)	2 (1.4 to 2.4)	6 (4 to 7)	0.5 (0.4 to 0.6)	3 (2 to 4)	0.4 (0.3 to 0.4)	143 (102 to 163)	13.6 (9.9 to 15.3)	2 (1 to 3)	0.2 (0.1 to 0.3)	145 (103 to 166)	13.8 (10 to 15.5)	74 (38 to 104)	5.9 (3 to 8.4)	12 (6 to 15)	0.9 (0.5 to 1.2)	4 (3 to 5)	0.2 (0.2 to 0.3)	143 (88 to 169)	9.7 (5.9 to 11.6)	6 (3 to 9)	0.4 (0.2 to 0.7)	148 (91 to 175)	10.2 (6.1 to 12.1)
	Female	7 (5 to 9)	1.2 (1 to 1.6)	2 (1 to 2)	0.3 (0.2 to 0.4)	1 (1 to 1)	0.2 (0.1 to 0.2)	37 (30 to 44)	6.9 (5.6 to 8.1)	1 (0 to 1)	0.1 (0.1 to 0.2)	38 (31 to 45)	7 (5.7 to 8.2)	44 (16 to 66)	7.1 (2.5 to 11)	6 (2 to 9)	1 (0.4 to 1.4)	2 (1 to 2)	0.2 (0.1 to 0.3)	65 (25 to 84)	9 (3.4 to 11.6)	3 (1 to 6)	0.5 (0.2 to 0.9)	69 (26 to 88)	9.5 (3.6 to 12.3)
	Male	14 (9 to 19)	2.7 (1.7 to 3.6)	4 (2 to 5)	0.8 (0.5 to 1)	2 (2 to 3)	0.5 (0.4 to 0.7)	106 (68 to 125)	20.5 (13.4 to 23.9)	2 (1 to 2)	0.3 (0.2 to 0.4)	107 (69 to 127)	20.8 (13.7 to 24.2)	30 (18 to 46)	4.8 (2.8 to 7.6)	5 (3 to 8)	0.8 (0.5 to 1.2)	2 (1 to 3)	0.3 (0.2 to 0.3)	77 (48 to 95)	10.6 (6.5 to 13.1)	2 (1 to 4)	0.4 (0.2 to 0.6)	80 (50 to 98)	11 (6.8 to 13.6)
Mexico	Both	2249 (1779 to 2541)	3.3 (2.6 to 3.7)	693 (550 to 785)	1.1 (0.8 to 1.2)	513 (405 to 582)	0.9 (0.7 to 1)	22622 (17698 to 25507)	30.8 (24.3 to 35.1)	251 (173 to 341)	0.4 (0.3 to 0.5)	22872 (17911 to 25811)	31.2 (24.6 to 35.7)	6279 (5389 to 7944)	5 (4.3 to 6.3)	1181 (1013 to 1498)	1 (0.8 to 1.2)	590 (496 to 747)	0.5 (0.4 to 0.6)	19800 (16968 to 25770)	15.9 (13.6 to 20.7)	533 (366 to 750)	0.4 (0.3 to 0.6)	20334 (17411 to 26435)	16.4 (14 to 21.2)
	Female	826 (629 to 902)	2.4 (1.8 to 2.6)	248 (192 to 272)	0.8 (0.6 to 0.8)	183 (144 to 203)	0.6 (0.5 to 0.7)	7719 (5966 to 8622)	20.8 (16.2 to 23)	91 (62 to 123)	0.3 (0.2 to 0.4)	7810 (6038 to 8743)	21.1 (16.4 to 23.3)	2630 (2156 to 3246)	4 (3.3 to 5)	467 (381 to 576)	0.7 (0.6 to 0.9)	222 (186 to 276)	0.4 (0.3 to 0.4)	7102 (5919 to 8864)	11 (9.2 to 13.8)	218 (143 to 303)	0.3 (0.2 to 0.5)	7321 (6115 to 9113)	11.4 (9.5 to 14.2)
	Male	1423 (1026 to 1724)	4.3 (3.1 to 5.2)	445 (323 to 541)	1.4 (1 to 1.7)	330 (240 to 405)	1.2 (0.9 to 1.5)	14903 (10700 to 17888)	41.3 (30.1 to 50.5)	160 (105 to 218)	0.5 (0.3 to 0.7)	15063 (10825 to 18067)	41.8 (30.5 to 51.3)	3649 (2887 to 5046)	5.9 (4.7 to 8.2)	714 (564 to 1009)	1.2 (0.9 to 1.7)	367 (283 to 518)	0.7 (0.5 to 0.9)	12698 (10118 to 17782)	21.2 (16.9 to 29.9)	315 (208 to 466)	0.5 (0.3 to 0.8)	13013 (10380 to 18186)	21.7 (17.3 to 30.5)
Moldova	Both	488 (333 to 638)	11 (7.4 to 14.6)	105 (74 to 140)	2.3 (1.6 to 3.1)	52 (40 to 70)	1.1 (0.9 to 1.5)	2297 (1648 to 2961)	50.7 (36.2 to 64.5)	44 (27 to 65)	1 (0.6 to 1.5)	2340 (1683 to 3012)	51.7 (37 to 65.8)	563 (420 to 785)	15.2 (10.7 to 21.8)	89 (70 to 121)	2.2 (1.7 to 3.1)	30 (27 to 40)	0.6 (0.5 to 0.8)	1121 (945 to 1528)	26.2 (21.2 to 35.8)	44 (27 to 66)	1.1 (0.7 to 1.7)	1165 (977 to 1585)	27.4 (21.9 to 37.6)
	Female	220 (156 to 303)	9.6 (6.7 to 13.3)	42 (31 to 54)	1.8 (1.3 to 2.3)	19 (15 to 22)	0.7 (0.6 to 0.9)	794 (605 to 934)	33.2 (25.2 to 39.1)	19 (12 to 30)	0.8 (0.5 to 1.3)	812 (620 to 956)	34 (25.8 to 39.9)	292 (190 to 417)	15.7 (9.7 to 23.7)	42 (29 to 58)	2.1 (1.3 to 3.1)	12 (9 to 14)	0.5 (0.3 to 0.5)	429 (310 to 518)	19.8 (13.8 to 24.7)	22 (12 to 33)	1.1 (0.6 to 1.8)	451 (325 to 541)	20.9 (14.4 to 26)
	Male	268 (156 to 405)	12.7 (7.4 to 19.3)	63 (39 to 95)	3 (1.9 to 4.5)	34 (23 to 51)	1.6 (1.2 to 2.5)	1503 (976 to 2140)	70.6 (46 to 100.2)	25 (14 to 40)	1.2 (0.7 to 1.9)	1528 (994 to 2180)	71.8 (46.9 to 101.6)	270 (186 to 452)	14.8 (9.7 to 24.6)	47 (35 to 75)	2.4 (1.7 to 3.8)	19 (16 to 28)	0.9 (0.7 to 1.3)	692 (577 to 1073)	33.6 (27.5 to 51.6)	22 (13 to 37)	1.2 (0.7 to 2)	714 (593 to 1100)	34.8 (28.2 to 53.7)
Mongolia	Both	13 (10 to 20)	0.9 (0.8 to 1.2)	4 (3 to 6)	0.3 (0.3 to 0.4)	4 (3 to 5)	0.3 (0.2 to 0.4)	144 (108 to 223)	9.6 (7.8 to 13)	2 (1 to 2)	0.1 (0.1 to 0.2)	146 (109 to 225)	9.7 (7.9 to 13.2)	25 (20 to 34)	0.8 (0.7 to 1.1)	7 (6 to 9)	0.2 (0.2 to 0.3)	5 (4 to 6)	0.2 (0.1 to 0.2)	185 (152 to 238)	5.9 (4.8 to 7.3)	3 (2 to 4)	0.1 (0.1 to 0.1)	187 (154 to 242)	6 (4.8 to 7.5)
	Female	4 (2 to 9)	0.6 (0.3 to 1.1)	1 (1 to 3)	0.2 (0.1 to 0.4)	1 (1 to 2)	0.1 (0.1 to 0.3)	47 (26 to 99)	5.6 (3.3 to 11.3)	1 (0 to 1)	0.1 (0 to 0.1)	47 (26 to 100)	5.7 (3.4 to 11.4)	12 (8 to 19)	0.7 (0.5 to 1.2)	3 (2 to 5)	0.2 (0.1 to 0.3)	2 (1 to 2)	0.1 (0.1 to 0.2)	69 (50 to 109)	4.2 (3.2 to 6.5)	1 (1 to 2)	0.1 (0 to 0.1)	70 (51 to 111)	4.3 (3.2 to 6.6)
	Male	9 (6 to 12)	1.3 (0.8 to 1.8)	3 (2 to 4)	0.5 (0.3 to 0.6)	3 (2 to 3)	0.4 (0.2 to 0.6)	98 (76 to 141)	13.7 (8.5 to 18.4)	1 (1 to 2)	0.2 (0.1 to 0.3)	99 (76 to 143)	13.9 (8.6 to 18.7)	13 (10 to 18)	0.9 (0.6 to 1.2)	4 (3 to 5)	0.3 (0.2 to 0.4)	3 (2 to 4)	0.2 (0.1 to 0.3)	116 (84 to 146)	7.8 (5.4 to 9.8)	2 (1 to 2)	0.1 (0.1 to 0.2)	117 (85 to 148)	7.9 (5.5 to 10)
Montenegro	Both	158 (120 to 212)	24.6 (18.6 to 33.2)	24 (19 to 31)	3.7 (2.9 to 4.8)	8 (7 to 10)	1.2 (1 to 1.6)	302 (253 to 392)	46.3 (38.8 to 60.1)	12 (7 to 18)	1.8 (1.1 to 2.8)	314 (262 to 408)	48.1 (40.2 to 62.5)	218 (161 to 318)	37.2 (26.7 to 55.5)	29 (22 to 42)	4.7 (3.4 to 6.9)	7 (6 to 9)	0.8 (0.6 to 1.1)	210 (173 to 287)	27.4 (22.7 to 37.4)	15 (9 to 24)	2.6 (1.5 to 4.2)	225 (186 to 310)	29.9 (24.7 to 41.1)
	Female	63 (42 to 94)	19.8 (13.2 to 29.9)	9 (6 to 13)	2.7 (1.8 to 3.9)	2 (2 to 3)	0.7 (0.5 to 0.9)	84 (65 to 113)	25.5 (19.6 to 34.2)	5 (3 to 8)	1.4 (0.8 to 2.4)	89 (68 to 119)	26.9 (20.6 to 36)	98 (66 to 144)	33.8 (22 to 50.5)	12 (8 to 18)	4.1 (2.7 to 6)	2 (2 to 3)	0.5 (0.4 to 0.7)	63 (50 to 90)	16.9 (13.3 to 24.2)	7 (4 to 11)	2.3 (1.2 to 3.8)	70 (55 to 101)	19.2 (14.9 to 27.8)
	Male	96 (62 to 144)	29.3 (19.1 to 44.1)	15 (10 to 22)	4.7 (3.3 to 6.7)	6 (4 to 8)	1.9 (1.5 to 2.5)	218 (172 to 297)	68.4 (54 to 93.2)	7 (4 to 11)	2.2 (1.3 to 3.6)	225 (176 to 306)	70.6 (55.3 to 96)	120 (77 to 200)	40.5 (24.7 to 68.3)	17 (12 to 27)	5.4 (3.5 to 8.8)	5 (4 to 7)	1.1 (0.9 to 1.7)	147 (116 to 212)	38.5 (30.2 to 55.5)	9 (5 to 15)	2.8 (1.5 to 5.2)	156 (122 to 225)	41.3 (32.5 to 59.7)
Morocco	Both	1435 (972 to 1768)	6.3 (4.6 to 7.5)	454 (312 to 554)	2.1 (1.5 to 2.4)	349 (247 to 416)	1.7 (1.3 to 2)	17518 (11372 to 22209)	71.8 (49.4 to 87)	162 (100 to 225)	0.7 (0.5 to 1)	17680 (11486 to 22406)	72.5 (49.9 to 87.9)	2605 (1720 to 3501)	7.2 (4.8 to 9.6)	652 (438 to 849)	1.8 (1.2 to 2.4)	370 (269 to 462)	1.1 (0.8 to 1.3)	15859 (10775 to 20135)	44 (30 to 55.7)	255 (149 to 383)	0.7 (0.4 to 1.1)	16114 (10935 to 20434)	44.7 (30.5 to 56.5)
	Female	632 (394 to 823)	5.6 (3.6 to 7)	200 (127 to 259)	1.8 (1.2 to 2.3)	154 (102 to 196)	1.5 (1 to 1.9)	7676 (4672 to 10262)	63 (40 to 81.6)	73 (41 to 105)	0.7 (0.4 to 0.9)	7748 (4712 to 10345)	63.7 (40.4 to 82.3)	1400 (831 to 2096)	7.7 (4.6 to 11.4)	319 (198 to 465)	1.8 (1.1 to 2.6)	168 (112 to 229)	1 (0.7 to 1.3)	7427 (4600 to 10369)	40.9 (25.6 to 56.8)	130 (66 to 209)	0.7 (0.4 to 1.2)	7557 (4673 to 10568)	41.7 (26.2 to 57.9)
	Male	803 (529 to 1035)	7.1 (4.8 to 9)	254 (167 to 326)	2.3 (1.6 to 2.9)	195 (129 to 247)	1.9 (1.3 to 2.5)	9842 (6028 to 12908)	80.5 (52.3 to 102.5)	90 (52 to 129)	0.8 (0.5 to 1.2)	9932 (6092 to 13015)	81.3 (52.8 to 103.3)	1205 (755 to 1740)	6.7 (4.2 to 9.7)	333 (213 to 472)	1.9 (1.2 to 2.6)	201 (135 to 272)	1.2 (0.8 to 1.6)	8432 (5278 to 11477)	46.9 (29.6 to 63.6)	125 (68 to 200)	0.7 (0.4 to 1.1)	8557 (5356 to 11644)	47.6 (30 to 64.6)
Mozambique	Both	708 (539 to 916)	5.5 (4.3 to 7.1)	215 (166 to 280)	1.8 (1.4 to 2.3)	166 (130 to 217)	1.5 (1.2 to 2)	9450 (7152 to 12242)	68 (53.8 to 88.6)	77 (51 to 112)	0.7 (0.4 to 0.9)	9527 (7217 to 12335)	68.6 (54.4 to 89.4)	880 (641 to 1118)	3.5 (2.5 to 4.6)	275 (197 to 348)	1.2 (0.8 to 1.5)	212 (151 to 272)	1 (0.7 to 1.3)	11808 (8497 to 15032)	43.3 (30.5 to 55.8)	99 (61 to 140)	0.4 (0.3 to 0.6)	11907 (8571 to 15149)	43.7 (30.9 to 56.4)
	Female	232 (162 to 310)	3.6 (2.5 to 4.7)	72 (51 to 95)	1.2 (0.8 to 1.5)	56 (40 to 74)	1 (0.7 to 1.2)	3130 (2161 to 4168)	44.8 (31.7 to 58.8)	26 (16 to 38)	0.4 (0.3 to 0.6)	3156 (2178 to 4209)	45.2 (32 to 59.3)	240 (160 to 329)	1.8 (1.2 to 2.5)	75 (49 to 103)	0.6 (0.4 to 0.8)	60 (39 to 83)	0.5 (0.3 to 0.7)	3314 (2171 to 4633)	22.7 (14.9 to 31.4)	27 (15 to 41)	0.2 (0.1 to 0.3)	3341 (2190 to 4668)	22.9 (15.1 to 31.7)
	Male	475 (337 to 694)	7.5 (5.8 to 10.9)	143 (104 to 206)	2.4 (1.9 to 3.6)	110 (83 to 161)	2.1 (1.7 to 3.2)	6320 (4506 to 9193)	92.5 (70.4 to 136.9)	51 (32 to 80)	0.9 (0.6 to 1.4)	6371 (4545 to 9272)	93.4 (71.2 to 138.4)	640 (455 to 845)	5.5 (3.8 to 7.4)	200 (140 to 265)	1.9 (1.2 to 2.5)	152 (104 to 200)	1.6 (1 to 2.1)	8494 (6000 to 11245)	66.7 (44.8 to 88.9)	72 (43 to 103)	0.7 (0.4 to 1)	8566 (6044 to 11342)	67.4 (45.3 to 89.6)
Myanmar	Both	1444 (974 to 1803)	4.2 (2.9 to 5.2)	469 (321 to 588)	1.4 (1 to 1.8)	386 (270 to 490)	1.2 (0.9 to 1.6)	17694 (11757 to 22165)	48.5 (33.2 to 60.8)	172 (104 to 248)	0.5 (0.3 to 0.8)	17866 (11844 to 22380)	49 (33.5 to 61.4)	1077 (827 to 1380)	2.1 (1.6 to 2.7)	351 (269 to 452)	0.7 (0.5 to 0.9)	283 (214 to 367)	0.6 (0.4 to 0.7)	10793 (8251 to 13900)	20.5 (15.7 to 26.2)	129 (83 to 185)	0.3 (0.2 to 0.4)	10921 (8364 to 14083)	20.8 (15.9 to 26.5)
	Female	556 (309 to 767)	3.1 (1.8 to 4.2)	179 (101 to 245)	1 (0.6 to 1.4)	145 (85 to 197)	0.9 (0.5 to 1.2)	6786 (3711 to 9421)	35.7 (20.3 to 49.2)	66 (33 to 100)	0.4 (0.2 to 0.6)	6852 (3744 to 9520)	36.1 (20.5 to 49.6)	435 (301 to 580)	1.6 (1.1 to 2.1)	139 (96 to 185)	0.5 (0.3 to 0.7)	106 (73 to 142)	0.4 (0.3 to 0.5)	4179 (2851 to 5577)	14.9 (10.2 to 19.8)	51 (30 to 75)	0.2 (0.1 to 0.3)	4230 (2888 to 5650)	15.1 (10.3 to 20.1)
	Male	888 (597 to 1182)	5.4 (3.7 to 7.3)	290 (198 to 391)	1.8 (1.3 to 2.5)	241 (166 to 330)	1.6 (1.1 to 2.3)	10907 (7114 to 14530)	62 (42.2 to 84)	107 (63 to 162)	0.7 (0.4 to 1.1)	11014 (7189 to 14683)	62.7 (42.8 to 84.9)	642 (448 to 911)	2.7 (1.9 to 3.8)	212 (149 to 300)	0.9 (0.6 to 1.3)	176 (122 to 251)	0.8 (0.6 to 1.1)	6614 (4602 to 9527)	27.1 (19.1 to 38.8)	78 (47 to 121)	0.3 (0.2 to 0.5)	6691 (4654 to 9626)	27.5 (19.4 to 39.2)
Namibia	Both	31 (22 to 38)	2.9 (2.2 to 3.5)	10 (7 to 12)	1 (0.8 to 1.2)	9 (6 to 11)	0.9 (0.7 to 1.1)	399 (264 to 504)	34.6 (24.7 to 41.8)	4 (2 to 5)	0.4 (0.2 to 0.5)	403 (268 to 508)	34.9 (25.1 to 42.2)	37 (24 to 49)	1.9 (1.3 to 2.4)	12 (8 to 16)	0.6 (0.4 to 0.8)	9 (7 to 12)	0.5 (0.4 to 0.6)	418 (260 to 566)	19.6 (13.2 to 25.4)	4 (3 to 6)	0.2 (0.1 to 0.3)	422 (262 to 571)	19.8 (13.4 to 25.7)
	Female	12 (7 to 17)	2.1 (1.3 to 2.8)	4 (2 to 5)	0.7 (0.4 to 0.9)	3 (2 to 4)	0.6 (0.4 to 0.8)	147 (82 to 213)	24.2 (13.9 to 33.4)	1 (1 to 2)	0.3 (0.1 to 0.4)	149 (82 to 215)	24.4 (14 to 33.7)	14 (8 to 21)	1.3 (0.8 to 1.8)	4 (3 to 7)	0.4 (0.3 to 0.6)	3 (2 to 5)	0.3 (0.2 to 0.5)	147 (83 to 223)	12.7 (7.5 to 18.9)	2 (1 to 3)	0.2 (0.1 to 0.2)	148 (84 to 225)	12.9 (7.6 to 19.2)
	Male	19 (13 to 24)	3.8 (2.9 to 5.2)	6 (4 to 8)	1.3 (1 to 1.8)	6 (4 to 7)	1.2 (1 to 1.7)	252 (165 to 326)	45.9 (33.5 to 58.6)	2 (1 to 3)	0.5 (0.3 to 0.7)	254 (167 to 330)	46.4 (33.9 to 59.2)	23 (14 to 31)	2.5 (1.8 to 3.3)	8 (5 to 10)	0.9 (0.6 to 1.1)	6 (4 to 8)	0.8 (0.6 to 1)	271 (156 to 375)	27.7 (18 to 36.7)	3 (2 to 4)	0.3 (0.2 to 0.5)	274 (158 to 379)	28.1 (18.2 to 37.2)
Nepal	Both	596 (413 to 899)	3.7 (2.7 to 5.6)	189 (132 to 285)	1.2 (0.9 to 1.9)	153 (108 to 230)	1.1 (0.8 to 1.6)	7663 (5065 to 11472)	44.4 (31.1 to 66.5)	68 (42 to 105)	0.5 (0.3 to 0.7)	7731 (5123 to 11554)	44.9 (31.5 to 67.3)	448 (269 to 824)	1.6 (1 to 3)	146 (88 to 268)	0.5 (0.3 to 1)	119 (73 to 213)	0.5 (0.3 to 0.9)	4952 (2946 to 9125)	17.3 (10.4 to 31.8)	53 (28 to 99)	0.2 (0.1 to 0.4)	5005 (2981 to 9214)	17.5 (10.5 to 32.1)
	Female	181 (119 to 262)	2.2 (1.5 to 3.2)	57 (38 to 83)	0.7 (0.5 to 1)	45 (31 to 65)	0.6 (0.4 to 0.9)	2345 (1528 to 3352)	26.7 (17.9 to 37.7)	21 (12 to 31)	0.3 (0.2 to 0.4)	2366 (1542 to 3383)	27 (18.2 to 38.1)	177 (102 to 331)	1.2 (0.7 to 2.2)	56 (32 to 105)	0.4 (0.2 to 0.7)	43 (26 to 81)	0.3 (0.2 to 0.6)	1952 (1103 to 3692)	12.4 (7.2 to 22.9)	20 (11 to 39)	0.1 (0.1 to 0.3)	1972 (1113 to 3730)	12.5 (7.3 to 23.2)
	Male	414 (270 to 684)	5.2 (3.5 to 8.8)	131 (86 to 216)	1.7 (1.2 to 2.9)	107 (71 to 179)	1.5 (1 to 2.6)	5317 (3302 to 8655)	61.8 (40.1 to 102.3)	47 (28 to 81)	0.6 (0.4 to 1.1)	5365 (3346 to 8725)	62.4 (40.5 to 103.5)	271 (153 to 542)	2.2 (1.2 to 4.3)	90 (51 to 179)	0.7 (0.4 to 1.5)	76 (44 to 149)	0.7 (0.4 to 1.3)	3000 (1681 to 5977)	22.5 (12.6 to 44.7)	33 (16 to 68)	0.3 (0.1 to 0.5)	3033 (1697 to 6034)	22.8 (12.7 to 45.3)
Netherlands	Both	4257 (3215 to 5366)	26.2 (19.6 to 33.2)	572 (431 to 708)	3.4 (2.6 to 4.3)	114 (87 to 124)	0.6 (0.5 to 0.7)	3604 (2788 to 3972)	20.7 (16.1 to 22.8)	305 (194 to 456)	1.8 (1.2 to 2.8)	3909 (3024 to 4395)	22.6 (17.5 to 25.4)	5881 (4978 to 8085)	32.7 (27.1 to 45.4)	731 (617 to 989)	3.9 (3.3 to 5.4)	90 (71 to 108)	0.3 (0.3 to 0.4)	2271 (1921 to 2891)	10.1 (8.7 to 13.3)	409 (265 to 618)	2.2 (1.4 to 3.4)	2680 (2261 to 3431)	12.3 (10.5 to 16.5)
	Female	1824 (1309 to 2467)	22.7 (16.1 to 31.3)	237 (170 to 314)	2.8 (2 to 3.8)	43 (32 to 47)	0.4 (0.3 to 0.5)	1308 (1027 to 1478)	14.9 (11.8 to 16.9)	129 (78 to 207)	1.6 (0.9 to 2.5)	1438 (1120 to 1631)	16.5 (13 to 18.8)	2604 (2100 to 3567)	30.4 (23.9 to 43.7)	321 (262 to 434)	3.6 (2.8 to 5.1)	36 (27 to 43)	0.2 (0.2 to 0.3)	877 (743 to 1093)	8.1 (6.8 to 10.7)	181 (117 to 272)	2 (1.3 to 3.2)	1058 (883 to 1339)	10.1 (8.4 to 13.8)
	Male	2433 (1580 to 3467)	29.6 (19.2 to 42.7)	335 (219 to 464)	4 (2.6 to 5.6)	71 (49 to 83)	0.8 (0.6 to 1)	2295 (1575 to 2685)	27 (18.7 to 31.7)	176 (100 to 280)	2.1 (1.2 to 3.5)	2471 (1703 to 2900)	29.1 (20.1 to 34.2)	3277 (2465 to 4954)	35.2 (26 to 55.5)	410 (311 to 607)	4.3 (3.2 to 6.6)	54 (40 to 70)	0.4 (0.3 to 0.5)	1395 (1089 to 1977)	12.1 (9.5 to 17.9)	227 (144 to 389)	2.4 (1.4 to 4.1)	1622 (1271 to 2290)	14.5 (11.3 to 21.4)
New Zealand	Both	800 (459 to 1095)	22.3 (12.8 to 30.6)	105 (61 to 140)	2.9 (1.7 to 3.9)	17 (11 to 19)	0.4 (0.3 to 0.5)	534 (372 to 598)	14.3 (10.1 to 16)	57 (29 to 86)	1.6 (0.8 to 2.4)	591 (405 to 670)	15.9 (11 to 18)	1131 (693 to 1386)	25.5 (15.5 to 31.5)	140 (86 to 170)	3.1 (1.9 to 3.8)	16 (10 to 19)	0.3 (0.2 to 0.3)	444 (284 to 514)	8.5 (5.5 to 9.9)	78 (42 to 118)	1.7 (0.9 to 2.6)	522 (334 to 615)	10.2 (6.7 to 12.1)
	Female	381 (169 to 542)	20.8 (9.3 to 29.6)	49 (22 to 68)	2.6 (1.2 to 3.6)	7 (3 to 8)	0.3 (0.2 to 0.4)	217 (126 to 251)	11.1 (6.7 to 12.8)	27 (11 to 43)	1.4 (0.6 to 2.3)	244 (140 to 284)	12.6 (7.4 to 14.7)	510 (262 to 649)	23.2 (11.9 to 30)	62 (32 to 78)	2.7 (1.4 to 3.5)	6 (3 to 8)	0.2 (0.1 to 0.2)	177 (97 to 211)	6.8 (3.8 to 8.2)	35 (16 to 54)	1.6 (0.7 to 2.4)	212 (114 to 257)	8.4 (4.6 to 10.3)
	Male	419 (162 to 628)	23.8 (9.2 to 35.9)	57 (23 to 82)	3.2 (1.3 to 4.7)	10 (5 to 12)	0.6 (0.3 to 0.7)	317 (178 to 367)	17.7 (10 to 20.5)	30 (11 to 50)	1.7 (0.6 to 2.9)	347 (195 to 404)	19.4 (11 to 22.6)	621 (328 to 803)	28 (15 to 36.7)	78 (42 to 100)	3.4 (1.8 to 4.4)	10 (5 to 12)	0.3 (0.2 to 0.4)	267 (155 to 317)	10.3 (6.1 to 12.3)	43 (21 to 68)	1.9 (0.9 to 3)	310 (178 to 374)	12.2 (7.1 to 14.8)
Nicaragua	Both	45 (31 to 55)	1.5 (1.1 to 1.8)	14 (9 to 16)	0.5 (0.3 to 0.6)	10 (7 to 12)	0.4 (0.3 to 0.5)	493 (328 to 594)	14.8 (10.5 to 17.6)	5 (3 to 7)	0.2 (0.1 to 0.2)	498 (331 to 602)	14.9 (10.7 to 17.7)	103 (67 to 140)	1.7 (1.1 to 2.2)	23 (14 to 29)	0.4 (0.3 to 0.5)	13 (8 to 16)	0.3 (0.2 to 0.3)	469 (300 to 580)	8.1 (5.2 to 10)	9 (5 to 14)	0.2 (0.1 to 0.2)	478 (307 to 591)	8.3 (5.3 to 10.2)
	Female	13 (9 to 19)	0.9 (0.7 to 1.2)	4 (3 to 6)	0.3 (0.2 to 0.4)	3 (2 to 4)	0.2 (0.2 to 0.3)	137 (96 to 193)	8.3 (6.1 to 10.9)	1 (1 to 2)	0.1 (0.1 to 0.1)	138 (97 to 195)	8.4 (6.2 to 11.1)	47 (26 to 70)	1.5 (0.8 to 2.1)	9 (5 to 14)	0.3 (0.2 to 0.4)	5 (3 to 7)	0.2 (0.1 to 0.3)	180 (105 to 243)	6 (3.5 to 8.1)	4 (2 to 7)	0.1 (0.1 to 0.2)	185 (107 to 249)	6.2 (3.6 to 8.3)
	Male	32 (20 to 40)	2.2 (1.4 to 2.7)	10 (6 to 12)	0.7 (0.4 to 0.9)	7 (4 to 9)	0.6 (0.4 to 0.8)	356 (223 to 446)	21.6 (13.8 to 26.7)	3 (2 to 5)	0.3 (0.1 to 0.4)	360 (225 to 450)	21.9 (14 to 27)	57 (34 to 83)	1.9 (1.2 to 2.7)	13 (8 to 18)	0.5 (0.3 to 0.6)	8 (5 to 10)	0.3 (0.2 to 0.4)	289 (179 to 368)	10.5 (6.5 to 13.2)	5 (3 to 8)	0.2 (0.1 to 0.3)	294 (182 to 374)	10.6 (6.6 to 13.5)
Niger	Both	163 (99 to 236)	2.2 (1.6 to 2.8)	47 (31 to 65)	0.7 (0.5 to 0.9)	35 (24 to 45)	0.6 (0.5 to 0.8)	2062 (1237 to 2952)	26 (18.5 to 33.1)	17 (10 to 25)	0.3 (0.2 to 0.4)	2079 (1249 to 2970)	26.3 (18.8 to 33.3)	189 (145 to 253)	1.3 (1 to 1.6)	57 (44 to 75)	0.4 (0.3 to 0.5)	45 (35 to 59)	0.4 (0.3 to 0.5)	2297 (1740 to 3082)	13.7 (10.6 to 17.9)	21 (13 to 29)	0.2 (0.1 to 0.2)	2318 (1763 to 3106)	13.9 (10.8 to 18)
	Female	39 (23 to 60)	1.2 (0.8 to 1.7)	12 (7 to 17)	0.4 (0.3 to 0.5)	9 (6 to 13)	0.3 (0.2 to 0.5)	504 (297 to 764)	14.2 (9.4 to 19.6)	4 (2 to 7)	0.1 (0.1 to 0.2)	508 (299 to 769)	14.4 (9.6 to 19.8)	57 (39 to 81)	0.8 (0.6 to 1.1)	17 (12 to 24)	0.3 (0.2 to 0.4)	14 (10 to 19)	0.2 (0.2 to 0.3)	683 (463 to 975)	8.3 (5.9 to 11.6)	6 (4 to 9)	0.1 (0.1 to 0.1)	690 (467 to 983)	8.4 (5.9 to 11.7)
	Male	124 (70 to 188)	3.2 (2.2 to 4.2)	35 (22 to 51)	1 (0.7 to 1.3)	26 (17 to 35)	0.9 (0.6 to 1.2)	1558 (893 to 2352)	37.4 (25.6 to 49.7)	13 (7 to 19)	0.4 (0.2 to 0.5)	1571 (902 to 2370)	37.8 (25.8 to 50.3)	133 (94 to 191)	1.8 (1.3 to 2.4)	40 (29 to 57)	0.6 (0.4 to 0.8)	31 (23 to 44)	0.5 (0.4 to 0.7)	1614 (1164 to 2287)	19.3 (13.7 to 26.9)	14 (9 to 21)	0.2 (0.1 to 0.3)	1628 (1174 to 2306)	19.5 (13.9 to 27.2)
Nigeria	Both	7929 (4774 to 11607)	9.5 (6.3 to 13.3)	2367 (1462 to 3403)	3 (2 to 4.2)	1809 (1181 to 2536)	2.6 (1.8 to 3.5)	98303 (57536 to 145407)	110.2 (70.3 to 156.8)	849 (475 to 1329)	1.1 (0.7 to 1.6)	99152 (58089 to 146693)	111.3 (71.1 to 158.3)	12449 (8201 to 17715)	6.9 (4.7 to 9.7)	3696 (2464 to 5237)	2.2 (1.5 to 3.1)	2517 (1731 to 3547)	1.7 (1.2 to 2.4)	139718 (91338 to 197101)	71 (48.8 to 101)	1321 (778 to 2053)	0.8 (0.5 to 1.2)	141039 (91984 to 199040)	71.7 (49.3 to 102.2)
	Female	3293 (1594 to 5756)	8.4 (4.5 to 13.7)	1005 (502 to 1717)	2.7 (1.5 to 4.3)	775 (399 to 1297)	2.3 (1.3 to 3.6)	40880 (18872 to 72182)	96.5 (48.6 to 163.7)	364 (163 to 667)	1 (0.5 to 1.7)	41243 (19035 to 72791)	97.5 (49.1 to 165)	6031 (3451 to 9616)	6.7 (4 to 10.2)	1827 (1048 to 2864)	2.1 (1.3 to 3.2)	1216 (732 to 1864)	1.6 (1 to 2.5)	65392 (36546 to 102473)	66.6 (39.8 to 101.8)	657 (356 to 1125)	0.8 (0.4 to 1.3)	66049 (36917 to 103541)	67.4 (40.2 to 103)
	Male	4635 (2892 to 6440)	10.6 (7.3 to 14.3)	1362 (893 to 1871)	3.3 (2.3 to 4.6)	1034 (704 to 1392)	2.8 (2 to 3.8)	57423 (35465 to 79688)	123.5 (83 to 167.1)	485 (273 to 727)	1.2 (0.7 to 1.8)	57908 (35794 to 80417)	124.7 (84 to 168.9)	6418 (4242 to 8846)	7 (5 to 10)	1869 (1260 to 2594)	2.2 (1.6 to 3.2)	1300 (900 to 1836)	1.8 (1.3 to 2.6)	74326 (49572 to 105284)	75 (52.6 to 106.4)	664 (369 to 1037)	0.8 (0.5 to 1.2)	74990 (50039 to 106327)	75.8 (53.3 to 107.3)
North Korea	Both	409 (249 to 598)	2 (1.2 to 2.9)	95 (60 to 129)	0.5 (0.3 to 0.7)	54 (36 to 71)	0.3 (0.2 to 0.4)	2191 (1406 to 2919)	10.9 (7.1 to 14.4)	39 (22 to 61)	0.2 (0.1 to 0.3)	2229 (1433 to 2963)	11.1 (7.2 to 14.7)	570 (387 to 735)	2.2 (1.5 to 2.9)	138 (93 to 174)	0.5 (0.3 to 0.6)	81 (56 to 101)	0.3 (0.2 to 0.3)	2797 (1876 to 3471)	9.8 (6.6 to 12)	56 (34 to 83)	0.2 (0.1 to 0.3)	2854 (1924 to 3543)	10 (6.7 to 12.3)
	Female	203 (107 to 347)	1.8 (1 to 3.1)	38 (21 to 61)	0.4 (0.2 to 0.6)	20 (11 to 29)	0.2 (0.1 to 0.3)	794 (433 to 1181)	7.2 (4 to 10.7)	17 (8 to 31)	0.2 (0.1 to 0.3)	811 (443 to 1210)	7.4 (4.1 to 11)	248 (144 to 363)	2 (1.1 to 3.1)	48 (28 to 67)	0.3 (0.2 to 0.5)	27 (16 to 37)	0.2 (0.1 to 0.2)	862 (505 to 1178)	5.8 (3.4 to 8.1)	22 (11 to 34)	0.2 (0.1 to 0.3)	883 (519 to 1208)	6 (3.5 to 8.2)
	Male	206 (127 to 304)	2.3 (1.4 to 3.3)	56 (35 to 81)	0.7 (0.4 to 1)	34 (22 to 48)	0.5 (0.3 to 0.6)	1397 (876 to 1959)	15.7 (9.8 to 21.7)	21 (11 to 34)	0.3 (0.1 to 0.4)	1418 (891 to 1992)	15.9 (10 to 22.2)	322 (208 to 441)	2.5 (1.6 to 3.5)	90 (59 to 122)	0.7 (0.4 to 0.9)	54 (36 to 72)	0.4 (0.3 to 0.5)	1936 (1237 to 2541)	14.1 (9.2 to 18.4)	35 (20 to 53)	0.3 (0.2 to 0.4)	1971 (1261 to 2588)	14.4 (9.5 to 18.7)
Northern Mariana Islands	Both	0 (0 to 1)	1 (0.7 to 1.5)	0 (0 to 0)	0.2 (0.2 to 0.3)	0 (0 to 0)	0.1 (0.1 to 0.2)	2 (1 to 3)	4.4 (3.4 to 6.4)	0 (0 to 0)	0.1 (0.1 to 0.2)	2 (1 to 3)	4.5 (3.5 to 6.6)	1 (1 to 1)	2.5 (1.8 to 3.4)	0 (0 to 0)	0.4 (0.3 to 0.5)	0 (0 to 0)	0.1 (0.1 to 0.1)	2 (1 to 2)	3.5 (2.7 to 4.3)	0 (0 to 0)	0.2 (0.1 to 0.3)	2 (1 to 2)	3.7 (2.8 to 4.5)
	Female	0 (0 to 0)	0.8 (0.6 to 1.2)	0 (0 to 0)	0.2 (0.1 to 0.2)	0 (0 to 0)	0.1 (0.1 to 0.1)	1 (0 to 1)	2.6 (1.9 to 3.5)	0 (0 to 0)	0.1 (0 to 0.1)	1 (0 to 1)	2.7 (2 to 3.6)	0 (0 to 1)	2.2 (1.4 to 3.3)	0 (0 to 0)	0.3 (0.2 to 0.4)	0 (0 to 0)	0.1 (0 to 0.1)	0 (0 to 1)	1.9 (1.4 to 2.5)	0 (0 to 0)	0.2 (0.1 to 0.3)	0 (0 to 1)	2.1 (1.5 to 2.7)
	Male	0 (0 to 0)	1.1 (0.8 to 2)	0 (0 to 0)	0.3 (0.2 to 0.5)	0 (0 to 0)	0.2 (0.1 to 0.3)	1 (1 to 2)	5.7 (4 to 9.2)	0 (0 to 0)	0.1 (0.1 to 0.2)	1 (1 to 2)	5.8 (4.1 to 9.4)	1 (0 to 1)	2.8 (1.9 to 4.2)	0 (0 to 0)	0.4 (0.3 to 0.6)	0 (0 to 0)	0.2 (0.1 to 0.2)	1 (1 to 2)	5 (3.5 to 6.4)	0 (0 to 0)	0.2 (0.1 to 0.3)	1 (1 to 2)	5.2 (3.6 to 6.7)
Norway	Both	955 (766 to 1382)	21.6 (17.2 to 30.9)	132 (109 to 187)	2.8 (2.3 to 4)	28 (24 to 35)	0.5 (0.4 to 0.6)	818 (731 to 1078)	16.4 (14.6 to 21.8)	70 (45 to 106)	1.5 (1 to 2.3)	887 (794 to 1185)	17.9 (16 to 24.1)	1440 (1207 to 2129)	26 (21.5 to 38.5)	176 (148 to 259)	3.1 (2.6 to 4.6)	19 (17 to 26)	0.2 (0.2 to 0.3)	510 (450 to 747)	7.8 (6.8 to 11.5)	99 (65 to 162)	1.7 (1.1 to 2.8)	609 (525 to 902)	9.5 (8.1 to 14.1)
	Female	368 (286 to 485)	16.5 (12.5 to 22.1)	50 (39 to 64)	2.1 (1.6 to 2.8)	10 (8 to 12)	0.3 (0.3 to 0.4)	294 (247 to 351)	11.8 (10.1 to 14.4)	27 (17 to 39)	1.2 (0.7 to 1.7)	321 (268 to 380)	12.9 (11 to 15.5)	554 (469 to 785)	20.8 (17.1 to 29.9)	67 (57 to 94)	2.4 (2 to 3.5)	7 (6 to 9)	0.2 (0.2 to 0.2)	178 (161 to 239)	5.7 (5.1 to 7.8)	38 (25 to 56)	1.4 (0.9 to 2.1)	216 (192 to 293)	7.1 (6.2 to 9.9)
	Male	587 (431 to 949)	26.5 (19.3 to 42.4)	82 (62 to 131)	3.6 (2.7 to 5.7)	17 (14 to 25)	0.6 (0.5 to 0.9)	523 (443 to 784)	21.3 (18.1 to 31.9)	43 (26 to 74)	1.9 (1.2 to 3.2)	566 (485 to 851)	23.2 (20 to 34.8)	886 (688 to 1541)	30.9 (23.6 to 53.7)	109 (86 to 188)	3.7 (2.9 to 6.4)	12 (10 to 19)	0.3 (0.3 to 0.5)	332 (280 to 543)	9.8 (8.3 to 16.3)	61 (38 to 112)	2.1 (1.3 to 3.8)	392 (325 to 665)	11.9 (9.8 to 20.5)
Oman	Both	60 (35 to 83)	4 (2.4 to 5.3)	19 (11 to 26)	1.3 (0.8 to 1.7)	12 (7 to 16)	1 (0.6 to 1.3)	578 (336 to 790)	36.5 (21.9 to 49)	7 (3 to 10)	0.5 (0.3 to 0.7)	585 (340 to 798)	37 (22.2 to 49.6)	597 (340 to 879)	11.5 (6.4 to 16.9)	78 (45 to 114)	1.6 (0.9 to 2.3)	14 (8 to 19)	0.4 (0.3 to 0.6)	663 (401 to 877)	15.4 (9.1 to 20.2)	41 (20 to 72)	0.8 (0.4 to 1.4)	705 (424 to 938)	16.3 (9.6 to 21.1)
	Female	19 (8 to 29)	3 (1.4 to 4.7)	6 (3 to 9)	0.9 (0.4 to 1.4)	3 (2 to 5)	0.6 (0.3 to 1)	167 (74 to 262)	26.1 (11.8 to 40)	2 (1 to 4)	0.3 (0.1 to 0.6)	169 (75 to 266)	26.5 (12 to 40.5)	186 (86 to 304)	10.8 (4.9 to 17.5)	23 (11 to 37)	1.4 (0.6 to 2.2)	4 (2 to 5)	0.3 (0.1 to 0.4)	167 (81 to 242)	11.1 (5.3 to 15.9)	13 (5 to 23)	0.8 (0.3 to 1.4)	180 (86 to 263)	11.9 (5.8 to 17.2)
	Male	41 (24 to 58)	4.8 (2.9 to 6.5)	13 (8 to 18)	1.6 (1 to 2.2)	8 (5 to 11)	1.3 (0.8 to 1.7)	411 (244 to 565)	45 (27.3 to 60.3)	5 (3 to 7)	0.6 (0.3 to 0.9)	416 (246 to 572)	45.6 (27.7 to 61)	411 (223 to 656)	12.4 (6.4 to 20.1)	54 (30 to 87)	1.8 (1 to 2.7)	11 (6 to 14)	0.5 (0.3 to 0.7)	497 (301 to 682)	18.7 (10.8 to 25.1)	29 (13 to 52)	0.9 (0.4 to 1.6)	525 (319 to 721)	19.6 (11.4 to 26.2)
Pakistan	Both	6890 (5111 to 8800)	7.1 (5.4 to 9.3)	2152 (1611 to 2750)	2.3 (1.7 to 3)	1633 (1222 to 2118)	1.9 (1.4 to 2.5)	89133 (64749 to 115914)	84.6 (62.5 to 110.5)	767 (497 to 1085)	0.8 (0.5 to 1.2)	89900 (65438 to 116690)	85.4 (63.1 to 111.4)	12226 (9276 to 16121)	6.1 (4.6 to 8)	3839 (2911 to 5059)	2 (1.5 to 2.6)	2725 (2078 to 3588)	1.5 (1.2 to 2)	147629 (110689 to 193795)	68.4 (51.9 to 89.8)	1362 (893 to 1950)	0.7 (0.5 to 1)	148991 (111698 to 195634)	69.1 (52.5 to 90.9)
	Female	2126 (1433 to 2917)	4.6 (3.2 to 6.2)	665 (450 to 909)	1.5 (1 to 2)	460 (316 to 628)	1.1 (0.8 to 1.5)	25747 (16800 to 36243)	51.7 (35.4 to 70.7)	239 (146 to 357)	0.5 (0.3 to 0.8)	25986 (16964 to 36593)	52.3 (35.7 to 71.5)	4924 (3079 to 7436)	4.7 (3 to 7)	1540 (963 to 2335)	1.5 (1 to 2.3)	996 (627 to 1497)	1.1 (0.7 to 1.6)	56718 (34712 to 86545)	51 (32 to 77.3)	551 (306 to 901)	0.5 (0.3 to 0.9)	57268 (35117 to 87353)	51.6 (32.4 to 78.2)
	Male	4764 (3378 to 6644)	9.3 (6.8 to 13.1)	1487 (1050 to 2069)	3 (2.2 to 4.3)	1174 (836 to 1618)	2.5 (1.8 to 3.6)	63386 (43612 to 88536)	114.1 (80.7 to 157.7)	528 (334 to 778)	1.1 (0.7 to 1.6)	63913 (44071 to 89381)	115.2 (81.5 to 159.2)	7301 (5263 to 10027)	7.3 (5.3 to 10.1)	2299 (1658 to 3162)	2.4 (1.7 to 3.3)	1729 (1253 to 2350)	2 (1.4 to 2.7)	90912 (64922 to 123280)	84.5 (61.1 to 114.4)	811 (510 to 1177)	0.9 (0.5 to 1.3)	91723 (65489 to 124433)	85.4 (61.8 to 115.6)
Palestine	Both	27 (15 to 54)	1.9 (1.1 to 3.6)	9 (5 to 17)	0.6 (0.4 to 1.2)	6 (4 to 12)	0.5 (0.3 to 0.9)	294 (160 to 599)	18.6 (10.7 to 35.9)	3 (1 to 6)	0.2 (0.1 to 0.4)	297 (161 to 605)	18.8 (10.9 to 36.3)	96 (72 to 174)	2.2 (1.8 to 3.8)	25 (19 to 43)	0.6 (0.5 to 1)	14 (11 to 23)	0.4 (0.3 to 0.6)	610 (475 to 1071)	15 (12.1 to 24.8)	9 (6 to 17)	0.2 (0.2 to 0.4)	619 (482 to 1084)	15.2 (12.2 to 25.1)
	Female	8 (4 to 17)	1.1 (0.5 to 2.2)	3 (1 to 5)	0.3 (0.2 to 0.7)	2 (1 to 4)	0.3 (0.1 to 0.5)	83 (40 to 172)	10.1 (5.1 to 20.4)	1 (0 to 2)	0.1 (0.1 to 0.3)	84 (40 to 174)	10.2 (5.1 to 20.7)	38 (24 to 60)	1.8 (1.2 to 2.6)	9 (6 to 13)	0.4 (0.3 to 0.6)	5 (3 to 6)	0.3 (0.2 to 0.4)	203 (138 to 302)	10.1 (7.2 to 14)	4 (2 to 6)	0.2 (0.1 to 0.3)	207 (140 to 309)	10.2 (7.3 to 14.3)
	Male	19 (10 to 40)	2.7 (1.6 to 5.4)	6 (3 to 13)	0.9 (0.5 to 1.8)	5 (3 to 9)	0.8 (0.5 to 1.5)	211 (114 to 446)	28 (16.1 to 55.4)	2 (1 to 5)	0.3 (0.2 to 0.7)	213 (115 to 451)	28.3 (16.3 to 56.1)	58 (40 to 120)	2.7 (2 to 5.2)	16 (11 to 31)	0.8 (0.6 to 1.5)	9 (7 to 17)	0.6 (0.4 to 0.9)	407 (296 to 810)	19.9 (15.1 to 36.3)	6 (4 to 12)	0.3 (0.2 to 0.6)	413 (301 to 823)	20.2 (15.3 to 36.9)
Panama	Both	25 (20 to 30)	1.2 (1 to 1.4)	8 (6 to 9)	0.4 (0.3 to 0.5)	5 (4 to 7)	0.3 (0.3 to 0.4)	221 (183 to 269)	10.2 (8.5 to 12.5)	3 (2 to 4)	0.1 (0.1 to 0.2)	224 (185 to 272)	10.3 (8.6 to 12.6)	144 (88 to 198)	3.7 (2.3 to 5.1)	24 (15 to 31)	0.6 (0.4 to 0.8)	10 (7 to 12)	0.3 (0.2 to 0.3)	360 (228 to 425)	9.2 (5.8 to 10.8)	11 (6 to 17)	0.3 (0.2 to 0.4)	371 (235 to 441)	9.4 (6 to 11.2)
	Female	8 (7 to 12)	0.8 (0.7 to 1.1)	3 (2 to 4)	0.3 (0.2 to 0.4)	2 (1 to 2)	0.2 (0.2 to 0.3)	69 (58 to 95)	6.5 (5.5 to 8.8)	1 (1 to 1)	0.1 (0.1 to 0.1)	70 (58 to 97)	6.6 (5.6 to 9)	60 (33 to 82)	3.1 (1.7 to 4.3)	10 (5 to 12)	0.5 (0.3 to 0.6)	4 (2 to 5)	0.2 (0.1 to 0.2)	128 (78 to 155)	6.5 (4 to 7.9)	5 (2 to 7)	0.2 (0.1 to 0.4)	133 (80 to 162)	6.8 (4.1 to 8.2)
	Male	16 (12 to 21)	1.5 (1.1 to 2)	5 (4 to 7)	0.5 (0.4 to 0.6)	4 (3 to 5)	0.4 (0.3 to 0.5)	153 (112 to 188)	13.7 (10.3 to 17.2)	2 (1 to 3)	0.2 (0.1 to 0.3)	154 (114 to 190)	13.9 (10.5 to 17.4)	84 (45 to 134)	4.3 (2.3 to 6.9)	14 (8 to 21)	0.7 (0.4 to 1.1)	6 (4 to 8)	0.3 (0.2 to 0.4)	231 (129 to 287)	11.7 (6.6 to 14.6)	7 (3 to 11)	0.3 (0.2 to 0.6)	238 (134 to 296)	12.1 (6.8 to 15)
Papua New Guinea	Both	68 (51 to 86)	2.1 (1.6 to 2.7)	22 (17 to 28)	0.7 (0.6 to 0.9)	17 (13 to 22)	0.6 (0.5 to 0.8)	841 (633 to 1065)	24.5 (19 to 31.4)	8 (5 to 12)	0.3 (0.2 to 0.4)	849 (640 to 1075)	24.8 (19.2 to 31.8)	132 (92 to 167)	1.7 (1.2 to 2.2)	43 (30 to 55)	0.6 (0.4 to 0.7)	33 (23 to 42)	0.5 (0.3 to 0.6)	1563 (1086 to 1990)	19.2 (13.5 to 24.4)	16 (10 to 23)	0.2 (0.1 to 0.3)	1579 (1094 to 2005)	19.4 (13.6 to 24.7)
	Female	20 (13 to 27)	1.3 (0.9 to 1.7)	6 (4 to 9)	0.4 (0.3 to 0.6)	5 (3 to 6)	0.4 (0.2 to 0.5)	223 (149 to 308)	13.8 (9.5 to 18.8)	2 (1 to 4)	0.2 (0.1 to 0.2)	225 (151 to 311)	13.9 (9.6 to 19.1)	39 (25 to 55)	1.1 (0.7 to 1.5)	13 (8 to 18)	0.4 (0.2 to 0.5)	9 (6 to 13)	0.3 (0.2 to 0.4)	424 (273 to 607)	10.8 (7.1 to 15.3)	5 (3 to 7)	0.1 (0.1 to 0.2)	428 (276 to 612)	11 (7.1 to 15.5)
	Male	48 (35 to 65)	2.8 (2.1 to 3.8)	16 (11 to 21)	1 (0.7 to 1.3)	12 (9 to 17)	0.8 (0.6 to 1.1)	618 (447 to 831)	34.3 (24.9 to 46.5)	6 (4 to 9)	0.4 (0.2 to 0.6)	624 (452 to 838)	34.7 (25.2 to 46.9)	93 (59 to 125)	2.3 (1.5 to 3.1)	30 (20 to 41)	0.8 (0.5 to 1.1)	24 (16 to 32)	0.7 (0.4 to 0.9)	1139 (729 to 1542)	27 (17.6 to 36.3)	11 (6 to 17)	0.3 (0.2 to 0.5)	1150 (736 to 1559)	27.3 (17.8 to 36.7)
Paraguay	Both	57 (44 to 79)	1.8 (1.4 to 2.4)	18 (14 to 25)	0.6 (0.4 to 0.8)	14 (11 to 19)	0.5 (0.4 to 0.6)	635 (470 to 884)	18.1 (13.5 to 25.2)	6 (4 to 9)	0.2 (0.1 to 0.3)	642 (475 to 894)	18.3 (13.7 to 25.5)	128 (93 to 165)	1.9 (1.4 to 2.5)	36 (26 to 46)	0.6 (0.4 to 0.7)	23 (16 to 30)	0.4 (0.3 to 0.5)	904 (663 to 1147)	13.9 (10 to 17.6)	14 (9 to 19)	0.2 (0.1 to 0.3)	917 (672 to 1165)	14.1 (10.2 to 17.8)
	Female	18 (14 to 24)	1.1 (0.8 to 1.4)	6 (4 to 7)	0.3 (0.3 to 0.5)	4 (3 to 5)	0.3 (0.2 to 0.4)	187 (144 to 248)	10.4 (8 to 14.1)	2 (1 to 3)	0.1 (0.1 to 0.2)	189 (145 to 251)	10.6 (8 to 14.3)	45 (30 to 62)	1.3 (0.9 to 1.8)	12 (8 to 15)	0.4 (0.2 to 0.5)	7 (4 to 9)	0.2 (0.1 to 0.3)	267 (181 to 360)	8.1 (5.4 to 11)	5 (3 to 7)	0.1 (0.1 to 0.2)	272 (184 to 366)	8.3 (5.4 to 11.1)
	Male	39 (27 to 60)	2.5 (1.7 to 3.7)	12 (9 to 19)	0.8 (0.6 to 1.2)	10 (7 to 15)	0.7 (0.5 to 1)	448 (297 to 689)	25.9 (17.6 to 39.6)	4 (3 to 7)	0.3 (0.2 to 0.5)	452 (301 to 695)	26.1 (17.8 to 40)	83 (54 to 118)	2.5 (1.7 to 3.6)	25 (16 to 34)	0.8 (0.5 to 1.1)	16 (11 to 22)	0.6 (0.4 to 0.8)	636 (431 to 858)	19.6 (13 to 26.2)	9 (5 to 14)	0.3 (0.2 to 0.4)	645 (437 to 871)	19.8 (13.2 to 26.5)
Peru	Both	273 (227 to 368)	1.5 (1.2 to 2)	84 (70 to 115)	0.5 (0.4 to 0.6)	68 (56 to 92)	0.4 (0.3 to 0.6)	3067 (2550 to 4266)	15.6 (12.9 to 21.4)	30 (21 to 43)	0.2 (0.1 to 0.3)	3098 (2573 to 4308)	15.8 (13.1 to 21.6)	563 (432 to 783)	1.7 (1.3 to 2.4)	118 (88 to 150)	0.4 (0.3 to 0.5)	69 (46 to 86)	0.2 (0.1 to 0.3)	2240 (1648 to 2809)	7 (5.1 to 8.8)	50 (32 to 72)	0.2 (0.1 to 0.2)	2290 (1694 to 2881)	7.1 (5.3 to 8.9)
	Female	69 (53 to 93)	0.8 (0.6 to 1)	21 (16 to 28)	0.3 (0.2 to 0.3)	17 (13 to 23)	0.2 (0.2 to 0.3)	701 (542 to 987)	7.5 (5.7 to 9.8)	8 (5 to 11)	0.1 (0.1 to 0.1)	709 (548 to 997)	7.6 (5.8 to 9.9)	198 (130 to 278)	1.2 (0.8 to 1.7)	41 (24 to 56)	0.3 (0.1 to 0.3)	24 (12 to 34)	0.1 (0.1 to 0.2)	690 (416 to 933)	4.3 (2.5 to 5.8)	18 (10 to 26)	0.1 (0.1 to 0.2)	708 (428 to 951)	4.4 (2.6 to 5.9)
	Male	204 (165 to 289)	2.3 (1.8 to 3.2)	63 (51 to 91)	0.7 (0.6 to 1)	51 (40 to 72)	0.6 (0.5 to 0.9)	2366 (1898 to 3440)	23.9 (19.2 to 34.5)	22 (15 to 33)	0.3 (0.2 to 0.4)	2388 (1916 to 3474)	24.1 (19.4 to 34.8)	365 (254 to 551)	2.2 (1.6 to 3.3)	78 (54 to 110)	0.5 (0.3 to 0.7)	46 (31 to 60)	0.3 (0.2 to 0.4)	1550 (1139 to 2139)	9.7 (7.1 to 13.3)	32 (20 to 49)	0.2 (0.1 to 0.3)	1582 (1158 to 2184)	9.9 (7.2 to 13.5)
Philippines	Both	670 (556 to 998)	1.3 (1.1 to 1.8)	207 (172 to 307)	0.4 (0.3 to 0.6)	151 (128 to 216)	0.3 (0.3 to 0.5)	7433 (6194 to 11053)	13.1 (11.1 to 18.8)	74 (49 to 113)	0.1 (0.1 to 0.2)	7507 (6258 to 11154)	13.3 (11.2 to 19.1)	932 (606 to 1945)	1 (0.6 to 1.9)	257 (171 to 535)	0.3 (0.2 to 0.6)	167 (116 to 324)	0.2 (0.1 to 0.4)	6833 (4560 to 14118)	7.1 (4.8 to 14.3)	98 (55 to 211)	0.1 (0.1 to 0.2)	6931 (4627 to 14343)	7.2 (4.9 to 14.6)
	Female	212 (172 to 305)	0.8 (0.7 to 1.1)	65 (52 to 95)	0.3 (0.2 to 0.4)	46 (39 to 66)	0.2 (0.2 to 0.3)	2261 (1863 to 3313)	7.9 (6.6 to 11.3)	23 (16 to 36)	0.1 (0.1 to 0.1)	2284 (1882 to 3346)	8 (6.7 to 11.5)	395 (243 to 905)	0.8 (0.5 to 1.7)	92 (59 to 205)	0.2 (0.1 to 0.4)	54 (37 to 109)	0.1 (0.1 to 0.2)	2204 (1443 to 4927)	4.5 (3 to 9.8)	37 (21 to 87)	0.1 (0 to 0.2)	2241 (1471 to 4989)	4.6 (3.1 to 9.9)
	Male	458 (365 to 744)	1.8 (1.4 to 2.7)	142 (114 to 228)	0.6 (0.5 to 0.9)	105 (86 to 164)	0.5 (0.4 to 0.7)	5172 (4140 to 8293)	18.5 (15.2 to 29)	51 (32 to 84)	0.2 (0.1 to 0.3)	5223 (4181 to 8363)	18.7 (15.3 to 29.4)	538 (325 to 1213)	1.1 (0.7 to 2.5)	165 (101 to 369)	0.4 (0.2 to 0.8)	113 (73 to 240)	0.3 (0.2 to 0.6)	4630 (2901 to 10335)	9.7 (6.2 to 21.2)	61 (32 to 139)	0.1 (0.1 to 0.3)	4690 (2942 to 10458)	9.9 (6.3 to 21.5)
Poland	Both	4574 (3436 to 5449)	11.7 (8.8 to 14.1)	940 (698 to 1081)	2.3 (1.7 to 2.7)	520 (381 to 568)	1.2 (0.9 to 1.3)	19009 (13687 to 20797)	45.3 (32.7 to 49.5)	406 (262 to 581)	1 (0.7 to 1.5)	19415 (14033 to 21215)	46.3 (33.4 to 50.7)	8206 (6518 to 10893)	22.8 (17.8 to 30.8)	1101 (891 to 1439)	2.9 (2.3 to 3.8)	260 (220 to 329)	0.5 (0.4 to 0.6)	7942 (6760 to 10121)	16 (13.9 to 20.7)	584 (374 to 854)	1.6 (1 to 2.3)	8526 (7278 to 10867)	17.6 (15.2 to 22.5)
	Female	2269 (1562 to 2889)	11.7 (8 to 15.3)	394 (283 to 481)	1.9 (1.4 to 2.4)	181 (137 to 199)	0.8 (0.6 to 0.9)	6509 (4786 to 7197)	30.3 (22.2 to 33.7)	184 (113 to 272)	0.9 (0.5 to 1.4)	6693 (4896 to 7442)	31.2 (22.9 to 34.7)	4342 (3273 to 5951)	24.4 (17.7 to 34)	543 (414 to 746)	2.9 (2.1 to 4)	90 (76 to 124)	0.3 (0.2 to 0.4)	2687 (2278 to 3669)	11.1 (9.3 to 14.9)	300 (178 to 461)	1.6 (1 to 2.6)	2987 (2517 to 4054)	12.7 (10.6 to 17.1)
	Male	2304 (1484 to 2876)	12 (7.8 to 15.2)	545 (347 to 649)	2.8 (1.8 to 3.3)	339 (215 to 379)	1.7 (1.1 to 1.9)	12500 (7824 to 14027)	62 (39.2 to 69.5)	222 (127 to 323)	1.1 (0.7 to 1.7)	12722 (7947 to 14282)	63.2 (40.1 to 70.9)	3864 (2778 to 5805)	21.3 (14.6 to 33.9)	558 (422 to 798)	2.8 (2 to 4.4)	170 (132 to 221)	0.6 (0.5 to 0.8)	5255 (4121 to 6902)	21.5 (17.2 to 28.6)	283 (172 to 454)	1.5 (0.9 to 2.5)	5539 (4333 to 7283)	23 (18.3 to 30.9)
Portugal	Both	966 (749 to 1457)	9.4 (7.2 to 14)	175 (143 to 260)	1.6 (1.3 to 2.4)	81 (70 to 118)	0.7 (0.6 to 0.9)	2786 (2396 to 4050)	24.8 (21.3 to 35.5)	81 (51 to 128)	0.8 (0.5 to 1.2)	2866 (2468 to 4177)	25.5 (22 to 36.5)	2045 (1567 to 2987)	19.4 (14.5 to 28.4)	276 (215 to 405)	2.4 (1.8 to 3.5)	58 (48 to 85)	0.3 (0.3 to 0.5)	1511 (1271 to 2224)	10.4 (8.7 to 15.4)	147 (93 to 231)	1.3 (0.8 to 2.1)	1658 (1394 to 2429)	11.8 (9.7 to 17.2)
	Female	360 (254 to 471)	6.8 (4.8 to 9.1)	62 (45 to 77)	1.1 (0.8 to 1.4)	28 (20 to 31)	0.4 (0.3 to 0.5)	889 (652 to 1012)	15.1 (11.1 to 17.3)	29 (18 to 44)	0.5 (0.3 to 0.8)	918 (677 to 1044)	15.6 (11.5 to 18)	801 (525 to 1063)	15.1 (10.1 to 20.6)	105 (69 to 136)	1.8 (1.2 to 2.5)	21 (13 to 25)	0.2 (0.1 to 0.2)	490 (312 to 591)	6.5 (4.4 to 8)	57 (31 to 91)	1 (0.5 to 1.7)	547 (349 to 661)	7.5 (4.9 to 9.4)
	Male	605 (413 to 1102)	12.1 (8.2 to 21.9)	113 (82 to 201)	2.2 (1.6 to 3.8)	53 (43 to 93)	0.9 (0.8 to 1.6)	1897 (1535 to 3216)	35.3 (28.7 to 59.1)	51 (30 to 92)	1 (0.6 to 1.8)	1948 (1575 to 3315)	36.3 (29.5 to 60.8)	1245 (841 to 2121)	23.9 (15.6 to 42)	171 (119 to 296)	3.1 (2 to 5.3)	37 (30 to 64)	0.4 (0.4 to 0.8)	1022 (807 to 1723)	14.8 (11.5 to 24.3)	90 (51 to 159)	1.7 (0.9 to 2.9)	1111 (872 to 1850)	16.4 (12.6 to 27.2)
Puerto Rico	Both	284 (198 to 363)	7.7 (5.4 to 9.9)	53 (38 to 65)	1.4 (1 to 1.8)	25 (18 to 28)	0.7 (0.5 to 0.8)	894 (656 to 1028)	24.3 (17.9 to 28)	24 (15 to 36)	0.7 (0.4 to 1)	918 (671 to 1060)	25 (18.3 to 28.8)	730 (509 to 966)	20.5 (14.3 to 27.8)	99 (68 to 128)	2.6 (1.8 to 3.5)	21 (14 to 24)	0.4 (0.3 to 0.4)	625 (429 to 724)	14.2 (9.9 to 16.6)	53 (32 to 80)	1.4 (0.9 to 2.2)	678 (470 to 792)	15.6 (10.9 to 18.3)
	Female	145 (70 to 205)	7.6 (3.7 to 10.8)	24 (12 to 33)	1.2 (0.6 to 1.7)	10 (6 to 12)	0.5 (0.3 to 0.6)	363 (203 to 442)	18.8 (10.5 to 22.9)	12 (5 to 19)	0.6 (0.3 to 1)	375 (210 to 456)	19.4 (10.8 to 23.7)	324 (198 to 468)	18.1 (10.5 to 27.1)	42 (26 to 59)	2.2 (1.3 to 3.2)	8 (5 to 9)	0.3 (0.2 to 0.3)	213 (147 to 256)	9.5 (6.3 to 11.8)	23 (12 to 38)	1.2 (0.6 to 2.1)	236 (160 to 286)	10.8 (7 to 13.6)
	Male	140 (96 to 203)	7.9 (5.4 to 11.3)	29 (19 to 38)	1.6 (1.1 to 2.2)	15 (10 to 18)	0.9 (0.6 to 1)	531 (355 to 664)	30.6 (20.5 to 38.5)	12 (7 to 20)	0.7 (0.4 to 1.1)	544 (366 to 682)	31.3 (21.1 to 39.4)	406 (236 to 597)	23.2 (13.3 to 35.6)	57 (33 to 80)	3 (1.8 to 4.5)	13 (8 to 16)	0.5 (0.3 to 0.6)	412 (243 to 495)	19.3 (11.8 to 23.3)	30 (16 to 49)	1.7 (0.9 to 2.9)	442 (268 to 532)	21 (13 to 25.3)
Qatar	Both	3 (2 to 6)	1 (0.8 to 1.7)	1 (1 to 2)	0.3 (0.2 to 0.5)	1 (0 to 1)	0.2 (0.2 to 0.4)	27 (19 to 47)	8 (5.9 to 12.9)	0 (0 to 1)	0.1 (0.1 to 0.2)	27 (19 to 48)	8.1 (6 to 13)	173 (90 to 364)	5.4 (2.9 to 11.4)	21 (11 to 44)	0.7 (0.4 to 1.4)	3 (2 to 4)	0.1 (0.1 to 0.2)	124 (71 to 210)	4.9 (3 to 7.7)	12 (5 to 27)	0.4 (0.2 to 0.8)	136 (78 to 229)	5.3 (3.2 to 8.3)
	Female	0 (0 to 1)	0.4 (0.3 to 0.6)	0 (0 to 0)	0.1 (0.1 to 0.2)	0 (0 to 0)	0.1 (0.1 to 0.1)	3 (2 to 4)	2.8 (2.1 to 3.8)	0 (0 to 0)	0 (0 to 0.1)	3 (2 to 4)	2.8 (2.1 to 3.9)	15 (9 to 22)	2.3 (1.4 to 3.3)	2 (1 to 3)	0.3 (0.2 to 0.4)	0 (0 to 0)	0.1 (0 to 0.1)	8 (5 to 11)	1.6 (1 to 2.1)	1 (1 to 2)	0.2 (0.1 to 0.3)	9 (6 to 12)	1.7 (1.1 to 2.4)
	Male	3 (2 to 6)	1.3 (0.9 to 2.3)	1 (1 to 2)	0.4 (0.3 to 0.7)	0 (0 to 1)	0.3 (0.2 to 0.5)	24 (16 to 43)	10.6 (7.6 to 18.1)	0 (0 to 1)	0.2 (0.1 to 0.3)	24 (16 to 44)	10.7 (7.7 to 18.4)	158 (75 to 348)	6.4 (3.1 to 13.9)	19 (9 to 42)	0.9 (0.4 to 1.7)	2 (1 to 4)	0.2 (0.1 to 0.2)	115 (64 to 202)	6 (3.6 to 9.3)	11 (5 to 26)	0.5 (0.2 to 1)	126 (69 to 221)	6.5 (3.8 to 10.1)
Romania	Both	1943 (1281 to 2474)	8.4 (5.5 to 10.9)	410 (271 to 501)	1.7 (1.1 to 2.1)	223 (155 to 246)	0.9 (0.6 to 0.9)	8793 (5710 to 9918)	35.5 (23 to 40.2)	174 (101 to 252)	0.7 (0.4 to 1.1)	8966 (5808 to 10114)	36.2 (23.4 to 41.1)	3047 (2160 to 3982)	18 (12.4 to 24.6)	426 (314 to 538)	2.3 (1.6 to 3.1)	119 (96 to 143)	0.4 (0.3 to 0.5)	3754 (2868 to 4277)	15.7 (11.7 to 17.9)	222 (139 to 329)	1.2 (0.7 to 1.9)	3977 (3019 to 4583)	17 (12.7 to 19.5)
	Female	919 (586 to 1213)	8 (5.1 to 10.7)	168 (113 to 209)	1.4 (0.9 to 1.8)	79 (57 to 88)	0.6 (0.4 to 0.7)	3082 (2096 to 3462)	24.8 (16.7 to 28)	76 (43 to 114)	0.6 (0.4 to 1)	3158 (2133 to 3564)	25.4 (17.1 to 28.8)	1482 (1030 to 2020)	18 (12.1 to 25.8)	194 (139 to 257)	2.2 (1.5 to 3.1)	42 (34 to 50)	0.3 (0.2 to 0.3)	1282 (978 to 1508)	11 (8.1 to 12.9)	105 (63 to 162)	1.2 (0.7 to 2)	1387 (1047 to 1631)	12.2 (9 to 14.5)
	Male	1024 (540 to 1477)	8.8 (4.6 to 12.9)	241 (137 to 323)	2 (1.1 to 2.7)	144 (89 to 164)	1.1 (0.7 to 1.3)	5711 (3291 to 6635)	46.7 (26.5 to 54.4)	97 (50 to 154)	0.8 (0.4 to 1.3)	5808 (3336 to 6740)	47.5 (27 to 55.3)	1566 (941 to 2285)	18 (10.3 to 28.3)	232 (147 to 322)	2.4 (1.5 to 3.6)	77 (58 to 98)	0.6 (0.4 to 0.7)	2473 (1732 to 2979)	20.7 (14.1 to 24.6)	117 (65 to 187)	1.3 (0.7 to 2.2)	2589 (1810 to 3108)	22 (15 to 26.4)
Russian Federation	Both	41518 (23605 to 55154)	28.1 (15.9 to 38.3)	5901 (3457 to 7697)	3.9 (2.2 to 5.2)	1397 (912 to 1629)	0.8 (0.5 to 1)	58440 (36707 to 68951)	36.5 (22.9 to 43.2)	3055 (1630 to 4667)	2 (1.1 to 3.1)	61496 (38816 to 72816)	38.6 (24 to 45.8)	45155 (38852 to 57389)	31.4 (26.4 to 40.6)	5800 (5046 to 7295)	3.9 (3.3 to 5)	865 (733 to 1040)	0.5 (0.4 to 0.6)	31395 (27076 to 38758)	18.6 (16.2 to 23.2)	3230 (2169 to 4617)	2.2 (1.5 to 3.2)	34625 (30103 to 42619)	20.8 (18.3 to 25.9)
	Female	23904 (12740 to 33988)	32.5 (16.7 to 48.1)	3110 (1729 to 4340)	4.1 (2.1 to 5.9)	545 (356 to 611)	0.6 (0.4 to 0.7)	22336 (13581 to 25453)	27.1 (16.1 to 31)	1691 (849 to 2666)	2.3 (1.1 to 3.6)	24027 (14400 to 27708)	29.4 (17.3 to 34.1)	26761 (21708 to 36886)	37.4 (29.4 to 52.8)	3258 (2651 to 4446)	4.4 (3.5 to 6.2)	345 (283 to 405)	0.3 (0.3 to 0.4)	12100 (10661 to 15134)	14 (12.6 to 17.9)	1857 (1222 to 2736)	2.5 (1.6 to 3.8)	13957 (12104 to 17486)	16.5 (14.8 to 21.4)
	Male	17614 (9005 to 26523)	24 (12.1 to 37.3)	2791 (1493 to 4021)	3.8 (2 to 5.6)	852 (502 to 1044)	1.2 (0.7 to 1.4)	36104 (20940 to 44700)	48.1 (27.9 to 59.3)	1365 (663 to 2211)	1.9 (0.9 to 3.1)	37469 (21774 to 46770)	49.9 (29 to 61.8)	18394 (14530 to 25409)	25.6 (20 to 35.8)	2542 (2017 to 3484)	3.4 (2.7 to 4.7)	520 (402 to 688)	0.6 (0.5 to 0.8)	19296 (15361 to 25865)	24.1 (19.3 to 32.5)	1373 (884 to 2060)	1.9 (1.2 to 2.8)	20668 (16458 to 27645)	25.9 (20.7 to 35.1)
Rwanda	Both	289 (193 to 371)	4.6 (3.2 to 5.8)	90 (61 to 114)	1.5 (1.1 to 1.9)	70 (49 to 89)	1.3 (1 to 1.7)	3927 (2622 to 5016)	57.8 (40 to 73)	33 (20 to 46)	0.6 (0.4 to 0.8)	3960 (2646 to 5052)	58.4 (40.4 to 73.6)	256 (186 to 350)	2.4 (1.8 to 3.1)	79 (58 to 106)	0.8 (0.6 to 1)	60 (45 to 81)	0.7 (0.5 to 0.8)	3143 (2300 to 4297)	26.9 (20.1 to 36)	28 (18 to 42)	0.3 (0.2 to 0.4)	3171 (2320 to 4336)	27.2 (20.3 to 36.4)
	Female	98 (61 to 132)	3.1 (1.9 to 4.1)	31 (19 to 41)	1 (0.6 to 1.3)	24 (15 to 32)	0.9 (0.6 to 1.1)	1322 (827 to 1775)	38.8 (24.6 to 51.2)	11 (6 to 16)	0.4 (0.2 to 0.6)	1334 (835 to 1792)	39.2 (24.8 to 51.8)	95 (59 to 142)	1.7 (1 to 2.4)	30 (18 to 44)	0.5 (0.3 to 0.7)	22 (14 to 32)	0.4 (0.3 to 0.6)	1162 (720 to 1729)	18.8 (11.7 to 27.3)	11 (6 to 17)	0.2 (0.1 to 0.3)	1172 (728 to 1745)	18.9 (11.8 to 27.6)
	Male	191 (126 to 256)	6.2 (4.4 to 8.4)	59 (40 to 79)	2.1 (1.5 to 2.8)	46 (32 to 62)	1.9 (1.4 to 2.5)	2605 (1715 to 3507)	78.8 (54.6 to 106.5)	21 (12 to 31)	0.8 (0.5 to 1.2)	2626 (1728 to 3536)	79.6 (55.2 to 107.5)	160 (108 to 236)	3.3 (2.3 to 4.5)	49 (34 to 71)	1.1 (0.8 to 1.5)	38 (26 to 54)	1 (0.7 to 1.3)	1982 (1345 to 2929)	36.7 (25.5 to 51.7)	18 (11 to 27)	0.4 (0.2 to 0.6)	1999 (1358 to 2951)	37.1 (25.7 to 52.2)
Saint Lucia	Both	3 (2 to 4)	2.5 (2.1 to 3.5)	1 (1 to 1)	0.8 (0.7 to 1.2)	1 (1 to 1)	0.7 (0.6 to 1)	28 (24 to 40)	24.2 (20.4 to 34.9)	0 (0 to 1)	0.3 (0.2 to 0.5)	28 (24 to 41)	24.5 (20.6 to 35.4)	7 (5 to 10)	3.9 (2.9 to 5.2)	2 (1 to 2)	0.8 (0.7 to 1.1)	1 (1 to 1)	0.5 (0.4 to 0.6)	34 (26 to 43)	17.1 (13.3 to 22)	1 (0 to 1)	0.4 (0.2 to 0.5)	34 (26 to 44)	17.5 (13.5 to 22.4)
	Female	1 (0 to 1)	0.8 (0.6 to 1.2)	0 (0 to 0)	0.3 (0.2 to 0.4)	0 (0 to 0)	0.2 (0.2 to 0.3)	5 (4 to 7)	7.6 (6 to 11.5)	0 (0 to 0)	0.1 (0.1 to 0.1)	5 (4 to 7)	7.7 (6 to 11.7)	1 (1 to 2)	1.6 (1.2 to 2.1)	0 (0 to 0)	0.3 (0.2 to 0.4)	0 (0 to 0)	0.1 (0.1 to 0.2)	5 (4 to 7)	5.3 (4.3 to 6.8)	0 (0 to 0)	0.1 (0.1 to 0.2)	5 (4 to 7)	5.4 (4.4 to 7)
	Male	2 (2 to 3)	4.3 (3.6 to 6.5)	1 (1 to 1)	1.4 (1.2 to 2.2)	1 (0 to 1)	1.2 (1 to 1.8)	23 (19 to 35)	42.6 (35.3 to 64.1)	0 (0 to 0)	0.5 (0.4 to 0.8)	24 (19 to 35)	43.2 (35.8 to 65)	6 (4 to 8)	6.2 (4.3 to 8.8)	1 (1 to 2)	1.4 (1 to 1.9)	1 (1 to 1)	0.8 (0.6 to 1.1)	28 (21 to 38)	29 (21.4 to 38.9)	1 (0 to 1)	0.6 (0.3 to 0.9)	29 (22 to 39)	29.6 (21.8 to 39.8)
Saint Vincent and the Grenadines	Both	1 (1 to 3)	1.2 (0.6 to 3.3)	0 (0 to 1)	0.4 (0.2 to 1.1)	0 (0 to 1)	0.3 (0.2 to 0.9)	11 (6 to 31)	11.9 (6.1 to 32.3)	0 (0 to 0)	0.1 (0.1 to 0.4)	11 (6 to 31)	12.1 (6.2 to 32.7)	4 (3 to 5)	3.1 (2.4 to 3.8)	1 (1 to 1)	0.9 (0.7 to 1)	1 (1 to 1)	0.6 (0.4 to 0.7)	26 (21 to 32)	21.4 (17 to 25.8)	0 (0 to 1)	0.3 (0.2 to 0.5)	27 (21 to 32)	21.7 (17.3 to 26.3)
	Female	0 (0 to 1)	0.5 (0.2 to 2)	0 (0 to 0)	0.2 (0.1 to 0.6)	0 (0 to 0)	0.1 (0.1 to 0.5)	2 (1 to 9)	4.8 (2.1 to 18.5)	0 (0 to 0)	0.1 (0 to 0.2)	2 (1 to 9)	4.9 (2.1 to 18.7)	1 (1 to 2)	2.3 (1.7 to 2.9)	0 (0 to 0)	0.5 (0.4 to 0.7)	0 (0 to 0)	0.3 (0.3 to 0.4)	7 (6 to 9)	12.8 (10.3 to 15.4)	0 (0 to 0)	0.2 (0.1 to 0.3)	8 (6 to 9)	13 (10.6 to 15.8)
	Male	1 (0 to 3)	2 (1.1 to 5.6)	0 (0 to 1)	0.7 (0.3 to 1.8)	0 (0 to 1)	0.5 (0.3 to 1.4)	9 (5 to 25)	19.5 (10.1 to 54.4)	0 (0 to 0)	0.2 (0.1 to 0.7)	9 (5 to 26)	19.7 (10.2 to 55.1)	2 (2 to 3)	3.9 (2.9 to 5.2)	1 (1 to 1)	1.2 (0.9 to 1.5)	1 (0 to 1)	0.8 (0.6 to 1)	19 (14 to 24)	29.5 (21.9 to 37.7)	0 (0 to 0)	0.4 (0.3 to 0.6)	19 (14 to 24)	29.9 (22.2 to 38.2)
Samoa	Both	3 (2 to 3)	2.1 (1.5 to 2.5)	1 (1 to 1)	0.7 (0.5 to 0.8)	1 (0 to 1)	0.6 (0.4 to 0.7)	31 (21 to 39)	22.3 (15.6 to 27.2)	0 (0 to 0)	0.3 (0.2 to 0.4)	32 (21 to 40)	22.5 (15.7 to 27.5)	3 (2 to 4)	1.6 (1.1 to 2.1)	1 (1 to 1)	0.5 (0.3 to 0.6)	1 (0 to 1)	0.4 (0.3 to 0.5)	25 (16 to 32)	14.2 (9.4 to 17.8)	0 (0 to 0)	0.2 (0.1 to 0.3)	25 (16 to 32)	14.4 (9.6 to 18)
	Female	1 (1 to 1)	1.5 (0.9 to 2)	0 (0 to 0)	0.5 (0.3 to 0.6)	0 (0 to 0)	0.4 (0.3 to 0.5)	11 (6 to 16)	15.7 (9.4 to 21.7)	0 (0 to 0)	0.2 (0.1 to 0.3)	11 (6 to 16)	15.8 (9.5 to 21.9)	1 (1 to 2)	1.4 (0.7 to 2.1)	0 (0 to 1)	0.4 (0.2 to 0.6)	0 (0 to 0)	0.3 (0.2 to 0.4)	9 (5 to 14)	10.8 (5.5 to 15.8)	0 (0 to 0)	0.2 (0.1 to 0.2)	9 (5 to 14)	11 (5.6 to 16)
	Male	2 (1 to 2)	2.7 (1.9 to 3.5)	1 (0 to 1)	0.9 (0.6 to 1.2)	0 (0 to 1)	0.8 (0.5 to 1)	20 (13 to 27)	28.7 (19.7 to 37.4)	0 (0 to 0)	0.3 (0.2 to 0.5)	21 (14 to 27)	29 (19.9 to 37.8)	2 (1 to 2)	1.9 (1.3 to 2.5)	1 (0 to 1)	0.6 (0.4 to 0.8)	0 (0 to 1)	0.5 (0.4 to 0.7)	16 (10 to 22)	17.5 (11.8 to 23.6)	0 (0 to 0)	0.2 (0.1 to 0.3)	16 (10 to 22)	17.8 (11.9 to 23.9)
Sao Tome and Principe	Both	0 (0 to 1)	0.3 (0.2 to 0.5)	0 (0 to 0)	0.1 (0.1 to 0.2)	0 (0 to 0)	0.1 (0.1 to 0.1)	4 (3 to 7)	3.4 (2.4 to 6)	0 (0 to 0)	0 (0 to 0.1)	4 (3 to 7)	3.4 (2.5 to 6.1)	0 (0 to 1)	0.3 (0.2 to 0.4)	0 (0 to 0)	0.1 (0.1 to 0.1)	0 (0 to 0)	0.1 (0.1 to 0.1)	5 (3 to 8)	2.6 (1.8 to 4.3)	0 (0 to 0)	0 (0 to 0)	5 (3 to 8)	2.7 (1.8 to 4.3)
	Female	0 (0 to 0)	0.2 (0.1 to 0.3)	0 (0 to 0)	0.1 (0 to 0.1)	0 (0 to 0)	0.1 (0 to 0.1)	1 (1 to 2)	2.1 (1.5 to 3.4)	0 (0 to 0)	0 (0 to 0)	1 (1 to 2)	2.1 (1.5 to 3.5)	0 (0 to 0)	0.2 (0.1 to 0.3)	0 (0 to 0)	0.1 (0 to 0.1)	0 (0 to 0)	0 (0 to 0.1)	2 (1 to 3)	1.8 (1.2 to 2.7)	0 (0 to 0)	0 (0 to 0)	2 (1 to 3)	1.8 (1.2 to 2.8)
	Male	0 (0 to 0)	0.4 (0.3 to 0.8)	0 (0 to 0)	0.1 (0.1 to 0.3)	0 (0 to 0)	0.1 (0.1 to 0.2)	3 (2 to 5)	4.8 (3.3 to 9.3)	0 (0 to 0)	0.1 (0 to 0.1)	3 (2 to 5)	4.9 (3.3 to 9.4)	0 (0 to 1)	0.4 (0.2 to 0.6)	0 (0 to 0)	0.1 (0.1 to 0.2)	0 (0 to 0)	0.1 (0.1 to 0.2)	3 (2 to 6)	3.5 (2.3 to 6.4)	0 (0 to 0)	0 (0 to 0.1)	3 (2 to 6)	3.6 (2.3 to 6.5)
Saudi Arabia	Both	385 (125 to 598)	3 (1.1 to 4.7)	120 (40 to 187)	1 (0.4 to 1.5)	78 (27 to 122)	0.8 (0.3 to 1.2)	3905 (1244 to 6103)	28.3 (9.9 to 44.2)	43 (13 to 75)	0.4 (0.1 to 0.6)	3948 (1260 to 6164)	28.7 (10 to 44.8)	6094 (1529 to 10636)	15.2 (3.8 to 26.8)	777 (197 to 1344)	2.1 (0.5 to 3.5)	129 (35 to 198)	0.5 (0.1 to 0.7)	5967 (1578 to 9381)	17.5 (4.7 to 26.8)	423 (92 to 839)	1.1 (0.2 to 2.2)	6390 (1700 to 10070)	18.6 (5 to 28.8)
	Female	117 (28 to 223)	2.1 (0.5 to 3.9)	37 (9 to 70)	0.7 (0.2 to 1.2)	23 (6 to 42)	0.5 (0.1 to 0.9)	1180 (273 to 2227)	19.5 (4.7 to 36.1)	13 (3 to 27)	0.2 (0.1 to 0.5)	1193 (276 to 2249)	19.8 (4.7 to 36.6)	2525 (509 to 5188)	14.9 (3 to 30.6)	308 (62 to 628)	1.9 (0.4 to 3.8)	40 (8 to 70)	0.3 (0.1 to 0.6)	1954 (404 to 3449)	13.3 (2.8 to 22.7)	174 (29 to 393)	1.1 (0.2 to 2.3)	2128 (436 to 3789)	14.3 (3 to 24.6)
	Male	267 (92 to 426)	3.7 (1.4 to 5.7)	83 (29 to 133)	1.2 (0.5 to 1.9)	56 (21 to 88)	1 (0.4 to 1.5)	2725 (896 to 4327)	34.8 (12.8 to 55)	30 (9 to 53)	0.4 (0.2 to 0.8)	2755 (906 to 4371)	35.2 (13 to 55.7)	3569 (882 to 6770)	15.5 (3.8 to 30.4)	469 (119 to 864)	2.2 (0.6 to 4.1)	89 (25 to 140)	0.6 (0.2 to 0.9)	4013 (1078 to 6460)	20.3 (5.7 to 31.6)	249 (51 to 539)	1.1 (0.2 to 2.5)	4262 (1145 to 6845)	21.5 (6.1 to 33.2)
Senegal	Both	109 (78 to 135)	1.7 (1.3 to 2.1)	33 (24 to 40)	0.6 (0.4 to 0.7)	26 (20 to 31)	0.5 (0.4 to 0.6)	1365 (977 to 1675)	19.8 (15 to 23.9)	12 (8 to 16)	0.2 (0.1 to 0.3)	1377 (985 to 1690)	20.1 (15.1 to 24.1)	146 (112 to 206)	1.3 (1 to 1.8)	46 (36 to 64)	0.4 (0.3 to 0.6)	39 (30 to 53)	0.4 (0.3 to 0.5)	1746 (1331 to 2504)	14.3 (11.1 to 19.4)	17 (11 to 25)	0.2 (0.1 to 0.2)	1763 (1346 to 2530)	14.5 (11.2 to 19.7)
	Female	30 (21 to 42)	1 (0.7 to 1.3)	9 (7 to 13)	0.3 (0.2 to 0.4)	7 (5 to 10)	0.3 (0.2 to 0.4)	380 (262 to 524)	11.1 (8 to 15)	3 (2 to 5)	0.1 (0.1 to 0.2)	383 (264 to 529)	11.2 (8.1 to 15.1)	46 (34 to 68)	0.8 (0.6 to 1.1)	15 (11 to 21)	0.3 (0.2 to 0.4)	12 (9 to 17)	0.2 (0.2 to 0.3)	554 (404 to 811)	8.6 (6.5 to 12.3)	5 (3 to 8)	0.1 (0.1 to 0.1)	559 (408 to 818)	8.7 (6.5 to 12.4)
	Male	79 (55 to 102)	2.5 (1.8 to 3.2)	24 (17 to 30)	0.8 (0.6 to 1)	19 (13 to 24)	0.7 (0.5 to 0.9)	984 (683 to 1268)	28.9 (20.6 to 36.6)	9 (5 to 12)	0.3 (0.2 to 0.4)	993 (690 to 1279)	29.2 (20.8 to 36.9)	99 (70 to 142)	1.9 (1.3 to 2.6)	32 (23 to 45)	0.6 (0.4 to 0.9)	27 (19 to 38)	0.6 (0.4 to 0.8)	1192 (838 to 1773)	20.3 (14.2 to 28.8)	12 (7 to 18)	0.2 (0.1 to 0.4)	1203 (845 to 1788)	20.5 (14.4 to 29.1)
Serbia	Both	1351 (870 to 1847)	14.5 (9.2 to 20)	241 (160 to 316)	2.4 (1.6 to 3.2)	108 (74 to 136)	1 (0.7 to 1.2)	3988 (2658 to 5033)	38.4 (25.4 to 48.6)	111 (64 to 174)	1.1 (0.7 to 1.8)	4099 (2732 to 5168)	39.5 (26.1 to 50)	1915 (1084 to 2671)	21.7 (11.9 to 31.5)	270 (159 to 365)	2.9 (1.6 to 4)	77 (50 to 91)	0.6 (0.4 to 0.7)	2312 (1446 to 2830)	20.7 (12.7 to 25.8)	141 (74 to 226)	1.5 (0.8 to 2.5)	2453 (1529 to 3023)	22.2 (13.6 to 28.1)
	Female	590 (385 to 854)	13 (8.4 to 19.2)	91 (60 to 127)	1.9 (1.3 to 2.7)	32 (23 to 41)	0.6 (0.4 to 0.8)	1245 (844 to 1593)	24.6 (16.5 to 31.6)	45 (25 to 74)	1 (0.5 to 1.6)	1290 (870 to 1651)	25.6 (17.2 to 32.7)	777 (405 to 1160)	18.5 (9.5 to 28.5)	105 (58 to 152)	2.3 (1.2 to 3.5)	27 (17 to 33)	0.4 (0.2 to 0.5)	783 (457 to 1004)	14.2 (8.2 to 18.4)	57 (27 to 97)	1.3 (0.6 to 2.3)	839 (488 to 1077)	15.5 (8.9 to 20.3)
	Male	761 (414 to 1097)	16 (8.6 to 23.6)	150 (86 to 206)	3 (1.7 to 4.2)	75 (47 to 99)	1.4 (0.9 to 1.8)	2744 (1661 to 3600)	52.8 (31.9 to 68.8)	66 (33 to 107)	1.3 (0.7 to 2.2)	2809 (1701 to 3683)	54.1 (32.7 to 70.7)	1137 (592 to 1715)	25 (12.3 to 39.3)	165 (89 to 239)	3.4 (1.7 to 5.1)	50 (30 to 61)	0.8 (0.5 to 1)	1529 (906 to 1931)	27.3 (15.6 to 35.2)	84 (40 to 137)	1.8 (0.8 to 3)	1614 (947 to 2046)	29.1 (16.7 to 37.6)
Seychelles	Both	2 (1 to 2)	2.3 (1.7 to 3.6)	0 (0 to 1)	0.8 (0.6 to 1.2)	0 (0 to 1)	0.6 (0.5 to 1)	14 (10 to 23)	21.5 (16.1 to 34.5)	0 (0 to 0)	0.3 (0.2 to 0.5)	14 (10 to 24)	21.8 (16.3 to 34.9)	6 (4 to 8)	5.4 (4 to 8)	1 (1 to 1)	1 (0.7 to 1.3)	0 (0 to 1)	0.4 (0.3 to 0.5)	16 (12 to 20)	14.2 (11.1 to 18.2)	0 (0 to 1)	0.4 (0.3 to 0.7)	16 (12 to 21)	14.7 (11.5 to 18.8)
	Female	1 (0 to 1)	1.9 (1.2 to 3.9)	0 (0 to 0)	0.6 (0.4 to 1.2)	0 (0 to 0)	0.5 (0.3 to 0.9)	6 (3 to 12)	17.1 (10.2 to 34.5)	0 (0 to 0)	0.2 (0.1 to 0.5)	6 (4 to 13)	17.4 (10.3 to 34.9)	3 (2 to 5)	7.2 (4.8 to 11.4)	1 (0 to 1)	1.1 (0.8 to 1.7)	0 (0 to 0)	0.4 (0.3 to 0.5)	7 (5 to 10)	14.3 (10 to 19.4)	0 (0 to 0)	0.6 (0.3 to 1)	8 (5 to 10)	14.9 (10.3 to 20.2)
	Male	1 (1 to 1)	2.7 (2.2 to 4)	0 (0 to 0)	0.9 (0.7 to 1.4)	0 (0 to 0)	0.8 (0.6 to 1.1)	8 (6 to 12)	26.4 (20.8 to 39.4)	0 (0 to 0)	0.4 (0.2 to 0.5)	8 (6 to 13)	26.8 (21.1 to 39.9)	2 (2 to 4)	3.9 (2.8 to 6.5)	0 (0 to 1)	0.8 (0.6 to 1.2)	0 (0 to 0)	0.4 (0.3 to 0.6)	8 (7 to 11)	14.2 (11.1 to 19.5)	0 (0 to 0)	0.4 (0.2 to 0.6)	8 (7 to 12)	14.5 (11.5 to 20.1)
Sierra Leone	Both	62 (41 to 84)	1.7 (1.3 to 2.2)	19 (13 to 24)	0.6 (0.4 to 0.7)	15 (10 to 19)	0.5 (0.4 to 0.6)	777 (510 to 1045)	20.7 (14.7 to 26.5)	7 (4 to 10)	0.2 (0.1 to 0.3)	784 (515 to 1053)	21 (14.8 to 26.7)	74 (56 to 94)	1.2 (0.9 to 1.5)	23 (17 to 29)	0.4 (0.3 to 0.5)	19 (14 to 23)	0.4 (0.3 to 0.5)	916 (691 to 1168)	13.6 (10.2 to 17)	8 (5 to 12)	0.2 (0.1 to 0.2)	924 (699 to 1179)	13.8 (10.3 to 17.1)
	Female	17 (11 to 23)	1 (0.7 to 1.3)	5 (3 to 7)	0.3 (0.2 to 0.4)	4 (3 to 6)	0.3 (0.2 to 0.4)	209 (135 to 292)	11.6 (8.1 to 15.7)	2 (1 to 3)	0.1 (0.1 to 0.2)	211 (136 to 294)	11.7 (8.1 to 15.8)	25 (17 to 34)	0.8 (0.6 to 1.1)	8 (5 to 11)	0.3 (0.2 to 0.4)	6 (4 to 9)	0.2 (0.2 to 0.3)	302 (204 to 422)	8.9 (6 to 12.2)	3 (2 to 4)	0.1 (0.1 to 0.1)	305 (206 to 426)	9 (6.1 to 12.4)
	Male	45 (27 to 64)	2.5 (1.7 to 3.4)	13 (9 to 19)	0.8 (0.5 to 1.1)	10 (7 to 14)	0.7 (0.5 to 0.9)	568 (343 to 805)	30 (19.8 to 40.5)	5 (3 to 7)	0.3 (0.2 to 0.4)	573 (347 to 812)	30.3 (20.1 to 41)	50 (35 to 65)	1.6 (1.1 to 2.1)	15 (11 to 20)	0.5 (0.4 to 0.7)	13 (9 to 16)	0.5 (0.3 to 0.6)	614 (431 to 810)	18.4 (12.6 to 23.9)	6 (3 to 8)	0.2 (0.1 to 0.3)	620 (434 to 818)	18.6 (12.8 to 24.2)
Singapore	Both	72 (52 to 90)	2.1 (1.5 to 2.6)	13 (10 to 17)	0.4 (0.3 to 0.5)	6 (5 to 7)	0.2 (0.2 to 0.3)	219 (173 to 263)	6.9 (5.6 to 8.7)	6 (4 to 9)	0.2 (0.1 to 0.3)	225 (179 to 271)	7.1 (5.8 to 8.9)	516 (332 to 661)	8.2 (5.2 to 10.5)	63 (41 to 80)	1 (0.6 to 1.3)	7 (5 to 8)	0.1 (0.1 to 0.1)	223 (159 to 263)	3.4 (2.4 to 4)	36 (20 to 55)	0.6 (0.3 to 0.9)	258 (181 to 312)	3.9 (2.7 to 4.7)
	Female	25 (14 to 36)	1.5 (0.9 to 2.1)	4 (3 to 6)	0.3 (0.2 to 0.3)	2 (1 to 2)	0.1 (0.1 to 0.1)	65 (43 to 76)	4 (2.7 to 4.6)	2 (1 to 3)	0.1 (0.1 to 0.2)	67 (44 to 78)	4.1 (2.8 to 4.8)	218 (104 to 307)	6.8 (3.3 to 9.5)	26 (12 to 36)	0.8 (0.4 to 1.1)	2 (1 to 2)	0.1 (0 to 0.1)	74 (40 to 94)	2.2 (1.2 to 2.8)	15 (6 to 27)	0.5 (0.2 to 0.8)	89 (47 to 117)	2.7 (1.5 to 3.5)
	Male	46 (32 to 64)	2.7 (1.9 to 3.8)	9 (7 to 13)	0.6 (0.4 to 0.8)	4 (3 to 6)	0.3 (0.3 to 0.5)	154 (117 to 211)	9.8 (7.6 to 13.9)	4 (3 to 6)	0.3 (0.2 to 0.4)	159 (120 to 216)	10 (7.8 to 14.2)	297 (197 to 398)	9.5 (6.2 to 13)	37 (25 to 49)	1.2 (0.8 to 1.6)	5 (4 to 6)	0.1 (0.1 to 0.2)	149 (110 to 188)	4.6 (3.3 to 5.7)	21 (12 to 32)	0.7 (0.4 to 1.1)	170 (123 to 217)	5.2 (3.8 to 6.6)
Slovakia	Both	917 (694 to 1159)	17.2 (13.1 to 21.7)	141 (108 to 175)	2.6 (2 to 3.2)	51 (39 to 60)	0.9 (0.7 to 1)	1799 (1391 to 2119)	31.9 (24.8 to 37.5)	71 (46 to 101)	1.3 (0.9 to 1.9)	1870 (1458 to 2208)	33.2 (26.1 to 39.2)	1808 (1381 to 2395)	34.3 (25.9 to 46)	228 (177 to 297)	4.2 (3.2 to 5.5)	37 (29 to 45)	0.5 (0.4 to 0.6)	1134 (937 to 1400)	16.6 (13.8 to 20.7)	125 (79 to 187)	2.3 (1.5 to 3.5)	1259 (1049 to 1560)	18.9 (15.8 to 23.6)
	Female	495 (354 to 657)	18.9 (13.3 to 25.3)	70 (51 to 91)	2.6 (1.9 to 3.4)	21 (15 to 27)	0.7 (0.5 to 0.9)	721 (544 to 930)	24.8 (18.7 to 32.1)	37 (22 to 57)	1.4 (0.8 to 2.2)	758 (571 to 979)	26.2 (19.8 to 34.1)	1005 (698 to 1567)	40.1 (27.5 to 62.2)	122 (86 to 188)	4.7 (3.3 to 7.3)	15 (12 to 22)	0.4 (0.3 to 0.5)	463 (362 to 681)	14 (10.9 to 20.4)	69 (39 to 115)	2.7 (1.5 to 4.7)	532 (411 to 786)	16.7 (12.8 to 24.3)
	Male	422 (292 to 564)	15.7 (10.8 to 21)	71 (51 to 93)	2.7 (1.9 to 3.4)	30 (22 to 37)	1.1 (0.8 to 1.4)	1078 (785 to 1352)	40.1 (29.2 to 50.1)	34 (20 to 50)	1.3 (0.8 to 1.9)	1112 (809 to 1394)	41.3 (30.1 to 51.6)	803 (510 to 1155)	28.8 (17.7 to 42.8)	106 (68 to 149)	3.7 (2.3 to 5.3)	22 (15 to 27)	0.6 (0.4 to 0.7)	671 (467 to 822)	19.6 (13.6 to 24.1)	56 (32 to 88)	2 (1.1 to 3.2)	727 (501 to 888)	21.6 (14.8 to 26.8)
Slovenia	Both	414 (312 to 547)	20.5 (15.2 to 27.6)	59 (45 to 75)	2.8 (2.1 to 3.7)	17 (13 to 19)	0.7 (0.6 to 0.8)	580 (453 to 667)	25.8 (20.2 to 29.7)	30 (19 to 46)	1.5 (0.9 to 2.3)	610 (477 to 699)	27.2 (21.4 to 31.3)	507 (407 to 688)	28 (22 to 37.7)	65 (53 to 86)	3.4 (2.7 to 4.5)	12 (8 to 14)	0.3 (0.3 to 0.4)	299 (235 to 373)	10.7 (8.8 to 13.9)	35 (22 to 54)	1.9 (1.2 to 2.9)	334 (265 to 419)	12.6 (10.4 to 16.5)
	Female	201 (131 to 274)	19.8 (12.8 to 27.6)	27 (18 to 36)	2.5 (1.7 to 3.5)	7 (4 to 8)	0.5 (0.3 to 0.6)	201 (139 to 231)	17 (12 to 19.7)	14 (8 to 22)	1.4 (0.8 to 2.2)	216 (149 to 248)	18.4 (12.9 to 21.3)	213 (167 to 281)	22.9 (17.8 to 30.9)	26 (21 to 34)	2.7 (2.1 to 3.6)	4 (3 to 5)	0.2 (0.2 to 0.2)	92 (72 to 110)	6.7 (5.5 to 8.4)	15 (9 to 22)	1.5 (1 to 2.4)	107 (84 to 130)	8.2 (6.7 to 10.5)
	Male	214 (143 to 332)	21.3 (14 to 33.6)	32 (22 to 47)	3.2 (2.2 to 4.7)	11 (8 to 13)	1.1 (0.7 to 1.3)	378 (276 to 479)	35.8 (25.8 to 45)	16 (9 to 27)	1.6 (0.9 to 2.6)	394 (287 to 507)	37.4 (27 to 47.3)	294 (210 to 448)	32.7 (22.7 to 50.1)	38 (28 to 57)	4 (2.8 to 6.1)	8 (5 to 10)	0.5 (0.3 to 0.6)	206 (154 to 278)	14.8 (11.3 to 20.6)	20 (13 to 35)	2.2 (1.3 to 3.7)	227 (170 to 310)	17 (13.1 to 24)
Solomon Islands	Both	4 (3 to 5)	1.6 (1.2 to 2.1)	1 (1 to 2)	0.5 (0.4 to 0.7)	1 (1 to 1)	0.5 (0.4 to 0.6)	46 (34 to 60)	18 (13.5 to 24)	0 (0 to 1)	0.2 (0.1 to 0.3)	46 (34 to 61)	18.2 (13.6 to 24.3)	6 (5 to 9)	1.3 (0.9 to 1.8)	2 (1 to 3)	0.4 (0.3 to 0.6)	2 (1 to 2)	0.4 (0.3 to 0.5)	75 (52 to 105)	14.1 (9.9 to 19.5)	1 (0 to 1)	0.2 (0.1 to 0.3)	76 (53 to 106)	14.3 (10 to 19.7)
	Female	1 (1 to 2)	1 (0.7 to 1.4)	0 (0 to 0)	0.3 (0.2 to 0.5)	0 (0 to 0)	0.3 (0.2 to 0.4)	13 (9 to 19)	11 (7.4 to 15.1)	0 (0 to 0)	0.1 (0.1 to 0.2)	13 (9 to 19)	11.1 (7.5 to 15.2)	2 (1 to 3)	0.9 (0.6 to 1.2)	1 (0 to 1)	0.3 (0.2 to 0.4)	1 (0 to 1)	0.2 (0.2 to 0.4)	23 (15 to 33)	8.9 (5.8 to 12.4)	0 (0 to 0)	0.1 (0.1 to 0.2)	23 (15 to 33)	9 (5.8 to 12.6)
	Male	3 (2 to 4)	2.1 (1.5 to 3)	1 (1 to 1)	0.7 (0.5 to 1)	1 (0 to 1)	0.6 (0.4 to 0.9)	32 (22 to 47)	24.2 (16.7 to 34.8)	0 (0 to 0)	0.3 (0.2 to 0.4)	33 (22 to 47)	24.5 (16.9 to 35.1)	4 (3 to 7)	1.7 (1.1 to 2.6)	1 (1 to 2)	0.6 (0.4 to 0.9)	1 (1 to 2)	0.5 (0.3 to 0.8)	52 (33 to 78)	19.1 (12 to 28.5)	1 (0 to 1)	0.2 (0.1 to 0.4)	53 (33 to 78)	19.4 (12.1 to 28.8)
Somalia	Both	266 (84 to 431)	4.4 (1.9 to 6.9)	81 (27 to 131)	1.5 (0.7 to 2.3)	63 (23 to 102)	1.3 (0.6 to 2)	3534 (985 to 5848)	54.4 (20.6 to 87.7)	29 (10 to 51)	0.6 (0.2 to 0.9)	3563 (995 to 5900)	55 (20.8 to 88.4)	614 (361 to 997)	4.5 (2.7 to 6.9)	190 (112 to 302)	1.5 (0.9 to 2.2)	151 (91 to 238)	1.3 (0.8 to 2)	8297 (4811 to 13466)	54.8 (33.2 to 85.7)	68 (37 to 114)	0.5 (0.3 to 0.9)	8365 (4844 to 13577)	55.3 (33.6 to 86.5)
	Female	80 (31 to 129)	3 (1.4 to 4.6)	25 (10 to 40)	1 (0.5 to 1.5)	20 (8 to 31)	0.8 (0.4 to 1.3)	1053 (368 to 1749)	36.4 (15.3 to 58.2)	9 (4 to 16)	0.4 (0.2 to 0.6)	1063 (372 to 1760)	36.7 (15.4 to 58.6)	199 (104 to 336)	3 (1.6 to 4.9)	62 (33 to 104)	1 (0.5 to 1.6)	49 (26 to 80)	0.8 (0.5 to 1.3)	2640 (1379 to 4349)	36 (19.1 to 59.4)	22 (11 to 39)	0.4 (0.2 to 0.6)	2662 (1391 to 4382)	36.4 (19.3 to 60)
	Male	186 (51 to 319)	5.8 (2.2 to 9.9)	56 (16 to 94)	1.9 (0.8 to 3.2)	43 (14 to 75)	1.7 (0.8 to 2.8)	2480 (606 to 4345)	71.6 (24.1 to 123.6)	20 (6 to 37)	0.7 (0.3 to 1.3)	2500 (612 to 4377)	72.4 (24.4 to 124.7)	415 (237 to 722)	6 (3.6 to 9.7)	128 (74 to 217)	2 (1.2 to 3.2)	103 (60 to 171)	1.8 (1.1 to 2.8)	5657 (3199 to 9898)	73.3 (43.6 to 120)	46 (23 to 81)	0.7 (0.4 to 1.3)	5703 (3224 to 9952)	74 (44.1 to 121.1)
South Africa	Both	362 (282 to 428)	1.2 (0.9 to 1.4)	117 (90 to 138)	0.4 (0.3 to 0.5)	91 (70 to 110)	0.3 (0.3 to 0.4)	4017 (3136 to 4841)	12.6 (9.8 to 15)	42 (28 to 57)	0.1 (0.1 to 0.2)	4059 (3173 to 4883)	12.7 (9.9 to 15.2)	537 (395 to 647)	1 (0.7 to 1.2)	168 (123 to 202)	0.3 (0.2 to 0.4)	123 (91 to 146)	0.2 (0.2 to 0.3)	4683 (3448 to 5687)	8.7 (6.4 to 10.4)	63 (40 to 87)	0.1 (0.1 to 0.2)	4746 (3500 to 5761)	8.8 (6.5 to 10.6)
	Female	137 (98 to 177)	0.8 (0.6 to 1)	43 (31 to 56)	0.3 (0.2 to 0.3)	32 (23 to 40)	0.2 (0.1 to 0.2)	1488 (1060 to 1970)	8.3 (6 to 10.7)	16 (10 to 22)	0.1 (0.1 to 0.1)	1504 (1070 to 1987)	8.4 (6 to 10.8)	204 (136 to 259)	0.7 (0.5 to 0.9)	60 (40 to 76)	0.2 (0.1 to 0.3)	40 (28 to 50)	0.1 (0.1 to 0.2)	1599 (1099 to 2032)	5.5 (3.8 to 6.9)	23 (14 to 33)	0.1 (0 to 0.1)	1621 (1115 to 2057)	5.5 (3.8 to 7)
	Male	225 (165 to 287)	1.7 (1.2 to 2.1)	73 (53 to 92)	0.6 (0.4 to 0.7)	59 (44 to 75)	0.5 (0.4 to 0.6)	2528 (1868 to 3287)	17.6 (13.2 to 22.5)	27 (17 to 38)	0.2 (0.1 to 0.3)	2555 (1888 to 3317)	17.8 (13.3 to 22.7)	333 (225 to 413)	1.4 (0.9 to 1.7)	108 (73 to 134)	0.5 (0.3 to 0.6)	83 (57 to 101)	0.4 (0.3 to 0.5)	3084 (2123 to 3916)	12.5 (8.6 to 15.6)	40 (24 to 57)	0.2 (0.1 to 0.2)	3124 (2144 to 3967)	12.7 (8.7 to 15.8)
South Korea	Both	221 (168 to 404)	0.5 (0.4 to 1)	64 (49 to 118)	0.2 (0.1 to 0.3)	41 (32 to 74)	0.1 (0.1 to 0.2)	1600 (1259 to 2923)	3.8 (3 to 6.9)	24 (15 to 46)	0.1 (0 to 0.1)	1624 (1280 to 2962)	3.9 (3.1 to 7)	3341 (1947 to 4412)	5.8 (3.5 to 7.7)	422 (244 to 556)	0.7 (0.4 to 0.9)	61 (36 to 75)	0.1 (0 to 0.1)	1714 (1026 to 2119)	2.5 (1.6 to 3.1)	240 (130 to 375)	0.4 (0.2 to 0.6)	1954 (1164 to 2445)	2.9 (1.8 to 3.6)
	Female	69 (48 to 148)	0.3 (0.2 to 0.7)	18 (13 to 39)	0.1 (0.1 to 0.2)	11 (8 to 23)	0.1 (0 to 0.1)	432 (321 to 913)	2 (1.5 to 4.1)	7 (4 to 15)	0 (0 to 0.1)	439 (327 to 929)	2 (1.5 to 4.2)	1175 (672 to 1530)	4.7 (2.8 to 6.3)	146 (84 to 188)	0.6 (0.3 to 0.7)	19 (11 to 23)	0 (0 to 0.1)	513 (301 to 618)	1.7 (1 to 2)	84 (43 to 130)	0.3 (0.2 to 0.5)	597 (349 to 733)	2 (1.2 to 2.5)
	Male	152 (115 to 276)	0.8 (0.6 to 1.4)	46 (35 to 85)	0.3 (0.2 to 0.5)	30 (24 to 54)	0.2 (0.2 to 0.3)	1168 (914 to 2130)	6 (4.8 to 10.7)	17 (11 to 33)	0.1 (0.1 to 0.2)	1185 (927 to 2162)	6.1 (4.9 to 10.9)	2166 (1150 to 3059)	6.9 (3.8 to 9.8)	276 (147 to 388)	0.9 (0.5 to 1.2)	42 (24 to 54)	0.1 (0.1 to 0.1)	1201 (678 to 1554)	3.4 (2 to 4.4)	156 (80 to 256)	0.5 (0.3 to 0.8)	1357 (760 to 1768)	3.9 (2.2 to 5.1)
South Sudan	Both	164 (60 to 275)	3.4 (1.6 to 5.4)	51 (19 to 85)	1.1 (0.6 to 1.8)	40 (16 to 67)	1 (0.5 to 1.5)	2141 (702 to 3687)	40.7 (16.7 to 67.2)	18 (7 to 33)	0.4 (0.2 to 0.7)	2160 (710 to 3716)	41.1 (17 to 67.7)	267 (185 to 364)	3.3 (2.3 to 4.4)	82 (57 to 111)	1.1 (0.8 to 1.5)	64 (45 to 86)	1 (0.7 to 1.3)	3516 (2439 to 4809)	39.7 (27.7 to 53.1)	29 (18 to 45)	0.4 (0.2 to 0.6)	3546 (2459 to 4836)	40.1 (28 to 53.6)
	Female	51 (20 to 88)	2.3 (1 to 3.7)	16 (6 to 28)	0.7 (0.3 to 1.2)	12 (5 to 21)	0.6 (0.3 to 1)	662 (243 to 1171)	26.7 (11.2 to 44.4)	6 (2 to 10)	0.3 (0.1 to 0.5)	668 (245 to 1182)	26.9 (11.4 to 44.7)	76 (50 to 105)	1.9 (1.3 to 2.7)	23 (15 to 32)	0.6 (0.4 to 0.9)	18 (12 to 25)	0.5 (0.4 to 0.7)	1020 (673 to 1411)	23.5 (15.4 to 32.9)	8 (5 to 13)	0.2 (0.1 to 0.3)	1029 (680 to 1420)	23.7 (15.6 to 33.2)
	Male	113 (39 to 195)	4.3 (1.9 to 7.1)	35 (13 to 60)	1.5 (0.7 to 2.4)	28 (11 to 48)	1.3 (0.7 to 2.1)	1479 (444 to 2624)	52.3 (20 to 88.7)	13 (5 to 23)	0.5 (0.2 to 0.9)	1492 (449 to 2644)	52.9 (20.3 to 89.5)	191 (127 to 273)	4.6 (3.1 to 6.5)	58 (38 to 83)	1.5 (1 to 2.1)	46 (31 to 65)	1.3 (0.9 to 1.8)	2496 (1614 to 3617)	55 (37 to 77.5)	21 (13 to 32)	0.6 (0.3 to 0.9)	2517 (1628 to 3648)	55.6 (37.5 to 78.1)
Spain	Both	7675 (5413 to 9589)	18.7 (13 to 23.6)	1146 (837 to 1412)	2.7 (1.9 to 3.3)	345 (266 to 397)	0.7 (0.5 to 0.8)	11676 (8803 to 13089)	26.1 (19.5 to 29)	579 (369 to 846)	1.4 (0.9 to 2)	12255 (9334 to 13698)	27.4 (20.5 to 30.6)	13300 (10206 to 17616)	28.1 (21.1 to 38.3)	1684 (1286 to 2225)	3.4 (2.6 to 4.6)	246 (183 to 309)	0.3 (0.2 to 0.4)	6216 (4902 to 8115)	10.2 (8.2 to 13.5)	927 (602 to 1385)	1.9 (1.2 to 2.9)	7143 (5650 to 9545)	12.1 (9.5 to 16.2)
	Female	2614 (1694 to 3400)	12.6 (8 to 16.6)	381 (250 to 483)	1.7 (1.1 to 2.2)	115 (78 to 128)	0.4 (0.3 to 0.5)	3631 (2529 to 4045)	15.8 (11 to 17.7)	196 (110 to 297)	0.9 (0.5 to 1.4)	3827 (2633 to 4295)	16.7 (11.5 to 18.8)	5180 (3710 to 6583)	23 (16.3 to 30)	649 (461 to 818)	2.7 (1.9 to 3.5)	92 (58 to 109)	0.2 (0.1 to 0.2)	2094 (1447 to 2445)	7 (5.1 to 8.4)	362 (213 to 547)	1.5 (0.9 to 2.4)	2455 (1697 to 2915)	8.6 (6.2 to 10.4)
	Male	5061 (2988 to 6917)	24.9 (14.4 to 34)	765 (500 to 1012)	3.6 (2.3 to 4.8)	230 (172 to 287)	1 (0.7 to 1.2)	8045 (5591 to 9710)	36.9 (25 to 44.1)	383 (213 to 588)	1.8 (1 to 2.9)	8428 (5821 to 10159)	38.7 (26.3 to 46.5)	8120 (5903 to 12509)	33.2 (23.1 to 53.4)	1034 (754 to 1572)	4.1 (2.9 to 6.5)	154 (119 to 216)	0.4 (0.3 to 0.6)	4123 (3279 to 5961)	13.5 (10.7 to 20.1)	565 (346 to 908)	2.3 (1.3 to 3.8)	4688 (3688 to 6932)	15.8 (12.4 to 23.9)
Sri Lanka	Both	425 (358 to 568)	2.9 (2.5 to 3.9)	138 (116 to 184)	1 (0.8 to 1.3)	107 (89 to 138)	0.8 (0.7 to 1)	4088 (3473 to 5547)	27.3 (23 to 36.1)	50 (35 to 71)	0.4 (0.2 to 0.5)	4138 (3519 to 5609)	27.7 (23.4 to 36.5)	1268 (905 to 1977)	5.8 (4 to 9.2)	215 (161 to 309)	0.9 (0.7 to 1.4)	87 (66 to 109)	0.4 (0.3 to 0.4)	2717 (2134 to 3626)	11.2 (8.8 to 15)	102 (63 to 157)	0.5 (0.3 to 0.7)	2819 (2220 to 3772)	11.7 (9.2 to 15.7)
	Female	114 (88 to 151)	1.6 (1.2 to 2.1)	36 (28 to 47)	0.5 (0.4 to 0.7)	27 (21 to 35)	0.4 (0.3 to 0.5)	1018 (792 to 1363)	13.8 (10.5 to 18.1)	13 (9 to 18)	0.2 (0.1 to 0.3)	1031 (803 to 1383)	13.9 (10.6 to 18.4)	508 (320 to 871)	4.5 (2.8 to 7.9)	77 (50 to 125)	0.7 (0.4 to 1.1)	26 (18 to 36)	0.2 (0.1 to 0.3)	803 (552 to 1197)	6.4 (4.4 to 9.6)	39 (22 to 68)	0.3 (0.2 to 0.6)	842 (578 to 1275)	6.7 (4.6 to 10.3)
	Male	310 (250 to 442)	4.3 (3.4 to 6)	102 (81 to 145)	1.4 (1.1 to 2)	80 (63 to 109)	1.2 (0.9 to 1.6)	3070 (2527 to 4441)	40.7 (32.9 to 57.3)	37 (25 to 54)	0.5 (0.4 to 0.8)	3107 (2550 to 4486)	41.2 (33.3 to 57.9)	760 (486 to 1298)	7.2 (4.5 to 12.6)	138 (95 to 207)	1.3 (0.9 to 1.9)	61 (43 to 81)	0.5 (0.4 to 0.7)	1914 (1420 to 2634)	16.7 (12.5 to 23.1)	63 (36 to 105)	0.6 (0.3 to 1)	1977 (1459 to 2733)	17.3 (12.9 to 23.9)
Sudan	Both	510 (341 to 778)	3.3 (2.3 to 4.9)	161 (107 to 243)	1.1 (0.8 to 1.6)	130 (88 to 200)	1 (0.7 to 1.4)	6176 (3876 to 9616)	36.3 (24.4 to 55.3)	58 (35 to 89)	0.4 (0.2 to 0.6)	6235 (3911 to 9709)	36.7 (24.7 to 56)	701 (535 to 939)	2.2 (1.7 to 3)	220 (167 to 298)	0.7 (0.5 to 1)	156 (117 to 215)	0.6 (0.4 to 0.8)	7353 (5653 to 9977)	21.5 (16.1 to 29.5)	79 (51 to 116)	0.3 (0.2 to 0.4)	7432 (5698 to 10079)	21.8 (16.3 to 29.9)
	Female	154 (95 to 242)	2 (1.3 to 2.9)	49 (31 to 75)	0.6 (0.4 to 0.9)	39 (25 to 59)	0.6 (0.4 to 0.8)	1919 (1178 to 3066)	22.3 (14.2 to 33.9)	18 (10 to 29)	0.2 (0.1 to 0.4)	1937 (1189 to 3091)	22.5 (14.4 to 34.2)	238 (165 to 328)	1.5 (1 to 2)	74 (52 to 102)	0.5 (0.3 to 0.6)	50 (35 to 68)	0.4 (0.3 to 0.5)	2498 (1700 to 3401)	14.2 (9.8 to 19.3)	27 (16 to 40)	0.2 (0.1 to 0.3)	2525 (1716 to 3435)	14.4 (9.9 to 19.5)
	Male	355 (215 to 588)	4.5 (2.8 to 7.3)	112 (67 to 183)	1.5 (0.9 to 2.5)	91 (55 to 151)	1.3 (0.8 to 2.2)	4257 (2485 to 7303)	49.6 (29.9 to 82.8)	41 (23 to 66)	0.6 (0.3 to 0.9)	4298 (2507 to 7375)	50.2 (30.2 to 83.7)	462 (319 to 673)	2.9 (1.9 to 4.3)	146 (99 to 214)	1 (0.6 to 1.4)	106 (71 to 158)	0.8 (0.5 to 1.2)	4855 (3384 to 7262)	28.2 (19.3 to 42.1)	52 (31 to 82)	0.3 (0.2 to 0.6)	4907 (3418 to 7329)	28.6 (19.5 to 42.7)
Suriname	Both	8 (7 to 11)	2.3 (1.9 to 3.2)	3 (2 to 4)	0.7 (0.6 to 1.1)	2 (2 to 3)	0.6 (0.5 to 0.9)	86 (72 to 122)	23.6 (19.9 to 33.7)	1 (1 to 1)	0.3 (0.2 to 0.4)	87 (73 to 124)	23.9 (20.1 to 34.1)	15 (11 to 18)	2.5 (2 to 3.1)	5 (4 to 6)	0.8 (0.6 to 1)	3 (3 to 4)	0.5 (0.4 to 0.7)	122 (97 to 150)	20.5 (16.4 to 25.4)	2 (1 to 2)	0.3 (0.2 to 0.4)	124 (98 to 152)	20.8 (16.6 to 25.7)
	Female	3 (2 to 4)	1.4 (1.2 to 2.2)	1 (1 to 1)	0.5 (0.4 to 0.7)	1 (0 to 1)	0.4 (0.3 to 0.5)	28 (22 to 41)	14.8 (11.9 to 21.9)	0 (0 to 0)	0.2 (0.1 to 0.3)	28 (22 to 41)	15 (12 to 22.1)	5 (4 to 7)	1.8 (1.4 to 2.2)	2 (1 to 2)	0.5 (0.4 to 0.7)	1 (1 to 1)	0.3 (0.3 to 0.4)	39 (30 to 48)	13 (10.1 to 16.2)	1 (0 to 1)	0.2 (0.1 to 0.3)	39 (31 to 49)	13.2 (10.3 to 16.4)
	Male	5 (4 to 8)	3.1 (2.5 to 4.7)	2 (1 to 3)	1 (0.8 to 1.6)	1 (1 to 2)	0.9 (0.7 to 1.3)	58 (47 to 89)	32.5 (26.3 to 48.9)	1 (0 to 1)	0.4 (0.2 to 0.6)	59 (47 to 90)	32.9 (26.6 to 49.4)	9 (7 to 12)	3.3 (2.4 to 4.2)	3 (2 to 4)	1.1 (0.8 to 1.4)	2 (2 to 3)	0.8 (0.6 to 1)	83 (61 to 108)	28.4 (20.8 to 36.5)	1 (1 to 2)	0.4 (0.2 to 0.6)	84 (62 to 109)	28.8 (21.1 to 37)
Swaziland	Both	9 (7 to 12)	1.8 (1.4 to 2.4)	3 (2 to 4)	0.6 (0.5 to 0.8)	2 (2 to 3)	0.6 (0.5 to 0.7)	109 (86 to 146)	19.6 (15.7 to 26.6)	1 (1 to 2)	0.2 (0.2 to 0.3)	110 (87 to 148)	19.9 (15.9 to 26.9)	14 (10 to 18)	1.6 (1.2 to 2.1)	5 (3 to 6)	0.6 (0.4 to 0.7)	4 (3 to 5)	0.5 (0.4 to 0.6)	170 (126 to 220)	18.3 (13.6 to 23.9)	2 (1 to 2)	0.2 (0.1 to 0.3)	172 (127 to 222)	18.6 (13.7 to 24.1)
	Female	3 (2 to 5)	1 (0.7 to 1.6)	1 (1 to 1)	0.3 (0.2 to 0.5)	1 (1 to 1)	0.3 (0.2 to 0.5)	36 (25 to 55)	11.2 (7.9 to 17)	0 (0 to 1)	0.1 (0.1 to 0.2)	36 (25 to 56)	11.4 (8 to 17.2)	4 (3 to 7)	0.9 (0.6 to 1.4)	1 (1 to 2)	0.3 (0.2 to 0.4)	1 (1 to 2)	0.2 (0.2 to 0.4)	48 (30 to 79)	9.1 (5.8 to 14.3)	0 (0 to 1)	0.1 (0.1 to 0.2)	48 (30 to 80)	9.2 (5.9 to 14.5)
	Male	6 (4 to 8)	2.6 (2.1 to 3.7)	2 (1 to 3)	0.9 (0.7 to 1.3)	2 (1 to 2)	0.9 (0.7 to 1.2)	73 (55 to 101)	29.4 (22.4 to 40.8)	1 (0 to 1)	0.4 (0.2 to 0.5)	74 (56 to 102)	29.7 (22.6 to 41.4)	10 (6 to 13)	2.5 (1.7 to 3.5)	3 (2 to 4)	0.9 (0.6 to 1.2)	3 (2 to 4)	0.8 (0.6 to 1.1)	122 (79 to 163)	29.3 (19 to 39.2)	1 (1 to 2)	0.3 (0.2 to 0.5)	124 (80 to 165)	29.6 (19.2 to 39.6)
Sweden	Both	1258 (1027 to 1732)	14 (11.1 to 19.8)	185 (153 to 244)	1.9 (1.5 to 2.6)	48 (38 to 55)	0.4 (0.3 to 0.4)	1301 (1104 to 1598)	12.3 (10.7 to 15.4)	96 (64 to 139)	1 (0.7 to 1.5)	1397 (1189 to 1724)	13.3 (11.5 to 16.9)	1997 (1656 to 2607)	19.1 (15.4 to 25.4)	253 (213 to 327)	2.3 (1.9 to 3)	36 (28 to 42)	0.2 (0.2 to 0.3)	888 (754 to 1130)	6.9 (6 to 9)	140 (92 to 208)	1.3 (0.8 to 1.9)	1028 (870 to 1322)	8.2 (7 to 10.7)
	Female	526 (415 to 701)	11.8 (9 to 16.5)	75 (60 to 95)	1.5 (1.2 to 2.1)	19 (13 to 21)	0.3 (0.2 to 0.3)	472 (379 to 535)	8.8 (7.5 to 10.7)	40 (25 to 60)	0.8 (0.5 to 1.3)	512 (413 to 586)	9.6 (8.2 to 11.8)	839 (649 to 1098)	16.8 (12.6 to 22.8)	105 (81 to 134)	2 (1.5 to 2.7)	15 (10 to 17)	0.2 (0.1 to 0.2)	342 (266 to 400)	5.4 (4.4 to 6.7)	59 (37 to 88)	1.1 (0.7 to 1.8)	401 (311 to 482)	6.6 (5.2 to 8.3)
	Male	732 (551 to 1149)	16.1 (11.7 to 26)	110 (84 to 164)	2.3 (1.7 to 3.5)	29 (22 to 38)	0.5 (0.4 to 0.6)	829 (664 to 1147)	15.9 (12.9 to 22.5)	56 (36 to 91)	1.2 (0.7 to 2)	885 (711 to 1225)	17.1 (13.8 to 24.1)	1157 (872 to 1712)	21.5 (15.7 to 32)	148 (113 to 215)	2.6 (1.9 to 3.9)	21 (16 to 27)	0.3 (0.2 to 0.4)	546 (445 to 767)	8.4 (6.8 to 11.9)	81 (49 to 130)	1.5 (0.9 to 2.4)	627 (520 to 889)	9.8 (8.2 to 14.1)
Switzerland	Both	1956 (1428 to 2584)	26.9 (19 to 36.7)	250 (185 to 325)	3.3 (2.4 to 4.5)	37 (29 to 43)	0.4 (0.3 to 0.5)	1209 (932 to 1412)	15 (11.4 to 17.3)	137 (87 to 208)	1.8 (1.1 to 2.9)	1346 (1026 to 1591)	16.8 (12.7 to 19.6)	2060 (1619 to 3141)	22.5 (17.3 to 35.7)	255 (202 to 382)	2.7 (2.1 to 4.2)	32 (24 to 40)	0.2 (0.2 to 0.3)	802 (639 to 1138)	7.1 (5.8 to 10.6)	141 (88 to 226)	1.5 (0.9 to 2.5)	944 (745 to 1377)	8.6 (6.9 to 13.1)
	Female	860 (552 to 1194)	24.1 (14.9 to 35.3)	107 (70 to 147)	2.9 (1.8 to 4.2)	14 (10 to 16)	0.3 (0.2 to 0.3)	457 (317 to 527)	11.4 (7.7 to 13.2)	60 (34 to 94)	1.6 (0.9 to 2.7)	516 (362 to 603)	13 (8.8 to 15.4)	898 (711 to 1304)	21 (16.1 to 31)	109 (87 to 157)	2.5 (1.9 to 3.6)	12 (9 to 15)	0.2 (0.1 to 0.2)	298 (241 to 400)	5.6 (4.5 to 7.9)	61 (38 to 97)	1.4 (0.9 to 2.3)	359 (286 to 492)	7 (5.6 to 9.9)
	Male	1096 (663 to 1648)	29.7 (17.4 to 44.7)	143 (87 to 212)	3.8 (2.2 to 5.6)	23 (15 to 30)	0.5 (0.3 to 0.7)	752 (488 to 1001)	18.9 (12 to 24.9)	77 (42 to 128)	2.1 (1.1 to 3.5)	830 (536 to 1109)	21 (13.2 to 27.6)	1162 (820 to 2155)	24.1 (16.5 to 46.6)	146 (104 to 263)	2.9 (2 to 5.6)	20 (13 to 27)	0.3 (0.2 to 0.4)	505 (372 to 811)	8.6 (6.6 to 15.1)	80 (46 to 152)	1.6 (0.9 to 3.2)	584 (433 to 947)	10.3 (7.7 to 18.1)
Syria	Both	37 (28 to 46)	0.4 (0.3 to 0.5)	12 (9 to 15)	0.1 (0.1 to 0.2)	9 (6 to 11)	0.1 (0.1 to 0.2)	401 (308 to 534)	4.4 (3 to 5.3)	4 (3 to 6)	0.1 (0 to 0.1)	405 (310 to 539)	4.4 (3 to 5.4)	143 (93 to 196)	0.8 (0.5 to 1.2)	26 (16 to 36)	0.2 (0.1 to 0.2)	12 (6 to 17)	0.1 (0 to 0.1)	453 (272 to 597)	2.8 (1.6 to 3.8)	12 (7 to 19)	0.1 (0 to 0.1)	465 (278 to 614)	2.9 (1.6 to 3.9)
	Female	9 (5 to 12)	0.2 (0.1 to 0.3)	3 (2 to 4)	0.1 (0 to 0.1)	2 (1 to 3)	0.1 (0 to 0.1)	92 (58 to 121)	2 (1.1 to 2.7)	1 (1 to 2)	0 (0 to 0)	93 (58 to 122)	2 (1.1 to 2.8)	55 (29 to 86)	0.7 (0.3 to 1)	8 (4 to 13)	0.1 (0.1 to 0.2)	3 (1 to 4)	0 (0 to 0.1)	121 (63 to 182)	1.5 (0.8 to 2.3)	4 (2 to 7)	0.1 (0 to 0.1)	125 (66 to 188)	1.6 (0.8 to 2.4)
	Male	28 (21 to 38)	0.7 (0.4 to 0.8)	9 (7 to 12)	0.2 (0.1 to 0.3)	7 (5 to 9)	0.2 (0.1 to 0.3)	309 (235 to 449)	6.6 (4.6 to 8.3)	3 (2 to 5)	0.1 (0 to 0.1)	313 (238 to 453)	6.7 (4.6 to 8.4)	88 (58 to 134)	1 (0.6 to 1.5)	18 (11 to 26)	0.2 (0.1 to 0.3)	10 (5 to 13)	0.1 (0.1 to 0.2)	331 (197 to 457)	4.1 (2.3 to 5.7)	8 (4 to 13)	0.1 (0.1 to 0.2)	339 (201 to 470)	4.2 (2.3 to 5.8)
Taiwan	Both	634 (507 to 834)	3 (2.4 to 4)	92 (75 to 121)	0.5 (0.4 to 0.6)	25 (22 to 33)	0.1 (0.1 to 0.2)	1014 (859 to 1287)	5 (4.2 to 6.4)	48 (32 to 71)	0.2 (0.2 to 0.3)	1062 (902 to 1343)	5.2 (4.5 to 6.7)	2513 (1719 to 2970)	9.5 (6.7 to 11.3)	306 (209 to 361)	1.1 (0.8 to 1.3)	30 (19 to 35)	0.1 (0.1 to 0.1)	867 (584 to 1008)	2.9 (2 to 3.3)	177 (107 to 254)	0.7 (0.4 to 1)	1044 (709 to 1223)	3.5 (2.5 to 4.1)
	Female	220 (152 to 322)	2 (1.4 to 3)	29 (21 to 42)	0.3 (0.2 to 0.4)	6 (6 to 8)	0.1 (0.1 to 0.1)	277 (240 to 353)	2.8 (2.4 to 3.5)	16 (10 to 25)	0.1 (0.1 to 0.2)	293 (251 to 373)	2.9 (2.5 to 3.7)	775 (518 to 937)	6.5 (4.7 to 7.8)	93 (61 to 111)	0.8 (0.5 to 0.9)	8 (5 to 10)	0 (0 to 0.1)	234 (147 to 279)	1.6 (1.1 to 1.9)	54 (31 to 81)	0.4 (0.3 to 0.7)	288 (181 to 347)	2.1 (1.4 to 2.5)
	Male	414 (306 to 588)	3.9 (2.9 to 5.5)	63 (48 to 88)	0.6 (0.5 to 0.8)	19 (15 to 26)	0.2 (0.2 to 0.3)	737 (576 to 982)	7 (5.5 to 9.4)	32 (20 to 49)	0.3 (0.2 to 0.5)	769 (603 to 1025)	7.3 (5.8 to 9.8)	1738 (1035 to 2139)	12.5 (7.9 to 15.6)	213 (127 to 262)	1.5 (0.9 to 1.9)	22 (13 to 26)	0.1 (0.1 to 0.2)	633 (386 to 754)	4.2 (2.6 to 4.9)	123 (67 to 186)	0.9 (0.5 to 1.3)	756 (462 to 905)	5 (3.2 to 6)
Tajikistan	Both	36 (30 to 48)	0.9 (0.7 to 1.2)	12 (9 to 15)	0.3 (0.2 to 0.4)	9 (7 to 11)	0.3 (0.2 to 0.3)	365 (296 to 505)	9.1 (7.2 to 11.6)	4 (3 to 6)	0.1 (0.1 to 0.2)	370 (299 to 509)	9.2 (7.3 to 11.7)	77 (61 to 108)	1 (0.8 to 1.2)	22 (18 to 29)	0.3 (0.2 to 0.4)	14 (11 to 17)	0.2 (0.2 to 0.3)	588 (483 to 795)	7.6 (6.1 to 9.2)	8 (6 to 12)	0.1 (0.1 to 0.2)	596 (491 to 804)	7.7 (6.1 to 9.4)
	Female	17 (12 to 22)	0.8 (0.6 to 1.1)	5 (4 to 7)	0.3 (0.2 to 0.3)	4 (3 to 5)	0.2 (0.1 to 0.3)	154 (120 to 216)	7.4 (5.4 to 9.6)	2 (1 to 3)	0.1 (0.1 to 0.1)	156 (122 to 218)	7.5 (5.5 to 9.7)	40 (29 to 63)	1 (0.7 to 1.3)	10 (8 to 15)	0.3 (0.2 to 0.3)	6 (4 to 8)	0.2 (0.1 to 0.2)	258 (199 to 376)	6.4 (4.8 to 8.6)	4 (3 to 6)	0.1 (0.1 to 0.1)	262 (202 to 382)	6.5 (4.9 to 8.7)
	Male	20 (15 to 30)	1.1 (0.8 to 1.5)	6 (5 to 10)	0.4 (0.2 to 0.5)	5 (4 to 7)	0.3 (0.2 to 0.4)	211 (158 to 334)	11 (8.1 to 15.3)	2 (1 to 4)	0.1 (0.1 to 0.2)	213 (160 to 337)	11.2 (8.2 to 15.5)	37 (29 to 54)	1 (0.7 to 1.3)	12 (9 to 16)	0.3 (0.2 to 0.4)	8 (6 to 10)	0.3 (0.2 to 0.3)	329 (260 to 470)	8.8 (6.5 to 11.2)	4 (3 to 6)	0.1 (0.1 to 0.2)	334 (263 to 475)	8.9 (6.6 to 11.3)
Tanzania	Both	729 (336 to 995)	3.3 (1.8 to 4.5)	222 (105 to 303)	1.1 (0.6 to 1.5)	170 (86 to 232)	0.9 (0.6 to 1.3)	9273 (3952 to 12918)	38.6 (19.5 to 53)	80 (38 to 125)	0.4 (0.2 to 0.6)	9354 (3996 to 13016)	39 (19.7 to 53.6)	1266 (905 to 1768)	2.7 (2 to 3.6)	384 (275 to 528)	0.9 (0.6 to 1.1)	282 (204 to 384)	0.7 (0.5 to 0.9)	15278 (10875 to 21473)	30 (21.7 to 40.8)	138 (84 to 212)	0.3 (0.2 to 0.5)	15416 (10984 to 21676)	30.3 (21.8 to 41.2)
	Female	269 (140 to 381)	2.4 (1.5 to 3.3)	84 (44 to 116)	0.8 (0.5 to 1.1)	64 (36 to 89)	0.7 (0.4 to 0.9)	3446 (1712 to 4924)	28.8 (16 to 39.9)	30 (16 to 47)	0.3 (0.2 to 0.4)	3477 (1726 to 4964)	29.1 (16.2 to 40.3)	450 (283 to 655)	1.8 (1.2 to 2.6)	138 (87 to 201)	0.6 (0.4 to 0.8)	101 (64 to 144)	0.5 (0.3 to 0.6)	5469 (3397 to 7995)	20.8 (13.1 to 29.8)	50 (28 to 76)	0.2 (0.1 to 0.3)	5518 (3427 to 8054)	21 (13.3 to 30.1)
	Male	460 (185 to 701)	4.1 (2 to 6.3)	138 (57 to 211)	1.4 (0.7 to 2.1)	106 (46 to 160)	1.2 (0.6 to 1.8)	5827 (2110 to 9085)	48.6 (20.6 to 74.3)	50 (20 to 85)	0.5 (0.2 to 0.8)	5877 (2135 to 9176)	49.1 (20.9 to 75.1)	816 (552 to 1238)	3.6 (2.5 to 5.2)	246 (167 to 370)	1.1 (0.8 to 1.7)	182 (126 to 269)	1 (0.7 to 1.4)	9809 (6598 to 15039)	39.7 (27.5 to 58.5)	88 (51 to 147)	0.4 (0.2 to 0.7)	9897 (6663 to 15173)	40.1 (27.8 to 59)
Thailand	Both	899 (710 to 1325)	1.8 (1.4 to 2.6)	287 (226 to 427)	0.6 (0.5 to 0.8)	213 (172 to 313)	0.5 (0.4 to 0.7)	9226 (7241 to 13506)	17.3 (13.8 to 25)	103 (66 to 154)	0.2 (0.1 to 0.3)	9329 (7310 to 13682)	17.5 (14 to 25.3)	2412 (1475 to 4840)	3.5 (2.1 to 7.3)	418 (285 to 762)	0.6 (0.4 to 1.1)	175 (138 to 261)	0.2 (0.1 to 0.3)	5744 (4273 to 9368)	6.8 (4.9 to 11.4)	196 (105 to 394)	0.3 (0.1 to 0.6)	5940 (4422 to 9696)	7 (5.1 to 11.9)
	Female	223 (145 to 375)	0.8 (0.5 to 1.4)	70 (45 to 119)	0.3 (0.2 to 0.4)	47 (31 to 82)	0.2 (0.1 to 0.3)	2181 (1448 to 3656)	7.6 (5.1 to 12.8)	25 (14 to 45)	0.1 (0.1 to 0.2)	2206 (1463 to 3697)	7.7 (5.2 to 13)	846 (425 to 1729)	2.6 (1.3 to 5.3)	123 (67 to 247)	0.3 (0.2 to 0.7)	38 (25 to 71)	0.1 (0.1 to 0.2)	1261 (754 to 2452)	3.1 (1.9 to 6)	63 (29 to 137)	0.2 (0.1 to 0.4)	1324 (789 to 2582)	3.3 (2 to 6.3)
	Male	677 (535 to 1016)	2.8 (2.2 to 4)	218 (172 to 328)	0.9 (0.7 to 1.3)	166 (133 to 240)	0.8 (0.6 to 1.1)	7045 (5538 to 10396)	27.6 (22.3 to 39.5)	78 (51 to 118)	0.3 (0.2 to 0.5)	7123 (5600 to 10514)	27.9 (22.5 to 40)	1565 (930 to 3443)	4.5 (2.5 to 10.6)	295 (200 to 565)	0.8 (0.5 to 1.6)	136 (105 to 205)	0.3 (0.2 to 0.5)	4483 (3342 to 7358)	10.7 (7.8 to 18.5)	133 (72 to 271)	0.4 (0.2 to 0.8)	4615 (3416 to 7588)	11 (8 to 19.2)
The Bahamas	Both	6 (5 to 7)	2.4 (2 to 2.9)	2 (1 to 2)	0.7 (0.6 to 0.9)	1 (1 to 1)	0.5 (0.4 to 0.6)	45 (37 to 54)	18.6 (15.4 to 22.5)	1 (0 to 1)	0.3 (0.2 to 0.4)	46 (38 to 55)	18.9 (15.6 to 22.8)	17 (13 to 23)	4.3 (3.3 to 5.8)	3 (2 to 4)	0.8 (0.6 to 1)	1 (1 to 2)	0.3 (0.3 to 0.4)	53 (43 to 69)	13.2 (10.7 to 17.1)	1 (1 to 2)	0.4 (0.2 to 0.5)	55 (44 to 71)	13.6 (10.9 to 17.5)
	Female	3 (2 to 4)	2.1 (1.6 to 2.8)	1 (1 to 1)	0.6 (0.5 to 0.7)	0 (0 to 1)	0.4 (0.3 to 0.5)	19 (15 to 24)	14.2 (11.9 to 18)	0 (0 to 0)	0.2 (0.1 to 0.3)	19 (16 to 24)	14.4 (12.1 to 18.3)	8 (6 to 12)	4.1 (3 to 5.8)	1 (1 to 2)	0.7 (0.5 to 0.9)	1 (0 to 1)	0.3 (0.2 to 0.4)	22 (17 to 29)	10.6 (8.3 to 13.8)	1 (0 to 1)	0.3 (0.2 to 0.5)	23 (18 to 30)	10.9 (8.5 to 14.3)
	Male	3 (2 to 4)	2.7 (2.1 to 3.5)	1 (1 to 1)	0.9 (0.7 to 1.1)	1 (0 to 1)	0.6 (0.5 to 0.8)	26 (20 to 34)	23.5 (17.7 to 30)	0 (0 to 0)	0.3 (0.2 to 0.5)	27 (20 to 34)	23.9 (18 to 30.4)	8 (5 to 13)	4.5 (2.8 to 6.8)	2 (1 to 2)	0.9 (0.6 to 1.3)	1 (1 to 1)	0.4 (0.3 to 0.6)	31 (22 to 43)	16.1 (11.4 to 22.2)	1 (0 to 1)	0.4 (0.2 to 0.6)	32 (23 to 44)	16.5 (11.6 to 22.6)
The Gambia	Both	15 (10 to 20)	1.9 (1.4 to 2.5)	5 (3 to 6)	0.6 (0.5 to 0.8)	4 (3 to 5)	0.5 (0.4 to 0.7)	189 (130 to 254)	21.9 (15.8 to 28.7)	2 (1 to 2)	0.2 (0.2 to 0.3)	190 (131 to 256)	22.1 (16 to 29)	25 (18 to 35)	1.5 (1.1 to 2.1)	8 (6 to 11)	0.5 (0.4 to 0.7)	6 (5 to 9)	0.4 (0.3 to 0.6)	308 (220 to 445)	16.6 (12.4 to 23.2)	3 (2 to 4)	0.2 (0.1 to 0.3)	311 (222 to 449)	16.8 (12.6 to 23.5)
	Female	4 (2 to 6)	1 (0.7 to 1.4)	1 (1 to 2)	0.3 (0.2 to 0.4)	1 (1 to 1)	0.3 (0.2 to 0.4)	51 (31 to 72)	11.7 (7.4 to 15.6)	0 (0 to 1)	0.1 (0.1 to 0.2)	52 (31 to 72)	11.8 (7.5 to 15.8)	8 (5 to 12)	0.9 (0.6 to 1.3)	2 (2 to 4)	0.3 (0.2 to 0.4)	2 (1 to 3)	0.3 (0.2 to 0.4)	99 (64 to 145)	10.1 (6.9 to 14.2)	1 (1 to 1)	0.1 (0.1 to 0.2)	99 (64 to 146)	10.2 (7 to 14.3)
	Male	11 (7 to 15)	2.7 (1.9 to 3.8)	3 (2 to 5)	0.9 (0.6 to 1.3)	3 (2 to 4)	0.8 (0.6 to 1.1)	138 (91 to 197)	31.4 (21.5 to 44.4)	1 (1 to 2)	0.3 (0.2 to 0.5)	139 (92 to 199)	31.7 (21.7 to 44.8)	17 (11 to 26)	2 (1.4 to 3.1)	5 (3 to 8)	0.7 (0.5 to 1.1)	4 (3 to 7)	0.6 (0.4 to 0.9)	210 (132 to 350)	23.3 (15.8 to 36.9)	2 (1 to 3)	0.3 (0.2 to 0.4)	211 (133 to 353)	23.6 (16 to 37.3)
Timor-Leste	Both	18 (12 to 23)	2.9 (2 to 4.2)	5 (4 to 7)	1 (0.6 to 1.4)	4 (3 to 6)	0.9 (0.6 to 1.3)	219 (153 to 295)	33 (22.3 to 47.8)	2 (1 to 3)	0.4 (0.2 to 0.6)	221 (154 to 297)	33.4 (22.5 to 48.3)	19 (11 to 30)	1.8 (1 to 2.9)	6 (4 to 10)	0.6 (0.3 to 0.9)	5 (3 to 8)	0.5 (0.3 to 0.8)	193 (103 to 301)	17.5 (9.4 to 27.7)	2 (1 to 4)	0.2 (0.1 to 0.4)	195 (104 to 305)	17.7 (9.5 to 28)
	Female	5 (3 to 8)	1.8 (1.1 to 2.4)	2 (1 to 2)	0.6 (0.4 to 0.8)	1 (1 to 2)	0.5 (0.3 to 0.7)	64 (35 to 95)	20.1 (11.8 to 27.2)	1 (0 to 1)	0.2 (0.1 to 0.3)	65 (35 to 95)	20.4 (12 to 27.5)	6 (3 to 9)	1.2 (0.7 to 1.6)	2 (1 to 3)	0.4 (0.2 to 0.5)	1 (1 to 2)	0.3 (0.2 to 0.4)	60 (30 to 85)	10.8 (5.7 to 15.2)	1 (0 to 1)	0.1 (0.1 to 0.2)	61 (30 to 86)	11 (5.8 to 15.3)
	Male	12 (8 to 18)	4 (2.5 to 6.5)	4 (2 to 6)	1.3 (0.8 to 2.2)	3 (2 to 5)	1.2 (0.7 to 2)	155 (102 to 233)	45.2 (27.8 to 72.6)	1 (1 to 2)	0.5 (0.3 to 0.9)	156 (102 to 235)	45.7 (28 to 73.4)	13 (7 to 22)	2.5 (1.3 to 4.3)	4 (2 to 7)	0.8 (0.5 to 1.4)	3 (2 to 6)	0.7 (0.4 to 1.3)	133 (69 to 230)	24.1 (12.4 to 42.5)	2 (1 to 3)	0.3 (0.1 to 0.6)	134 (70 to 232)	24.4 (12.6 to 43)
Togo	Both	49 (37 to 61)	1.7 (1.3 to 2.1)	15 (11 to 18)	0.6 (0.4 to 0.7)	11 (9 to 14)	0.5 (0.4 to 0.6)	629 (465 to 782)	19.5 (15 to 23.9)	5 (3 to 8)	0.2 (0.1 to 0.3)	634 (469 to 789)	19.7 (15.2 to 24.2)	67 (52 to 85)	1.2 (0.9 to 1.5)	21 (16 to 27)	0.4 (0.3 to 0.5)	17 (13 to 22)	0.4 (0.3 to 0.4)	803 (619 to 1041)	12.8 (9.7 to 16.4)	8 (5 to 11)	0.1 (0.1 to 0.2)	811 (624 to 1050)	13 (9.8 to 16.6)
	Female	16 (11 to 22)	1.1 (0.8 to 1.5)	5 (4 to 7)	0.4 (0.3 to 0.5)	4 (3 to 5)	0.3 (0.2 to 0.4)	208 (142 to 285)	12.7 (9.2 to 16.8)	2 (1 to 3)	0.1 (0.1 to 0.2)	210 (143 to 287)	12.8 (9.2 to 16.9)	23 (16 to 32)	0.7 (0.5 to 1)	7 (5 to 10)	0.2 (0.2 to 0.3)	6 (4 to 8)	0.2 (0.1 to 0.3)	267 (189 to 376)	7.9 (5.6 to 11.1)	3 (2 to 4)	0.1 (0.1 to 0.1)	270 (191 to 381)	8 (5.6 to 11.2)
	Male	33 (23 to 43)	2.3 (1.7 to 3)	10 (7 to 13)	0.8 (0.6 to 1)	8 (5 to 10)	0.7 (0.5 to 0.9)	421 (290 to 558)	26.9 (19.3 to 34.7)	4 (2 to 5)	0.3 (0.2 to 0.4)	424 (292 to 563)	27.1 (19.5 to 35.1)	44 (31 to 60)	1.7 (1.2 to 2.2)	14 (10 to 19)	0.6 (0.4 to 0.8)	12 (8 to 16)	0.5 (0.3 to 0.7)	536 (373 to 740)	18.5 (12.6 to 25)	5 (3 to 8)	0.2 (0.1 to 0.3)	541 (377 to 745)	18.7 (12.7 to 25.3)
Tonga	Both	1 (0 to 1)	0.8 (0.6 to 1)	0 (0 to 0)	0.3 (0.2 to 0.4)	0 (0 to 0)	0.2 (0.2 to 0.3)	6 (4 to 8)	7.5 (5.6 to 10.1)	0 (0 to 0)	0.1 (0.1 to 0.1)	6 (4 to 8)	7.6 (5.7 to 10.3)	1 (1 to 1)	0.9 (0.6 to 1.2)	0 (0 to 0)	0.3 (0.2 to 0.4)	0 (0 to 0)	0.2 (0.1 to 0.3)	7 (5 to 9)	7.1 (4.8 to 9.7)	0 (0 to 0)	0.1 (0.1 to 0.2)	7 (5 to 9)	7.2 (4.9 to 9.8)
	Female	0 (0 to 0)	0.5 (0.4 to 0.7)	0 (0 to 0)	0.2 (0.1 to 0.2)	0 (0 to 0)	0.2 (0.1 to 0.2)	2 (1 to 3)	5.2 (3.6 to 7.1)	0 (0 to 0)	0.1 (0 to 0.1)	2 (1 to 3)	5.2 (3.6 to 7.2)	0 (0 to 0)	0.6 (0.4 to 0.9)	0 (0 to 0)	0.2 (0.1 to 0.2)	0 (0 to 0)	0.1 (0.1 to 0.2)	2 (1 to 3)	4.1 (2.6 to 6)	0 (0 to 0)	0.1 (0 to 0.1)	2 (1 to 3)	4.2 (2.6 to 6.1)
	Male	0 (0 to 1)	1 (0.7 to 1.5)	0 (0 to 0)	0.3 (0.2 to 0.5)	0 (0 to 0)	0.3 (0.2 to 0.4)	4 (3 to 6)	9.9 (7 to 14.2)	0 (0 to 0)	0.1 (0.1 to 0.2)	4 (3 to 6)	10.1 (7.1 to 14.4)	1 (0 to 1)	1.1 (0.7 to 1.6)	0 (0 to 0)	0.4 (0.2 to 0.5)	0 (0 to 0)	0.3 (0.2 to 0.4)	5 (3 to 7)	10.1 (6.4 to 14.6)	0 (0 to 0)	0.1 (0.1 to 0.2)	5 (3 to 7)	10.2 (6.5 to 14.8)
Trinidad and Tobago	Both	13 (10 to 16)	1.2 (0.9 to 1.4)	4 (3 to 5)	0.4 (0.3 to 0.5)	3 (2 to 4)	0.3 (0.2 to 0.4)	122 (98 to 153)	11 (8.9 to 13.8)	1 (1 to 2)	0.1 (0.1 to 0.2)	124 (100 to 155)	11.1 (9.1 to 14)	44 (23 to 61)	3.1 (1.6 to 4.3)	9 (5 to 13)	0.6 (0.3 to 0.8)	5 (3 to 6)	0.3 (0.2 to 0.4)	183 (99 to 247)	11.8 (6.3 to 15.9)	4 (2 to 6)	0.3 (0.1 to 0.4)	187 (101 to 253)	12.1 (6.4 to 16.3)
	Female	4 (3 to 4)	0.6 (0.5 to 0.8)	1 (1 to 1)	0.2 (0.2 to 0.2)	1 (1 to 1)	0.1 (0.1 to 0.2)	32 (25 to 38)	5.6 (4.4 to 6.6)	0 (0 to 1)	0.1 (0 to 0.1)	33 (26 to 39)	5.7 (4.4 to 6.7)	18 (6 to 30)	2.7 (0.8 to 4.5)	3 (1 to 5)	0.5 (0.2 to 0.7)	1 (1 to 2)	0.2 (0.1 to 0.3)	57 (20 to 86)	7.9 (2.7 to 12.1)	2 (0 to 3)	0.2 (0.1 to 0.4)	59 (21 to 89)	8.2 (2.7 to 12.4)
	Male	9 (7 to 12)	1.7 (1.3 to 2.3)	3 (2 to 4)	0.6 (0.4 to 0.8)	2 (2 to 3)	0.4 (0.4 to 0.6)	90 (70 to 120)	16.5 (13 to 21.9)	1 (1 to 2)	0.2 (0.1 to 0.3)	91 (71 to 121)	16.7 (13.1 to 22.2)	26 (14 to 38)	3.5 (1.9 to 5.1)	6 (3 to 8)	0.8 (0.4 to 1.1)	3 (2 to 5)	0.4 (0.2 to 0.6)	126 (70 to 176)	15.6 (8.8 to 21.8)	2 (1 to 4)	0.3 (0.2 to 0.5)	128 (71 to 179)	16 (9 to 22.3)
Tunisia	Both	355 (278 to 450)	4.7 (3.7 to 6)	111 (87 to 143)	1.5 (1.2 to 2)	67 (54 to 89)	1 (0.8 to 1.4)	3037 (2335 to 3842)	38.5 (30.5 to 49.9)	40 (26 to 56)	0.5 (0.4 to 0.8)	3077 (2366 to 3895)	39.1 (30.9 to 50.5)	1454 (954 to 1990)	12.6 (8.2 to 17.5)	230 (159 to 309)	2 (1.3 to 2.6)	75 (57 to 96)	0.6 (0.5 to 0.8)	2684 (1900 to 3444)	22.3 (15.7 to 28.6)	112 (63 to 179)	1 (0.5 to 1.5)	2796 (1972 to 3584)	23.3 (16.4 to 29.8)
	Female	184 (135 to 243)	4.9 (3.7 to 6.3)	58 (42 to 76)	1.5 (1.2 to 2)	32 (24 to 42)	1 (0.8 to 1.3)	1472 (1053 to 1886)	37.9 (28 to 48.7)	21 (13 to 29)	0.6 (0.4 to 0.8)	1492 (1068 to 1914)	38.4 (28.4 to 49.3)	813 (494 to 1226)	13.8 (8.3 to 21.2)	122 (77 to 181)	2 (1.3 to 3)	35 (24 to 49)	0.6 (0.4 to 0.8)	1242 (826 to 1730)	20.4 (13.5 to 28.3)	61 (32 to 103)	1 (0.5 to 1.8)	1303 (864 to 1811)	21.5 (14.3 to 29.7)
	Male	171 (122 to 239)	4.5 (3.3 to 6.4)	54 (39 to 75)	1.4 (1.1 to 2.1)	35 (26 to 51)	1.1 (0.8 to 1.6)	1565 (1129 to 2178)	39 (28.7 to 55.6)	19 (12 to 29)	0.5 (0.3 to 0.8)	1585 (1145 to 2207)	39.6 (29 to 56.3)	641 (344 to 995)	11.2 (6 to 17.8)	109 (63 to 163)	1.9 (1.1 to 2.8)	41 (26 to 56)	0.7 (0.4 to 0.9)	1442 (868 to 1987)	24.2 (14.5 to 33.2)	51 (25 to 89)	0.9 (0.4 to 1.5)	1493 (893 to 2061)	25.1 (15 to 34.4)
Turkey	Both	1428 (1036 to 2366)	2.8 (2 to 4.6)	454 (326 to 751)	0.9 (0.7 to 1.5)	337 (241 to 562)	0.7 (0.5 to 1.2)	15366 (11100 to 25872)	28.6 (20.7 to 48)	163 (98 to 275)	0.3 (0.2 to 0.6)	15529 (11234 to 26153)	28.9 (20.9 to 48.6)	6241 (4488 to 9160)	7.6 (5.5 to 11.3)	898 (665 to 1312)	1.1 (0.8 to 1.6)	255 (200 to 383)	0.3 (0.2 to 0.4)	9221 (7317 to 13279)	10.9 (8.6 to 15.6)	459 (277 to 744)	0.6 (0.3 to 0.9)	9680 (7665 to 13800)	11.4 (9.1 to 16.2)
	Female	487 (353 to 760)	1.9 (1.3 to 2.9)	153 (110 to 240)	0.6 (0.4 to 0.9)	111 (79 to 174)	0.5 (0.3 to 0.7)	5224 (3719 to 8249)	18.8 (13.7 to 29.4)	55 (33 to 91)	0.2 (0.1 to 0.4)	5279 (3766 to 8331)	19.1 (13.8 to 29.7)	2337 (1585 to 3546)	5.8 (3.8 to 8.8)	316 (219 to 463)	0.8 (0.5 to 1.1)	77 (60 to 110)	0.2 (0.1 to 0.2)	2778 (2153 to 3999)	6.5 (5.1 to 9.3)	169 (96 to 278)	0.4 (0.2 to 0.7)	2947 (2268 to 4272)	7 (5.4 to 10)
	Male	941 (647 to 1720)	3.8 (2.6 to 6.8)	301 (206 to 553)	1.2 (0.9 to 2.2)	226 (155 to 404)	1 (0.7 to 1.9)	10142 (6979 to 18416)	38.5 (26.7 to 68.2)	108 (60 to 199)	0.5 (0.3 to 0.8)	10250 (7049 to 18606)	38.9 (27 to 69.1)	3904 (2519 to 6442)	9.5 (6 to 15.9)	582 (390 to 958)	1.4 (0.9 to 2.3)	178 (131 to 295)	0.4 (0.3 to 0.7)	6443 (4807 to 10075)	15.3 (11.4 to 24.2)	290 (158 to 505)	0.7 (0.4 to 1.2)	6733 (5016 to 10467)	16 (11.9 to 25.2)
Turkmenistan	Both	89 (61 to 108)	2.6 (1.9 to 3.1)	27 (19 to 33)	0.8 (0.6 to 1)	17 (12 to 20)	0.6 (0.4 to 0.7)	881 (592 to 1045)	25.8 (18.2 to 30)	10 (6 to 14)	0.3 (0.2 to 0.4)	891 (599 to 1057)	26.1 (18.4 to 30.4)	338 (193 to 459)	6.4 (3.7 to 8.7)	58 (35 to 75)	1.1 (0.7 to 1.5)	22 (15 to 26)	0.5 (0.3 to 0.5)	1021 (652 to 1229)	20 (13.1 to 23.8)	27 (14 to 42)	0.5 (0.3 to 0.8)	1048 (671 to 1260)	20.6 (13.5 to 24.4)
	Female	43 (28 to 54)	2.4 (1.7 to 3)	13 (9 to 16)	0.8 (0.5 to 0.9)	8 (6 to 9)	0.5 (0.4 to 0.6)	390 (263 to 476)	22.4 (15.9 to 26.9)	5 (3 to 7)	0.3 (0.2 to 0.4)	395 (267 to 481)	22.7 (16.1 to 27.2)	159 (85 to 228)	6.3 (3.3 to 9)	25 (14 to 34)	1 (0.6 to 1.3)	8 (6 to 10)	0.3 (0.2 to 0.4)	380 (226 to 468)	15.3 (9.2 to 18.8)	12 (6 to 20)	0.5 (0.2 to 0.8)	392 (233 to 485)	15.7 (9.5 to 19.4)
	Male	46 (27 to 60)	2.9 (1.8 to 3.6)	14 (8 to 19)	0.9 (0.6 to 1.1)	9 (6 to 12)	0.7 (0.5 to 0.8)	491 (280 to 616)	29.6 (18.3 to 36.3)	5 (3 to 8)	0.3 (0.2 to 0.5)	496 (284 to 623)	29.9 (18.5 to 36.7)	179 (81 to 271)	6.6 (3.1 to 10)	33 (16 to 47)	1.3 (0.7 to 1.8)	14 (8 to 17)	0.6 (0.3 to 0.7)	641 (333 to 814)	24.9 (13.5 to 31.1)	15 (6 to 24)	0.6 (0.3 to 0.9)	656 (340 to 831)	25.4 (13.7 to 31.8)
Uganda	Both	512 (373 to 668)	3.4 (2.6 to 4.4)	154 (115 to 202)	1.1 (0.9 to 1.5)	116 (88 to 152)	1 (0.7 to 1.3)	6610 (4773 to 8722)	40.5 (30.6 to 53.3)	56 (37 to 80)	0.4 (0.3 to 0.6)	6666 (4821 to 8802)	40.9 (30.9 to 53.9)	949 (666 to 1307)	3 (2.2 to 4)	289 (204 to 398)	1 (0.7 to 1.3)	219 (157 to 295)	0.8 (0.6 to 1.1)	12234 (8553 to 16926)	34.9 (25.2 to 46.6)	104 (63 to 154)	0.4 (0.2 to 0.5)	12337 (8628 to 17073)	35.3 (25.5 to 47.1)
	Female	211 (139 to 277)	3 (2.1 to 3.8)	66 (44 to 86)	1 (0.7 to 1.2)	50 (34 to 65)	0.8 (0.6 to 1)	2749 (1818 to 3656)	35.7 (24.9 to 45.5)	24 (14 to 35)	0.4 (0.2 to 0.5)	2773 (1832 to 3679)	36.1 (25.1 to 46)	335 (213 to 531)	2 (1.3 to 3.2)	103 (66 to 164)	0.6 (0.4 to 1)	77 (49 to 121)	0.5 (0.3 to 0.8)	4265 (2710 to 6810)	23.1 (14.8 to 36.5)	37 (21 to 62)	0.2 (0.1 to 0.4)	4302 (2729 to 6858)	23.4 (14.9 to 36.8)
	Male	301 (208 to 454)	3.7 (2.6 to 5.7)	88 (60 to 129)	1.2 (0.8 to 2)	66 (46 to 99)	1.1 (0.7 to 1.8)	3861 (2600 to 5680)	45 (30.2 to 69.1)	32 (20 to 49)	0.5 (0.3 to 0.8)	3894 (2621 to 5723)	45.4 (30.6 to 69.7)	613 (389 to 894)	4.2 (2.7 to 5.7)	186 (119 to 266)	1.4 (0.9 to 1.8)	143 (92 to 199)	1.2 (0.8 to 1.6)	7968 (5050 to 11554)	48.1 (31.2 to 65.8)	67 (38 to 106)	0.5 (0.3 to 0.8)	8035 (5097 to 11659)	48.6 (31.5 to 66.5)
Ukraine	Both	5849 (4001 to 7807)	11.4 (7.6 to 15.5)	1083 (771 to 1424)	2 (1.4 to 2.6)	466 (354 to 598)	0.8 (0.6 to 1)	18603 (13358 to 23652)	33 (23.6 to 41.6)	493 (303 to 757)	0.9 (0.6 to 1.4)	19095 (13745 to 24290)	33.9 (24.2 to 42.8)	13790 (9852 to 20488)	33.4 (23.6 to 50.8)	1968 (1479 to 2891)	4.5 (3.2 to 6.7)	482 (400 to 668)	0.9 (0.7 to 1.3)	19673 (15496 to 28957)	40.7 (31.3 to 61.4)	1027 (630 to 1630)	2.4 (1.5 to 3.8)	20700 (16296 to 30438)	43.1 (32.9 to 65.2)
	Female	2984 (1887 to 4184)	11.6 (7.1 to 16.5)	495 (335 to 672)	1.8 (1.1 to 2.4)	186 (139 to 233)	0.6 (0.4 to 0.7)	7382 (5065 to 9354)	25.3 (16.7 to 32.1)	237 (135 to 377)	0.9 (0.5 to 1.4)	7619 (5190 to 9643)	26.2 (17.3 to 33.1)	6983 (4347 to 11295)	35.1 (20.8 to 58.7)	920 (597 to 1461)	4.4 (2.7 to 7.2)	177 (133 to 258)	0.6 (0.4 to 1)	7318 (4966 to 11135)	30.8 (20.1 to 49.3)	500 (273 to 845)	2.4 (1.3 to 4.3)	7818 (5257 to 12030)	33.2 (21.6 to 53.5)
	Male	2864 (1784 to 4410)	11.5 (7.1 to 18)	587 (385 to 872)	2.3 (1.5 to 3.4)	280 (195 to 390)	1 (0.7 to 1.4)	11221 (7551 to 15440)	42.5 (28.7 to 58.3)	256 (145 to 439)	1 (0.6 to 1.7)	11477 (7705 to 15796)	43.5 (29.3 to 59.4)	6807 (4563 to 12075)	32.2 (20.9 to 58.4)	1048 (734 to 1756)	4.7 (3.2 to 8.2)	305 (246 to 456)	1.2 (1 to 1.9)	12355 (9500 to 20032)	52.1 (39.7 to 86.3)	528 (313 to 952)	2.4 (1.4 to 4.6)	12882 (9923 to 20773)	54.5 (41.9 to 91)
United Arab Emirates	Both	37 (24 to 61)	2.5 (1.8 to 3.7)	12 (8 to 19)	0.8 (0.6 to 1.2)	7 (5 to 12)	0.6 (0.5 to 1)	386 (262 to 630)	24.1 (17.6 to 37.1)	4 (2 to 7)	0.3 (0.2 to 0.5)	390 (264 to 636)	24.4 (17.8 to 37.6)	669 (457 to 978)	6.9 (4.8 to 10.5)	105 (71 to 158)	1.1 (0.8 to 1.7)	34 (23 to 51)	0.5 (0.3 to 0.7)	1548 (1102 to 2287)	16.7 (11.6 to 25.1)	51 (30 to 82)	0.5 (0.3 to 0.9)	1599 (1132 to 2346)	17.2 (12.1 to 25.8)
	Female	7 (5 to 11)	1.4 (1 to 2)	2 (2 to 3)	0.5 (0.3 to 0.7)	1 (1 to 2)	0.3 (0.2 to 0.5)	71 (49 to 109)	13.3 (9.3 to 19.1)	1 (0 to 1)	0.2 (0.1 to 0.3)	72 (49 to 110)	13.5 (9.4 to 19.5)	127 (76 to 192)	4.9 (3 to 7.4)	17 (11 to 26)	0.7 (0.5 to 1.1)	4 (3 to 6)	0.2 (0.2 to 0.4)	206 (133 to 301)	8.9 (5.8 to 13.2)	9 (5 to 15)	0.4 (0.2 to 0.6)	215 (138 to 315)	9.3 (6.1 to 13.7)
	Male	30 (18 to 52)	3.1 (2.1 to 5)	9 (6 to 16)	1 (0.7 to 1.7)	6 (4 to 11)	0.8 (0.6 to 1.3)	315 (200 to 553)	30.3 (21 to 50.1)	3 (2 to 6)	0.4 (0.2 to 0.6)	318 (202 to 558)	30.6 (21.3 to 50.6)	542 (340 to 848)	8.1 (4.9 to 13.5)	88 (55 to 139)	1.4 (0.8 to 2.3)	29 (19 to 46)	0.6 (0.3 to 1)	1342 (908 to 2052)	20.4 (13.6 to 32)	42 (22 to 71)	0.6 (0.3 to 1.1)	1384 (932 to 2111)	21 (13.9 to 32.8)
United Kingdom	Both	18311 (12776 to 20692)	29.6 (20.4 to 33.7)	2483 (1783 to 2774)	3.9 (2.7 to 4.4)	501 (402 to 580)	0.7 (0.5 to 0.7)	16201 (12243 to 17828)	24.2 (17.9 to 26.1)	1336 (850 to 1879)	2.1 (1.3 to 3)	17538 (13237 to 19402)	26.3 (19.4 to 28.8)	24628 (20624 to 29983)	34.3 (28.8 to 41.8)	3044 (2542 to 3680)	4.1 (3.4 to 5)	357 (284 to 411)	0.4 (0.3 to 0.4)	9836 (8068 to 11681)	11.9 (9.9 to 14.3)	1708 (1157 to 2420)	2.3 (1.6 to 3.3)	11544 (9493 to 13742)	14.2 (11.9 to 17.1)
	Female	5658 (3872 to 6344)	17.8 (12 to 20.3)	777 (542 to 864)	2.3 (1.6 to 2.6)	181 (135 to 197)	0.4 (0.3 to 0.5)	5673 (4059 to 6021)	16.7 (11.7 to 17.8)	419 (255 to 578)	1.3 (0.8 to 1.8)	6092 (4339 to 6548)	18 (12.6 to 19.4)	8753 (7134 to 10277)	25 (20.7 to 29.4)	1082 (874 to 1258)	3 (2.4 to 3.5)	135 (102 to 148)	0.3 (0.2 to 0.3)	3604 (2899 to 4153)	9 (7.4 to 10.6)	612 (415 to 859)	1.7 (1.1 to 2.4)	4216 (3381 to 4821)	10.7 (8.7 to 12.6)
	Male	12653 (8226 to 14709)	41.6 (26.7 to 48.6)	1706 (1136 to 1982)	5.5 (3.6 to 6.4)	320 (239 to 403)	0.9 (0.7 to 1.1)	10528 (7350 to 12417)	32.3 (22.2 to 37.5)	917 (550 to 1326)	3 (1.7 to 4.3)	11445 (7939 to 13513)	35.2 (24.1 to 40.9)	15875 (12248 to 21003)	43.6 (33.9 to 58.1)	1962 (1506 to 2581)	5.3 (4.1 to 7)	222 (165 to 275)	0.5 (0.3 to 0.6)	6232 (4681 to 7974)	14.8 (11.3 to 19.3)	1096 (728 to 1596)	2.9 (2 to 4.3)	7328 (5545 to 9419)	17.8 (13.6 to 23.4)
United States	Both	71858 (52282 to 79469)	26.2 (19.1 to 29)	9418 (6920 to 10440)	3.4 (2.5 to 3.7)	1655 (1245 to 1766)	0.5 (0.4 to 0.6)	58899 (42496 to 63507)	20.9 (15.1 to 22.5)	5140 (3257 to 7296)	1.9 (1.2 to 2.6)	64039 (46472 to 70172)	22.7 (16.5 to 24.9)	87668 (72657 to 132073)	25.9 (21.1 to 39.8)	10966 (9182 to 16239)	3.2 (2.6 to 4.8)	1357 (1225 to 1835)	0.3 (0.3 to 0.4)	39716 (34376 to 57349)	10.4 (8.8 to 15.3)	6165 (3969 to 9793)	1.8 (1.1 to 2.9)	45882 (38942 to 66693)	12.2 (10.1 to 18.2)
	Female	33786 (23966 to 37518)	24.6 (17.4 to 27.5)	4330 (3098 to 4780)	3.1 (2.2 to 3.4)	711 (526 to 758)	0.4 (0.3 to 0.5)	23873 (17288 to 25578)	16.4 (11.8 to 17.6)	2385 (1472 to 3401)	1.7 (1 to 2.4)	26258 (18814 to 28620)	18.1 (12.9 to 19.8)	38768 (32391 to 62904)	23.2 (19.1 to 38.7)	4798 (4054 to 7647)	2.8 (2.3 to 4.6)	586 (532 to 826)	0.2 (0.2 to 0.4)	16411 (14358 to 25292)	8.5 (7.2 to 13.5)	2712 (1748 to 4517)	1.6 (1 to 2.7)	19124 (16512 to 29500)	10.1 (8.5 to 15.9)
	Male	38072 (23245 to 43228)	28.1 (17.3 to 31.9)	5088 (3173 to 5762)	3.7 (2.3 to 4.2)	944 (624 to 1057)	0.7 (0.5 to 0.8)	35027 (21869 to 38406)	25.7 (16.1 to 28.2)	2755 (1606 to 3967)	2 (1.2 to 2.9)	37781 (23592 to 41907)	27.7 (17.4 to 30.8)	48900 (39135 to 79084)	28.8 (22.5 to 47.6)	6168 (4976 to 9832)	3.6 (2.8 to 5.8)	772 (656 to 1112)	0.4 (0.3 to 0.5)	23305 (19525 to 36188)	12.4 (10.1 to 19.8)	3453 (2194 to 5934)	2 (1.2 to 3.5)	26758 (22178 to 41946)	14.4 (11.6 to 23.3)
Uruguay	Both	129 (93 to 150)	3.8 (2.7 to 4.4)	41 (30 to 47)	1.2 (0.9 to 1.4)	31 (22 to 35)	0.8 (0.6 to 1)	1012 (735 to 1143)	29.9 (21.8 to 33.9)	15 (10 to 21)	0.4 (0.3 to 0.6)	1027 (748 to 1161)	30.3 (22.1 to 34.3)	245 (176 to 313)	6.9 (4.9 to 9)	47 (34 to 58)	1.2 (0.9 to 1.5)	23 (17 to 28)	0.5 (0.4 to 0.6)	713 (521 to 851)	18.2 (13.3 to 21.7)	21 (14 to 31)	0.6 (0.4 to 0.8)	734 (538 to 873)	18.7 (13.7 to 22.4)
	Female	47 (31 to 59)	2.8 (1.7 to 3.5)	14 (9 to 17)	0.8 (0.5 to 1)	10 (7 to 11)	0.5 (0.3 to 0.6)	335 (224 to 401)	19.9 (13 to 24)	5 (3 to 7)	0.3 (0.2 to 0.4)	340 (227 to 406)	20.2 (13.1 to 24.4)	97 (64 to 137)	5.5 (3.5 to 7.9)	17 (12 to 22)	0.9 (0.6 to 1.2)	8 (6 to 9)	0.3 (0.2 to 0.4)	231 (163 to 291)	11.7 (7.9 to 14.8)	8 (5 to 12)	0.4 (0.2 to 0.7)	239 (169 to 301)	12.1 (8.2 to 15.3)
	Male	82 (56 to 98)	5 (3.4 to 6)	27 (18 to 32)	1.6 (1.1 to 1.9)	21 (14 to 25)	1.2 (0.8 to 1.4)	677 (464 to 791)	41.2 (28.6 to 48.3)	10 (6 to 14)	0.6 (0.4 to 0.8)	687 (472 to 804)	41.8 (29.1 to 49)	148 (97 to 206)	8.5 (5.5 to 12.1)	30 (20 to 40)	1.6 (1.1 to 2.2)	15 (10 to 19)	0.8 (0.5 to 0.9)	482 (317 to 605)	25.5 (16.8 to 32.1)	13 (8 to 20)	0.7 (0.4 to 1.2)	495 (324 to 623)	26.2 (17.3 to 33)
Uzbekistan	Both	553 (431 to 734)	2.8 (2.2 to 3.9)	153 (119 to 208)	0.8 (0.6 to 1.2)	90 (69 to 132)	0.6 (0.4 to 0.9)	4482 (3618 to 5865)	23.5 (18.6 to 33.7)	57 (36 to 86)	0.3 (0.2 to 0.5)	4539 (3650 to 5947)	23.8 (18.8 to 34.1)	1980 (1507 to 2693)	5.9 (4.5 to 7.9)	331 (258 to 440)	1 (0.8 to 1.4)	129 (108 to 171)	0.5 (0.4 to 0.6)	5694 (4769 to 7270)	18.1 (15.2 to 23.2)	156 (99 to 226)	0.5 (0.3 to 0.7)	5850 (4897 to 7474)	18.6 (15.6 to 23.8)
	Female	211 (152 to 307)	2.1 (1.5 to 3)	50 (37 to 75)	0.5 (0.4 to 0.8)	27 (20 to 43)	0.3 (0.2 to 0.5)	1299 (995 to 1834)	13.9 (10.6 to 20.3)	20 (12 to 32)	0.2 (0.1 to 0.3)	1319 (1012 to 1859)	14.1 (10.7 to 20.6)	933 (647 to 1357)	5.4 (3.7 to 7.9)	143 (103 to 198)	0.9 (0.6 to 1.2)	47 (37 to 59)	0.3 (0.2 to 0.4)	2103 (1618 to 2634)	12.8 (9.9 to 16)	71 (41 to 110)	0.4 (0.2 to 0.6)	2174 (1679 to 2724)	13.2 (10.2 to 16.5)
	Male	342 (250 to 492)	3.7 (2.7 to 5.9)	103 (75 to 153)	1.2 (0.8 to 1.9)	62 (47 to 101)	0.8 (0.6 to 1.5)	3183 (2412 to 4420)	34.1 (25.8 to 55)	37 (23 to 62)	0.4 (0.3 to 0.8)	3220 (2436 to 4484)	34.5 (26.1 to 55.7)	1047 (689 to 1591)	6.4 (4.2 to 9.6)	188 (131 to 286)	1.2 (0.9 to 1.9)	82 (65 to 125)	0.6 (0.5 to 1)	3591 (2885 to 5151)	23.9 (19.2 to 34.6)	85 (50 to 137)	0.5 (0.3 to 0.9)	3676 (2954 to 5265)	24.4 (19.6 to 35.4)
Vanuatu	Both	2 (1 to 4)	2.1 (1.1 to 3.7)	1 (0 to 1)	0.7 (0.4 to 1.3)	1 (0 to 1)	0.6 (0.3 to 1.1)	29 (15 to 51)	24.5 (12.6 to 43.7)	0 (0 to 1)	0.3 (0.1 to 0.5)	29 (15 to 52)	24.8 (12.7 to 44.2)	5 (2 to 9)	2.1 (1 to 3.9)	2 (1 to 3)	0.7 (0.3 to 1.3)	1 (1 to 2)	0.6 (0.3 to 1.2)	58 (26 to 108)	23.8 (10.7 to 44.2)	1 (0 to 1)	0.3 (0.1 to 0.5)	59 (27 to 109)	24 (10.8 to 44.7)
	Female	1 (0 to 1)	1.4 (0.7 to 2.4)	0 (0 to 0)	0.5 (0.2 to 0.8)	0 (0 to 0)	0.4 (0.2 to 0.7)	9 (4 to 15)	14.9 (6.9 to 26.4)	0 (0 to 0)	0.2 (0.1 to 0.3)	9 (4 to 15)	15 (7 to 26.7)	2 (1 to 3)	1.4 (0.5 to 2.5)	1 (0 to 1)	0.5 (0.2 to 0.8)	0 (0 to 1)	0.4 (0.2 to 0.7)	18 (7 to 33)	14.4 (5.5 to 26.3)	0 (0 to 0)	0.2 (0.1 to 0.3)	18 (7 to 34)	14.6 (5.6 to 26.6)
	Male	2 (1 to 3)	2.8 (1.4 to 5.3)	1 (0 to 1)	0.9 (0.5 to 1.8)	0 (0 to 1)	0.9 (0.4 to 1.6)	20 (10 to 39)	33.3 (16.9 to 65)	0 (0 to 0)	0.4 (0.2 to 0.7)	20 (10 to 39)	33.6 (17.1 to 65.7)	3 (1 to 6)	2.8 (1.2 to 5.6)	1 (0 to 2)	1 (0.4 to 1.9)	1 (0 to 2)	0.9 (0.4 to 1.8)	40 (18 to 82)	32.7 (14.2 to 66.4)	0 (0 to 1)	0.4 (0.1 to 0.8)	41 (18 to 82)	33 (14.4 to 67.1)
Venezuela	Both	401 (310 to 494)	2.7 (2.1 to 3.2)	127 (97 to 157)	0.9 (0.7 to 1.1)	90 (70 to 108)	0.7 (0.6 to 0.8)	3829 (2993 to 4700)	24.4 (18.7 to 29.3)	46 (31 to 66)	0.3 (0.2 to 0.5)	3875 (3022 to 4763)	24.7 (18.9 to 29.7)	2027 (1342 to 2729)	6.4 (4.3 to 8.6)	355 (238 to 464)	1.1 (0.8 to 1.5)	151 (107 to 184)	0.5 (0.4 to 0.6)	5612 (3976 to 6827)	17.9 (12.9 to 21.7)	165 (97 to 256)	0.5 (0.3 to 0.8)	5777 (4087 to 7011)	18.5 (13.2 to 22.3)
	Female	143 (100 to 178)	1.9 (1.3 to 2.3)	45 (31 to 56)	0.6 (0.4 to 0.7)	31 (22 to 38)	0.5 (0.3 to 0.6)	1273 (879 to 1561)	16.1 (11 to 19.3)	16 (10 to 23)	0.2 (0.1 to 0.3)	1290 (886 to 1581)	16.3 (11.2 to 19.6)	838 (380 to 1237)	5.2 (2.4 to 7.7)	141 (65 to 200)	0.9 (0.4 to 1.2)	58 (30 to 76)	0.4 (0.2 to 0.5)	2018 (974 to 2711)	12.7 (6.3 to 16.9)	67 (28 to 110)	0.4 (0.2 to 0.7)	2085 (1009 to 2802)	13.1 (6.5 to 17.4)
	Male	259 (191 to 348)	3.5 (2.6 to 4.5)	82 (61 to 109)	1.2 (0.8 to 1.5)	59 (44 to 75)	1 (0.7 to 1.2)	2555 (1964 to 3324)	33 (24.7 to 42.1)	30 (19 to 45)	0.4 (0.3 to 0.6)	2585 (1984 to 3361)	33.4 (25 to 42.6)	1189 (640 to 2160)	7.5 (4.2 to 13.7)	214 (120 to 345)	1.4 (0.8 to 2.2)	94 (57 to 122)	0.7 (0.4 to 0.9)	3593 (2117 to 4782)	23.4 (14.1 to 31.3)	98 (50 to 180)	0.6 (0.3 to 1.1)	3692 (2175 to 4941)	24 (14.4 to 32.3)
Vietnam	Both	1190 (883 to 1472)	2.1 (1.6 to 2.7)	384 (286 to 476)	0.7 (0.5 to 0.9)	304 (232 to 392)	0.6 (0.5 to 0.8)	13158 (9597 to 16466)	22.2 (16.7 to 27.8)	139 (91 to 194)	0.3 (0.2 to 0.4)	13297 (9690 to 16646)	22.5 (16.8 to 28.2)	3128 (1906 to 4394)	3.2 (1.9 to 4.6)	650 (397 to 866)	0.7 (0.4 to 0.9)	347 (214 to 435)	0.4 (0.2 to 0.5)	13009 (7969 to 16346)	13 (8 to 16.3)	281 (155 to 426)	0.3 (0.2 to 0.4)	13290 (8117 to 16673)	13.2 (8.1 to 16.6)
	Female	410 (260 to 539)	1.3 (0.9 to 1.7)	130 (83 to 171)	0.4 (0.3 to 0.6)	101 (66 to 130)	0.4 (0.2 to 0.4)	4385 (2715 to 5905)	13.7 (8.8 to 18.1)	47 (27 to 69)	0.2 (0.1 to 0.2)	4432 (2743 to 5966)	13.8 (8.9 to 18.3)	1143 (683 to 1756)	2.3 (1.4 to 3.6)	203 (128 to 291)	0.4 (0.2 to 0.6)	91 (60 to 122)	0.2 (0.1 to 0.2)	3374 (2189 to 4613)	6.5 (4.2 to 8.9)	95 (52 to 154)	0.2 (0.1 to 0.3)	3468 (2233 to 4737)	6.7 (4.3 to 9.2)
	Male	780 (568 to 1063)	3.1 (2.3 to 4.3)	253 (184 to 345)	1 (0.8 to 1.5)	203 (150 to 286)	0.9 (0.7 to 1.3)	8773 (6229 to 12003)	32.4 (23.7 to 45.3)	92 (57 to 137)	0.4 (0.2 to 0.6)	8865 (6301 to 12116)	32.7 (23.9 to 45.7)	1985 (1023 to 2970)	4.2 (2.1 to 6.3)	447 (245 to 627)	1 (0.5 to 1.3)	255 (147 to 335)	0.6 (0.3 to 0.8)	9635 (5555 to 12545)	20.1 (11.5 to 25.9)	186 (91 to 298)	0.4 (0.2 to 0.6)	9822 (5628 to 12759)	20.5 (11.8 to 26.3)
Virgin Islands, U.S.	Both	1 (1 to 2)	0.9 (0.7 to 1.5)	0 (0 to 0)	0.3 (0.2 to 0.5)	0 (0 to 0)	0.2 (0.2 to 0.4)	7 (6 to 12)	7.1 (5.6 to 12.2)	0 (0 to 0)	0.1 (0.1 to 0.2)	7 (6 to 13)	7.3 (5.6 to 12.3)	4 (3 to 5)	3.9 (2.9 to 5.1)	1 (1 to 1)	0.6 (0.5 to 0.8)	0 (0 to 0)	0.2 (0.2 to 0.3)	11 (8 to 13)	7.6 (5.5 to 9.1)	0 (0 to 1)	0.3 (0.2 to 0.5)	11 (8 to 13)	7.9 (5.8 to 9.5)
	Female	0 (0 to 0)	0.5 (0.4 to 0.9)	0 (0 to 0)	0.1 (0.1 to 0.2)	0 (0 to 0)	0.1 (0.1 to 0.2)	2 (1 to 3)	3.3 (2.4 to 6)	0 (0 to 0)	0.1 (0 to 0.1)	2 (1 to 3)	3.3 (2.5 to 6.1)	1 (1 to 2)	2.7 (1.9 to 4)	0 (0 to 0)	0.4 (0.3 to 0.5)	0 (0 to 0)	0.1 (0.1 to 0.1)	2 (2 to 3)	3.6 (2.8 to 4.6)	0 (0 to 0)	0.2 (0.1 to 0.3)	2 (2 to 3)	3.8 (2.9 to 5)
	Male	1 (0 to 1)	1.4 (1 to 2.5)	0 (0 to 0)	0.4 (0.3 to 0.8)	0 (0 to 0)	0.4 (0.3 to 0.6)	6 (4 to 10)	11.4 (8.6 to 20.6)	0 (0 to 0)	0.2 (0.1 to 0.3)	6 (4 to 10)	11.6 (8.8 to 20.9)	3 (2 to 4)	5.1 (3.2 to 7.3)	1 (0 to 1)	0.9 (0.6 to 1.2)	0 (0 to 0)	0.4 (0.3 to 0.5)	8 (6 to 10)	12 (8.2 to 15.2)	0 (0 to 0)	0.4 (0.2 to 0.7)	8 (6 to 11)	12.4 (8.5 to 15.7)
Yemen	Both	320 (141 to 520)	3.5 (1.7 to 5.6)	102 (45 to 164)	1.2 (0.6 to 1.9)	81 (38 to 128)	1 (0.6 to 1.7)	4003 (1570 to 6552)	38.7 (18 to 61.8)	37 (16 to 60)	0.4 (0.2 to 0.7)	4039 (1587 to 6615)	39.1 (18.2 to 62.5)	582 (418 to 826)	2.6 (1.8 to 3.7)	186 (133 to 265)	0.9 (0.6 to 1.2)	135 (99 to 194)	0.7 (0.5 to 1)	6321 (4623 to 8986)	25.6 (18.6 to 36.8)	67 (41 to 102)	0.3 (0.2 to 0.5)	6388 (4675 to 9079)	25.9 (18.8 to 37.2)
	Female	93 (45 to 151)	2 (1.1 to 3.1)	29 (15 to 47)	0.7 (0.4 to 1)	23 (12 to 37)	0.6 (0.3 to 0.9)	1164 (550 to 1886)	22.6 (11.6 to 35.3)	11 (5 to 18)	0.2 (0.1 to 0.4)	1175 (558 to 1905)	22.8 (11.8 to 35.6)	205 (140 to 282)	1.7 (1.2 to 2.4)	64 (44 to 88)	0.6 (0.4 to 0.8)	46 (32 to 64)	0.5 (0.3 to 0.6)	2215 (1546 to 3108)	17.3 (12 to 24.2)	23 (14 to 35)	0.2 (0.1 to 0.3)	2238 (1560 to 3139)	17.5 (12.2 to 24.5)
	Male	228 (87 to 402)	4.9 (2.3 to 8.7)	72 (28 to 128)	1.7 (0.8 to 3)	58 (24 to 101)	1.5 (0.7 to 2.7)	2838 (1006 to 4980)	54.6 (22.9 to 97.5)	26 (10 to 46)	0.6 (0.3 to 1.1)	2864 (1017 to 5022)	55.3 (23.3 to 98.6)	377 (257 to 598)	3.4 (2.3 to 5.4)	121 (83 to 193)	1.1 (0.8 to 1.8)	90 (63 to 143)	1 (0.7 to 1.6)	4106 (2906 to 6599)	34 (23.7 to 54.1)	44 (25 to 72)	0.4 (0.2 to 0.7)	4150 (2931 to 6658)	34.4 (24 to 54.8)
Zambia	Both	302 (178 to 393)	4.5 (3 to 5.7)	92 (55 to 119)	1.5 (1 to 1.9)	71 (44 to 90)	1.3 (0.9 to 1.6)	4002 (2226 to 5230)	54.9 (34.9 to 69.9)	33 (19 to 49)	0.6 (0.4 to 0.8)	4036 (2249 to 5278)	55.5 (35.3 to 70.7)	446 (317 to 610)	3.1 (2.3 to 4.1)	137 (98 to 186)	1 (0.7 to 1.3)	105 (76 to 141)	0.9 (0.6 to 1.1)	5743 (4080 to 7897)	36.4 (26.4 to 48.7)	49 (30 to 74)	0.4 (0.2 to 0.6)	5792 (4118 to 7969)	36.8 (26.7 to 49.1)
	Female	111 (63 to 156)	3.4 (2 to 4.5)	35 (20 to 48)	1.1 (0.7 to 1.5)	26 (16 to 36)	0.9 (0.6 to 1.2)	1488 (842 to 2095)	41.2 (24.3 to 56)	13 (6 to 20)	0.4 (0.2 to 0.6)	1501 (849 to 2109)	41.6 (24.6 to 56.5)	147 (98 to 203)	2 (1.3 to 2.7)	45 (30 to 62)	0.6 (0.4 to 0.9)	35 (23 to 47)	0.5 (0.4 to 0.7)	1898 (1259 to 2629)	23.4 (15.5 to 31.6)	16 (10 to 25)	0.2 (0.1 to 0.4)	1914 (1269 to 2653)	23.7 (15.7 to 31.9)
	Male	191 (101 to 272)	5.6 (3.5 to 7.9)	58 (31 to 82)	1.8 (1.2 to 2.6)	44 (25 to 63)	1.6 (1 to 2.3)	2514 (1237 to 3623)	68.3 (39.7 to 96)	21 (11 to 33)	0.7 (0.4 to 1.1)	2535 (1250 to 3650)	69 (40.1 to 97)	299 (198 to 440)	4.3 (2.9 to 5.9)	92 (61 to 133)	1.4 (1 to 1.9)	70 (47 to 101)	1.2 (0.8 to 1.7)	3845 (2560 to 5674)	49.8 (33.6 to 70.5)	33 (20 to 52)	0.5 (0.3 to 0.8)	3878 (2579 to 5725)	50.3 (33.9 to 71.3)
Zimbabwe	Both	104 (67 to 131)	1.4 (1 to 1.7)	34 (22 to 42)	0.5 (0.4 to 0.6)	26 (18 to 32)	0.4 (0.3 to 0.5)	1262 (782 to 1627)	15.3 (10.9 to 18.8)	12 (7 to 18)	0.2 (0.1 to 0.2)	1275 (790 to 1644)	15.5 (11 to 19)	246 (132 to 337)	2.1 (1.3 to 2.7)	80 (44 to 109)	0.7 (0.4 to 0.9)	64 (37 to 83)	0.6 (0.4 to 0.8)	3140 (1634 to 4306)	24.4 (14.1 to 32)	29 (14 to 46)	0.3 (0.1 to 0.4)	3169 (1647 to 4349)	24.7 (14.3 to 32.3)
	Female	36 (21 to 49)	0.9 (0.6 to 1.2)	11 (7 to 15)	0.3 (0.2 to 0.4)	9 (5 to 11)	0.3 (0.2 to 0.3)	439 (246 to 606)	10.1 (6.2 to 13.2)	4 (2 to 6)	0.1 (0.1 to 0.2)	443 (248 to 612)	10.2 (6.3 to 13.4)	67 (36 to 100)	1.1 (0.6 to 1.5)	21 (11 to 32)	0.4 (0.2 to 0.5)	18 (10 to 26)	0.3 (0.2 to 0.4)	870 (444 to 1355)	12.7 (6.9 to 19)	8 (4 to 13)	0.1 (0.1 to 0.2)	878 (448 to 1367)	12.9 (7 to 19.2)
	Male	68 (41 to 89)	1.9 (1.3 to 2.6)	22 (13 to 29)	0.6 (0.5 to 0.9)	17 (12 to 23)	0.6 (0.4 to 0.8)	824 (482 to 1095)	20.6 (13.9 to 27.2)	8 (5 to 12)	0.2 (0.2 to 0.4)	832 (487 to 1105)	20.9 (14.1 to 27.5)	179 (86 to 251)	3.3 (1.8 to 4.4)	58 (28 to 81)	1.1 (0.6 to 1.5)	46 (24 to 62)	1 (0.6 to 1.2)	2270 (1069 to 3194)	38 (20.4 to 51.2)	21 (10 to 34)	0.4 (0.2 to 0.6)	2291 (1078 to 3220)	38.4 (20.6 to 51.7)

## Sheet: Sheet2-NHL
		1990												2017
		Prevalence		Incidence		Deaths		YLLs (Years of Life Lost)		YLDs (Years Lived with Disability)		DALYs (Disability-Adjusted Life Years)		Prevalence		Incidence		Deaths		YLLs (Years of Life Lost)		YLDs (Years Lived with Disability)		DALYs (Disability-Adjusted Life Years)
Location	Sex	Number	Rate	Number	Rate	Number	Rate	Number	Rate	Number	Rate	Number	Rate	Number	Rate	Number	Rate	Number	Rate	Number	Rate	Number	Rate	Number	Rate
Global
Global	Both	857555 (828438 to 895762)	18.9 (18.4 to 19.6)	206863 (199638 to 216794)	4.7 (4.6 to 4.9)	134689 (129673 to 142079)	3.2 (3.1 to 3.3)	4497053 (4162545 to 4943867)	92.9 (87.2 to 100.7)	76792 (55686 to 100940)	1.7 (1.3 to 2.3)	4573845 (4236062 to 5018937)	94.6 (88.9 to 102.5)	2371891 (2324951 to 2418127)	29.7 (29.1 to 30.3)	487964 (478850 to 496904)	6.2 (6.1 to 6.3)	248636 (243475 to 253064)	3.2 (3.1 to 3.2)	6828795 (6611841 to 7019991)	86.8 (84 to 89.5)	193118 (140222 to 254172)	2.4 (1.8 to 3.2)	7021913 (6794727 to 7232477)	89.3 (86.1 to 92.2)
	Female	379250 (365429 to 395136)	16.3 (15.8 to 16.9)	90548 (86952 to 94743)	4 (3.8 to 4.1)	58973 (56394 to 62211)	2.6 (2.5 to 2.7)	1833623 (1674076 to 2008880)	74.4 (68.8 to 80.8)	33494 (24208 to 44031)	1.5 (1.1 to 1.9)	1867117 (1705903 to 2044700)	75.9 (70.2 to 82.4)	1030302 (998297 to 1056949)	24.8 (24 to 25.4)	208713 (202745 to 213852)	5 (4.9 to 5.1)	104384 (101571 to 107281)	2.5 (2.4 to 2.6)	2682326 (2599649 to 2776364)	66.5 (64.2 to 69.2)	82535 (59617 to 108595)	2 (1.4 to 2.6)	2764860 (2673556 to 2863298)	68.5 (66.1 to 71.2)
	Male	478305 (460213 to 517863)	21.8 (21.1 to 23.3)	116315 (111583 to 126903)	5.7 (5.4 to 6.1)	75716 (71749 to 83971)	3.9 (3.7 to 4.2)	2663431 (2463951 to 3106242)	112.4 (105.4 to 128.3)	43297 (31431 to 57157)	2 (1.5 to 2.7)	2706728 (2503484 to 3150508)	114.4 (107.4 to 130.4)	1341588 (1300744 to 1380034)	35.1 (34 to 36.1)	279251 (271149 to 286418)	7.5 (7.3 to 7.7)	144252 (139829 to 147944)	4 (3.9 to 4.1)	4146469 (3973007 to 4298133)	108.1 (103.5 to 112.2)	110584 (80266 to 145281)	2.9 (2.1 to 3.8)	4257053 (4072693 to 4419099)	111.1 (106.2 to 115.4)
SDI Regions
High SDI	Both	525625 (519511 to 531694)	44.9 (44.3 to 45.5)	110496 (109307 to 111653)	9.1 (9 to 9.2)	56646 (56178 to 57072)	4.5 (4.4 to 4.5)	1323400 (1312992 to 1333121)	112.3 (111.4 to 113.2)	43151 (31533 to 56284)	3.6 (2.6 to 4.8)	1366551 (1349883 to 1383521)	115.9 (114.5 to 117.4)	1306626 (1271923 to 1341593)	71.4 (69.5 to 73.3)	237182 (231013 to 243252)	12.1 (11.8 to 12.4)	86499 (84598 to 88326)	3.8 (3.8 to 3.9)	1547020 (1510628 to 1582054)	82.3 (80.3 to 84.2)	97921 (71286 to 128227)	5.2 (3.7 to 6.9)	1644941 (1599930 to 1694605)	87.5 (85 to 90.3)
	Female	238154 (234418 to 241753)	36.8 (36.2 to 37.4)	50249 (49481 to 50992)	7.3 (7.2 to 7.4)	26458 (26163 to 26759)	3.5 (3.5 to 3.6)	556050 (549829 to 562244)	84.8 (83.8 to 85.7)	19387 (14174 to 25313)	2.9 (2.1 to 3.8)	575437 (566711 to 584482)	87.7 (86.3 to 89)	582652 (558954 to 603706)	59.3 (56.9 to 61.4)	105587 (101339 to 109378)	9.8 (9.4 to 10.1)	38563 (37071 to 39749)	3 (2.8 to 3.1)	635008 (609316 to 655548)	62.3 (59.7 to 64.3)	43294 (31337 to 56710)	4.2 (3 to 5.6)	678303 (648599 to 704123)	66.5 (63.6 to 69.1)
	Male	287471 (282261 to 292864)	53.8 (52.9 to 54.9)	60247 (59271 to 61248)	11.3 (11.2 to 11.5)	30188 (29870 to 30503)	5.7 (5.6 to 5.8)	767350 (759481 to 775634)	143.6 (142.1 to 145.1)	23764 (17419 to 31196)	4.5 (3.3 to 5.8)	791114 (781053 to 801727)	148 (146.1 to 150)	723973 (694383 to 749767)	84.7 (81.1 to 87.6)	131596 (126382 to 136365)	14.7 (14.1 to 15.3)	47936 (46243 to 49190)	4.9 (4.8 to 5.1)	912011 (878563 to 936378)	104.6 (100.7 to 107.5)	54627 (39902 to 72055)	6.3 (4.5 to 8.3)	966638 (929003 to 998495)	110.9 (106.5 to 114.7)
High-middle SDI	Both	108075 (104516 to 112387)	10.4 (10 to 10.8)	29838 (28853 to 30987)	2.9 (2.8 to 3.1)	21902 (21164 to 22737)	2.2 (2.2 to 2.3)	778816 (748915 to 818840)	73.5 (70.7 to 77.2)	10659 (7749 to 14004)	1 (0.8 to 1.4)	789475 (759235 to 830182)	74.5 (71.8 to 78.2)	466487 (448769 to 484784)	27.8 (26.7 to 28.8)	91503 (88399 to 94708)	5.4 (5.2 to 5.6)	44148 (42874 to 45539)	2.6 (2.5 to 2.6)	1208581 (1168233 to 1246392)	72.8 (70.2 to 75)	37641 (27106 to 50170)	2.2 (1.6 to 3)	1246223 (1203511 to 1287641)	75 (72.3 to 77.5)
	Female	49232 (46353 to 52202)	9 (8.5 to 9.6)	13009 (12275 to 13748)	2.4 (2.3 to 2.5)	9430 (8896 to 9980)	1.8 (1.7 to 1.9)	315849 (296380 to 338793)	57.8 (54.3 to 62)	4703 (3338 to 6161)	0.9 (0.6 to 1.1)	320552 (300943 to 344297)	58.7 (55.1 to 63)	202925 (191118 to 213643)	23.6 (22.2 to 24.8)	38685 (36709 to 40577)	4.4 (4.1 to 4.6)	18096 (17335 to 18949)	1.9 (1.9 to 2)	458829 (439165 to 480062)	53.6 (51.2 to 55.9)	15984 (11477 to 21363)	1.8 (1.3 to 2.4)	474812 (453332 to 497343)	55.4 (53 to 57.9)
	Male	58843 (55020 to 64529)	11.9 (11.1 to 13)	16829 (15673 to 18449)	3.6 (3.3 to 3.9)	12472 (11584 to 13671)	2.8 (2.6 to 3.1)	462966 (435367 to 514145)	90.6 (85 to 100.3)	5957 (4262 to 7880)	1.3 (0.9 to 1.7)	468923 (440955 to 521005)	91.8 (86.2 to 101.7)	263562 (246668 to 279473)	32.2 (29.9 to 34.1)	52818 (49723 to 55762)	6.5 (6.1 to 6.8)	26052 (24726 to 27240)	3.3 (3.1 to 3.4)	749753 (705994 to 783399)	92.8 (87.1 to 96.9)	21658 (15590 to 28621)	2.6 (1.9 to 3.5)	771410 (725295 to 808367)	95.5 (89.4 to 99.9)
Middle SDI	Both	98022 (93206 to 102600)	7.9 (7.6 to 8.2)	29621 (28388 to 30839)	2.5 (2.4 to 2.6)	24983 (24031 to 25928)	2.3 (2.2 to 2.4)	1007475 (952553 to 1061673)	74.6 (71.3 to 77.9)	10226 (7367 to 13405)	0.9 (0.6 to 1.1)	1017701 (962187 to 1072283)	75.4 (72.1 to 78.7)	336170 (322160 to 351258)	14.9 (14.3 to 15.5)	81774 (78591 to 85373)	3.7 (3.5 to 3.8)	54464 (52519 to 56726)	2.5 (2.4 to 2.6)	1616369 (1547870 to 1683052)	72.5 (69.4 to 75.3)	30743 (22150 to 40047)	1.4 (1 to 1.8)	1647112 (1577076 to 1715684)	73.8 (70.7 to 76.8)
	Female	40592 (37747 to 43731)	6.6 (6.2 to 7)	12188 (11431 to 13047)	2.1 (2 to 2.2)	10325 (9755 to 11036)	1.9 (1.8 to 2)	407590 (374650 to 442162)	60.7 (56.5 to 65.4)	4203 (2977 to 5477)	0.7 (0.5 to 0.9)	411792 (378507 to 446422)	61.4 (57.2 to 66.1)	134865 (126987 to 141746)	11.8 (11.1 to 12.4)	31985 (30258 to 33660)	2.8 (2.7 to 2.9)	21163 (20124 to 22292)	1.9 (1.8 to 2)	597039 (564996 to 626975)	52.9 (50 to 55.4)	12061 (8625 to 15975)	1.1 (0.8 to 1.4)	609100 (575622 to 640564)	54 (50.9 to 56.6)
	Male	57429 (54423 to 62318)	9.3 (8.8 to 10)	17433 (16472 to 18770)	3 (2.8 to 3.2)	14658 (13785 to 15703)	2.8 (2.6 to 2.9)	599885 (567956 to 655805)	88.5 (83.8 to 95.6)	6023 (4305 to 7953)	1 (0.7 to 1.3)	605908 (573385 to 661901)	89.5 (84.9 to 96.7)	201306 (185232 to 215095)	18.1 (16.7 to 19.3)	49790 (45931 to 52999)	4.6 (4.2 to 4.9)	33301 (30727 to 35279)	3.2 (3 to 3.4)	1019330 (935908 to 1077367)	92.6 (85 to 97.7)	18682 (13519 to 24295)	1.7 (1.2 to 2.2)	1038012 (952073 to 1096787)	94.3 (86.5 to 99.5)
Low-middle SDI	Both	70272 (60856 to 82411)	8.6 (7.8 to 9.7)	20834 (18529 to 23862)	2.8 (2.6 to 3.1)	17650 (16012 to 19861)	2.6 (2.4 to 2.8)	765549 (658167 to 901521)	84.8 (75.9 to 96.4)	7201 (5085 to 9661)	0.9 (0.7 to 1.2)	772750 (665261 to 909246)	85.7 (76.8 to 97.4)	157080 (144448 to 168813)	11 (10.1 to 11.8)	46916 (43162 to 50534)	3.4 (3.2 to 3.7)	38107 (35165 to 40773)	3 (2.7 to 3.2)	1434569 (1307367 to 1548523)	94.5 (86.6 to 101.3)	16175 (11608 to 21035)	1.2 (0.8 to 1.5)	1450744 (1322857 to 1566708)	95.7 (87.7 to 102.6)
	Female	29298 (24442 to 34087)	7.4 (6.5 to 8.4)	8721 (7489 to 10009)	2.4 (2.1 to 2.7)	7384 (6463 to 8389)	2.2 (2 to 2.4)	311417 (257063 to 364112)	71.1 (61.3 to 81.4)	3002 (2034 to 4061)	0.8 (0.6 to 1.1)	314420 (259638 to 367739)	71.9 (62.1 to 82.3)	68763 (62657 to 75776)	9.5 (8.7 to 10.4)	20484 (18630 to 22504)	2.9 (2.7 to 3.2)	16530 (15097 to 18047)	2.5 (2.3 to 2.7)	605445 (545029 to 671306)	79.4 (72.1 to 87.5)	7046 (5015 to 9231)	1 (0.7 to 1.3)	612491 (551446 to 679600)	80.4 (73 to 88.6)
	Male	40973 (35605 to 52046)	9.8 (8.8 to 11.9)	12113 (10717 to 14988)	3.2 (2.8 to 3.8)	10266 (9188 to 12496)	2.9 (2.6 to 3.5)	454132 (391977 to 577827)	98 (86.9 to 120.5)	4199 (2947 to 5990)	1.1 (0.8 to 1.5)	458331 (395690 to 582861)	99.1 (87.9 to 121.7)	88317 (80440 to 96163)	12.5 (11.5 to 13.5)	26433 (24237 to 28716)	3.9 (3.6 to 4.2)	21577 (19808 to 23323)	3.4 (3.2 to 3.7)	829124 (749242 to 905932)	109.9 (100.3 to 119.6)	9129 (6483 to 11989)	1.3 (1 to 1.8)	838253 (758123 to 915442)	111.3 (101.4 to 120.8)
Low SDI	Both	53764 (39251 to 73929)	9.9 (8 to 12.7)	15557 (11861 to 20808)	3.2 (2.7 to 4.1)	13100 (10403 to 17094)	3.1 (2.6 to 3.8)	605842 (431480 to 841858)	101 (79.4 to 132.1)	5373 (3490 to 8046)	1.1 (0.7 to 1.5)	611215 (435840 to 849030)	102.1 (80.3 to 133.4)	97017 (85467 to 105581)	10 (8.9 to 10.8)	28901 (25559 to 31241)	3.2 (2.9 to 3.5)	24568 (21765 to 26486)	3 (2.7 to 3.2)	998684 (875246 to 1087255)	93.9 (83.1 to 101.4)	9945 (6997 to 13201)	1.1 (0.8 to 1.4)	1008630 (884039 to 1098637)	95 (84.1 to 102.6)
	Female	21188 (15192 to 28129)	8.2 (6.6 to 10.3)	6158 (4623 to 8004)	2.7 (2.2 to 3.3)	5200 (4079 to 6628)	2.5 (2.2 to 3.1)	235917 (164347 to 317806)	82.7 (64.4 to 106)	2121 (1349 to 3029)	0.9 (0.6 to 1.2)	238039 (166203 to 320463)	83.6 (65.2 to 107.2)	37717 (33561 to 41529)	8 (7.1 to 8.9)	11329 (10104 to 12515)	2.6 (2.3 to 2.9)	9724 (8677 to 10767)	2.4 (2.1 to 2.7)	377854 (336639 to 417373)	73.1 (65.5 to 80.9)	3883 (2734 to 5180)	0.9 (0.6 to 1.1)	381736 (339963 to 421538)	74 (66.4 to 82)
	Male	32576 (23194 to 51352)	11.4 (8.8 to 16.8)	9399 (6966 to 14366)	3.7 (2.9 to 5.4)	7900 (6022 to 11805)	3.5 (2.8 to 5)	369925 (256492 to 590081)	118.2 (89.2 to 177.5)	3252 (2052 to 5494)	1.3 (0.8 to 2)	373176 (259610 to 595087)	119.4 (90.4 to 179.6)	59301 (49419 to 65549)	12 (10.1 to 13.1)	17572 (14691 to 19233)	3.9 (3.3 to 4.2)	14844 (12449 to 16154)	3.6 (3 to 3.9)	620831 (515783 to 687716)	114.7 (96.1 to 125.1)	6062 (4179 to 8147)	1.3 (0.9 to 1.7)	626893 (520501 to 694038)	116 (97.2 to 126.6)
WHO Regions
South-East Asia Region	Both	62346 (53279 to 74074)	6.4 (5.7 to 7.3)	19208 (16780 to 22433)	2.1 (1.9 to 2.4)	16714 (14824 to 19288)	2 (1.8 to 2.3)	669241 (560310 to 806733)	62 (54.1 to 72.4)	6623 (4549 to 8953)	0.7 (0.5 to 1)	675863 (565799 to 814375)	62.7 (54.8 to 73.2)	148368 (141038 to 155401)	8.3 (7.9 to 8.7)	45956 (43749 to 48166)	2.6 (2.5 to 2.8)	39135 (37324 to 40998)	2.4 (2.2 to 2.5)	1218815 (1150842 to 1282364)	65.8 (62.3 to 69.1)	15804 (11354 to 20484)	0.9 (0.6 to 1.2)	1234619 (1166313 to 1299148)	66.7 (63.1 to 70.1)
	Female	24798 (19635 to 30479)	5.2 (4.4 to 6.2)	7598 (6175 to 9188)	1.7 (1.5 to 2)	6590 (5451 to 7908)	1.6 (1.4 to 1.9)	261029 (200155 to 326636)	49.6 (40.1 to 60.4)	2611 (1704 to 3653)	0.6 (0.4 to 0.8)	263641 (202399 to 329699)	50.2 (40.6 to 61)	63435 (57182 to 69805)	7 (6.3 to 7.7)	19326 (17399 to 21287)	2.2 (2 to 2.4)	16389 (14781 to 18086)	1.9 (1.7 to 2.1)	492868 (436293 to 546840)	53 (47.1 to 58.7)	6652 (4683 to 8710)	0.7 (0.5 to 1)	499520 (443127 to 553897)	53.7 (47.8 to 59.5)
	Male	37548 (32575 to 49803)	7.5 (6.6 to 9.6)	11610 (10139 to 15072)	2.5 (2.2 to 3.2)	10124 (8822 to 13016)	2.4 (2 to 3)	408211 (349563 to 549802)	73.8 (64.5 to 96.1)	4011 (2779 to 5804)	0.9 (0.6 to 1.2)	412223 (353076 to 554941)	74.7 (65.3 to 97.2)	84933 (80358 to 88895)	9.6 (9.1 to 10.1)	26630 (25219 to 27840)	3.1 (3 to 3.3)	22746 (21491 to 23765)	2.8 (2.7 to 3)	725947 (686416 to 758999)	78.9 (74.6 to 82.5)	9152 (6583 to 11901)	1.1 (0.8 to 1.4)	735099 (695758 to 769216)	79.9 (75.6 to 83.6)
Western Pacific Region	Both	141837 (136709 to 146998)	10.6 (10.3 to 11)	38694 (37293 to 40106)	3 (2.9 to 3.1)	28692 (27588 to 29792)	2.3 (2.2 to 2.4)	1047431 (994292 to 1099598)	73.5 (70.1 to 77)	13823 (9964 to 18093)	1.1 (0.8 to 1.4)	1061254 (1007743 to 1113964)	74.6 (71 to 78)	666587 (641748 to 690998)	27.5 (26.4 to 28.6)	132464 (127755 to 137320)	5.4 (5.2 to 5.6)	64517 (62601 to 66619)	2.6 (2.5 to 2.7)	1624781 (1565247 to 1686053)	69.1 (66.4 to 71.7)	53841 (38778 to 71678)	2.2 (1.6 to 2.9)	1678622 (1617280 to 1743146)	71.3 (68.5 to 74.1)
	Female	61549 (58266 to 65422)	9.1 (8.7 to 9.6)	16467 (15594 to 17543)	2.5 (2.4 to 2.7)	12193 (11535 to 13054)	1.9 (1.8 to 2)	436369 (404489 to 475425)	61.3 (57.1 to 66.6)	5899 (4206 to 7728)	0.9 (0.6 to 1.2)	442268 (410164 to 481702)	62.2 (57.9 to 67.5)	266219 (249744 to 280939)	21.7 (20.2 to 22.9)	51419 (48331 to 54131)	4.1 (3.8 to 4.3)	24060 (22769 to 25197)	1.8 (1.7 to 1.9)	560103 (524627 to 589140)	47.5 (44.4 to 50)	20968 (15100 to 28311)	1.7 (1.2 to 2.3)	581071 (543606 to 613106)	49.2 (45.9 to 51.9)
	Male	80288 (76818 to 85683)	12.3 (11.8 to 13)	22227 (21150 to 23749)	3.6 (3.5 to 3.8)	16499 (15586 to 17682)	2.8 (2.7 to 3)	611062 (578633 to 666140)	86.2 (81.7 to 93.3)	7924 (5730 to 10397)	1.3 (0.9 to 1.6)	618986 (586477 to 675289)	87.4 (82.9 to 94.8)	400368 (377851 to 420953)	33.5 (31.6 to 35.3)	81045 (76686 to 85129)	6.9 (6.5 to 7.2)	40457 (38594 to 42324)	3.4 (3.3 to 3.6)	1064679 (1004211 to 1118496)	91 (85.5 to 95.6)	32873 (23593 to 43285)	2.8 (2 to 3.6)	1097551 (1035542 to 1154854)	93.8 (88.1 to 98.5)
European Region	Both	275150 (270279 to 279998)	27.8 (27.2 to 28.3)	61893 (60891 to 62844)	6.1 (6 to 6.2)	35701 (35152 to 36121)	3.4 (3.3 to 3.4)	927348 (913147 to 943165)	93.9 (92.4 to 95.7)	23689 (17173 to 31140)	2.3 (1.7 to 3.1)	951037 (935790 to 967706)	96.3 (94.6 to 98.1)	722904 (697700 to 748357)	54.2 (52.2 to 56.2)	134240 (129773 to 138747)	9.5 (9.2 to 9.8)	52574 (51188 to 53900)	3.4 (3.3 to 3.4)	1079818 (1052259 to 1107702)	81.9 (79.7 to 84.2)	55360 (40214 to 72679)	4 (2.9 to 5.3)	1135178 (1101266 to 1169704)	86 (83.3 to 88.8)
	Female	127681 (124312 to 131060)	23.2 (22.5 to 23.9)	28273 (27566 to 28974)	4.8 (4.7 to 4.9)	16515 (16131 to 16826)	2.6 (2.5 to 2.6)	384404 (373795 to 394538)	69.3 (67.3 to 71.6)	10803 (7799 to 14191)	1.9 (1.4 to 2.5)	395207 (384161 to 405935)	71.2 (69.1 to 73.6)	329001 (311585 to 345157)	45 (42.6 to 47.3)	60796 (57816 to 63719)	7.7 (7.3 to 8)	23902 (22872 to 24766)	2.6 (2.5 to 2.7)	447671 (427738 to 464054)	61 (58.2 to 63.5)	24949 (17910 to 33007)	3.3 (2.4 to 4.4)	472620 (449969 to 492727)	64.3 (61 to 67.2)
	Male	147469 (143561 to 151490)	33.3 (32.5 to 34.2)	33620 (32722 to 34592)	7.7 (7.5 to 7.9)	19186 (18682 to 19772)	4.5 (4.4 to 4.6)	542944 (528060 to 565202)	123.3 (120.1 to 128.4)	12887 (9440 to 16937)	2.9 (2.2 to 3.8)	555831 (541087 to 577796)	126.2 (123.1 to 131.3)	393903 (372607 to 415116)	65 (61.2 to 68.3)	73443 (69774 to 76899)	11.8 (11.2 to 12.4)	28671 (27549 to 29612)	4.4 (4.2 to 4.5)	632147 (607252 to 652199)	106 (101.6 to 109.4)	30411 (22250 to 40263)	5 (3.6 to 6.6)	662558 (635179 to 686427)	111 (106.1 to 115)
Eastern Mediterranean Region	Both	31755 (27729 to 36263)	11.8 (10.6 to 12.9)	9540 (8436 to 10653)	3.8 (3.4 to 4.1)	8035 (7175 to 8844)	3.5 (3.1 to 3.8)	339659 (292253 to 393769)	112.2 (100 to 124)	3272 (2347 to 4414)	1.3 (0.9 to 1.7)	342931 (295380 to 397963)	113.5 (101.1 to 125.5)	104778 (93085 to 114294)	18.6 (16.7 to 20.2)	26601 (23553 to 29257)	5 (4.5 to 5.5)	18260 (16076 to 20218)	3.8 (3.4 to 4.2)	715827 (615266 to 815477)	119.2 (103.8 to 133.2)	9679 (6901 to 12705)	1.8 (1.3 to 2.3)	725506 (623970 to 825000)	121 (105.4 to 135.1)
	Female	13020 (11378 to 14667)	10.3 (9.2 to 11.3)	3914 (3464 to 4349)	3.3 (3 to 3.6)	3244 (2881 to 3570)	3 (2.7 to 3.3)	135169 (115966 to 154091)	95.1 (84.1 to 105.2)	1339 (948 to 1767)	1.1 (0.8 to 1.4)	136508 (117261 to 155619)	96.2 (85.2 to 106.3)	45830 (40305 to 52622)	17.1 (15.2 to 19.2)	11582 (10032 to 13491)	4.6 (4 to 5.2)	7822 (6693 to 9146)	3.4 (3 to 3.9)	304317 (251656 to 375024)	105.6 (88.9 to 126.2)	4204 (2947 to 5684)	1.6 (1.2 to 2.1)	308521 (255950 to 380266)	107.2 (90.4 to 128.2)
	Male	18735 (15740 to 23628)	13.2 (11.1 to 15.8)	5626 (4733 to 6861)	4.3 (3.6 to 5)	4790 (4044 to 5754)	4 (3.3 to 4.6)	204490 (167326 to 259681)	127.9 (108.1 to 154.9)	1933 (1332 to 2669)	1.4 (1 to 2)	206423 (168898 to 261560)	129.4 (109.2 to 157)	58948 (50495 to 65328)	20 (17.4 to 22.2)	15019 (12920 to 16825)	5.5 (4.8 to 6.1)	10439 (9070 to 11758)	4.2 (3.7 to 4.7)	411511 (348949 to 467308)	131.6 (113.3 to 147.9)	5475 (3842 to 7285)	1.9 (1.4 to 2.5)	416985 (353736 to 473842)	133.6 (114.9 to 150.1)
Region of the Americas	Both	284180 (279846 to 288255)	44 (43.3 to 44.6)	60095 (59259 to 60905)	9.4 (9.2 to 9.5)	31425 (31088 to 31729)	4.9 (4.9 to 5)	851305 (842147 to 865652)	129 (127.7 to 131)	23327 (17119 to 30434)	3.6 (2.7 to 4.7)	874632 (863027 to 891056)	132.6 (130.9 to 135)	596605 (580125 to 614445)	49.8 (48.5 to 51.3)	113948 (110960 to 117086)	9.4 (9.2 to 9.7)	48342 (47283 to 49447)	3.9 (3.9 to 4)	1084735 (1061261 to 1108626)	93.5 (91.4 to 95.6)	45990 (33644 to 60250)	3.8 (2.8 to 5)	1130725 (1103281 to 1159323)	97.3 (94.9 to 99.8)
	Female	126803 (124310 to 129349)	36.7 (36 to 37.5)	27105 (26601 to 27619)	7.7 (7.6 to 7.9)	14527 (14319 to 14740)	4.1 (4 to 4.1)	353870 (348608 to 358297)	101.3 (99.8 to 102.5)	10352 (7644 to 13572)	3 (2.2 to 3.9)	364221 (357993 to 369545)	104.3 (102.5 to 105.8)	271591 (260169 to 283337)	42.3 (40.5 to 44.1)	51617 (49512 to 53759)	7.8 (7.5 to 8.2)	21945 (21107 to 22728)	3.2 (3.1 to 3.3)	460433 (442272 to 477121)	74.5 (71.5 to 77.1)	20733 (15064 to 27009)	3.2 (2.3 to 4.2)	481167 (462288 to 500079)	77.7 (74.6 to 80.7)
	Male	157377 (153874 to 161382)	51.8 (50.6 to 53)	32990 (32283 to 33729)	11.2 (11 to 11.5)	16898 (16642 to 17194)	6 (5.9 to 6.1)	497436 (489486 to 509876)	159.4 (157 to 163.1)	12975 (9462 to 16933)	4.3 (3.2 to 5.7)	510411 (501634 to 523884)	163.7 (161 to 167.7)	325014 (313805 to 337372)	58.3 (56.3 to 60.5)	62330 (60421 to 64472)	11.2 (10.9 to 11.6)	26397 (25746 to 27036)	4.8 (4.7 to 4.9)	624301 (609561 to 640264)	114.4 (111.8 to 117.3)	25256 (18417 to 33416)	4.5 (3.3 to 6)	649558 (632372 to 667572)	118.9 (115.8 to 122.2)
African Region	Both	56615 (44073 to 74491)	14 (11.9 to 17)	15918 (12837 to 20260)	4.5 (3.9 to 5.3)	13042 (10887 to 16162)	4.2 (3.7 to 4.9)	624637 (479067 to 827041)	139.8 (116.3 to 173.7)	5512 (3663 to 7890)	1.5 (1.1 to 2.1)	630149 (483260 to 833197)	141.3 (117.7 to 175.6)	104225 (92990 to 116578)	13.6 (12.3 to 14.8)	29323 (26361 to 32409)	4.2 (3.9 to 4.6)	23403 (21115 to 25584)	3.9 (3.5 to 4.2)	1047673 (926347 to 1176320)	122 (110.1 to 133.6)	10204 (7201 to 13786)	1.4 (1 to 1.9)	1057877 (936411 to 1187907)	123.5 (111.5 to 135.4)
	Female	23031 (17575 to 28654)	12 (10.1 to 14)	6583 (5261 to 8026)	3.8 (3.3 to 4.4)	5477 (4550 to 6513)	3.6 (3.2 to 4.1)	248267 (186898 to 312262)	116.5 (96.7 to 139.1)	2269 (1510 to 3157)	1.3 (0.9 to 1.7)	250536 (188722 to 314822)	117.8 (97.8 to 140.4)	41120 (35982 to 46879)	10.8 (9.7 to 12)	11613 (10230 to 13077)	3.4 (3 to 3.7)	9326 (8239 to 10421)	3.1 (2.7 to 3.4)	395577 (343693 to 455314)	93.3 (82.2 to 104.8)	4037 (2821 to 5486)	1.1 (0.8 to 1.5)	399615 (347541 to 459366)	94.4 (83.3 to 105.9)
	Male	33584 (25442 to 48410)	16.1 (13.4 to 21.4)	9335 (7357 to 13050)	5.1 (4.4 to 6.7)	7565 (6173 to 10354)	4.8 (4.1 to 6.1)	376370 (282524 to 545414)	163.4 (133.1 to 224)	3242 (2148 to 5046)	1.7 (1.2 to 2.5)	379613 (285410 to 550192)	165.1 (134.5 to 226.3)	63105 (55097 to 71599)	16.5 (14.7 to 18.1)	17710 (15593 to 19749)	5.2 (4.7 to 5.7)	14078 (12465 to 15555)	4.8 (4.3 to 5.2)	652095 (568081 to 739085)	152.4 (135 to 168.3)	6167 (4284 to 8382)	1.8 (1.2 to 2.3)	658262 (573336 to 747085)	154.1 (136.5 to 170.3)
Countries
Afghanistan	Both	878 (360 to 1561)	10.7 (4.7 to 18.1)	283 (123 to 484)	3.6 (1.7 to 6)	262 (126 to 437)	3.5 (1.8 to 5.5)	9469 (3556 to 17011)	109.4 (44.5 to 188.1)	97 (40 to 176)	1.2 (0.5 to 2.2)	9566 (3597 to 17195)	110.7 (45.1 to 190)	1741 (1245 to 2644)	9.8 (7 to 14.8)	533 (383 to 810)	3.3 (2.3 to 4.9)	451 (325 to 678)	3.1 (2.2 to 4.5)	19902 (13928 to 30542)	95.5 (69.1 to 145.5)	184 (112 to 301)	1.1 (0.7 to 1.7)	20086 (14064 to 30795)	96.6 (70 to 147.2)
	Female	355 (147 to 696)	9.2 (4.2 to 17.6)	113 (51 to 218)	3.1 (1.6 to 5.8)	103 (50 to 192)	2.9 (1.6 to 5.2)	4001 (1491 to 7978)	97.8 (40.4 to 190.5)	39 (16 to 77)	1 (0.5 to 2)	4040 (1512 to 8052)	98.8 (40.8 to 192.1)	791 (486 to 1268)	8.7 (5.8 to 13.3)	245 (153 to 389)	2.9 (2 to 4.4)	205 (132 to 323)	2.7 (1.9 to 3.9)	9210 (5481 to 14906)	86.7 (55.3 to 137.8)	84 (46 to 148)	1 (0.6 to 1.6)	9294 (5532 to 15037)	87.7 (56.1 to 139.2)
	Male	523 (185 to 1208)	11.8 (4.3 to 26.3)	170 (64 to 378)	4 (1.5 to 8.5)	159 (62 to 343)	3.9 (1.6 to 8)	5468 (1785 to 12960)	118.2 (40.5 to 269.9)	58 (21 to 135)	1.4 (0.5 to 3)	5526 (1815 to 13068)	119.6 (41 to 272.7)	950 (561 to 1701)	11.1 (6.3 to 19.5)	288 (169 to 513)	3.7 (2.1 to 6.4)	245 (141 to 434)	3.5 (2 to 6)	10692 (6380 to 19438)	105 (60.7 to 190.4)	100 (52 to 187)	1.3 (0.6 to 2.3)	10792 (6430 to 19622)	106.3 (61.3 to 192.3)
Albania	Both	215 (191 to 241)	7.3 (6.6 to 8)	56 (51 to 61)	2 (1.9 to 2.2)	39 (36 to 42)	1.5 (1.4 to 1.6)	1610 (1458 to 1758)	53.8 (49.3 to 58.2)	20 (14 to 27)	0.7 (0.5 to 1)	1630 (1476 to 1782)	54.5 (49.9 to 59)	532 (434 to 633)	16.3 (13.1 to 19.4)	111 (91 to 133)	3.1 (2.6 to 3.7)	59 (48 to 71)	1.5 (1.2 to 1.8)	1613 (1319 to 1928)	46.8 (38.3 to 55.9)	45 (30 to 62)	1.3 (0.9 to 1.8)	1658 (1359 to 1991)	48.1 (39.4 to 57.3)
	Female	90 (75 to 107)	6.1 (5.2 to 7.1)	21 (19 to 25)	1.5 (1.4 to 1.7)	14 (13 to 16)	1.1 (1 to 1.2)	603 (518 to 684)	40.6 (35.5 to 45.4)	8 (5 to 11)	0.6 (0.4 to 0.8)	611 (525 to 692)	41.2 (35.9 to 46.2)	217 (159 to 285)	12.6 (9.3 to 16.4)	43 (31 to 57)	2.3 (1.7 to 3)	22 (16 to 29)	1.1 (0.8 to 1.4)	558 (411 to 729)	30.7 (22.7 to 39.5)	17 (11 to 26)	1 (0.6 to 1.4)	576 (424 to 751)	31.6 (23.4 to 40.7)
	Male	125 (110 to 142)	8.5 (7.6 to 9.5)	34 (31 to 38)	2.5 (2.3 to 2.8)	24 (22 to 27)	2 (1.8 to 2.2)	1007 (901 to 1117)	66.8 (60.5 to 73.5)	12 (9 to 17)	0.9 (0.6 to 1.2)	1020 (912 to 1131)	67.7 (61.4 to 74.5)	316 (236 to 406)	19.9 (14.8 to 25.4)	68 (52 to 88)	4 (3 to 5.1)	37 (29 to 48)	2 (1.6 to 2.6)	1055 (805 to 1336)	63 (48.4 to 79.6)	27 (17 to 40)	1.6 (1 to 2.4)	1082 (824 to 1374)	64.6 (49.6 to 81.6)
Algeria	Both	2079 (1857 to 2322)	11.4 (10.3 to 12.5)	624 (559 to 692)	3.6 (3.3 to 4)	522 (464 to 575)	3.4 (3 to 3.7)	21800 (18702 to 24518)	104.2 (92 to 115)	214 (149 to 285)	1.2 (0.9 to 1.6)	22014 (18902 to 24765)	105.5 (93 to 116.1)	6311 (5498 to 7064)	17 (14.8 to 19)	1641 (1438 to 1831)	4.6 (4 to 5.1)	1149 (1005 to 1287)	3.4 (3 to 3.8)	36924 (31834 to 41568)	98.7 (85.8 to 111.1)	593 (403 to 795)	1.6 (1.1 to 2.2)	37517 (32528 to 42227)	100.3 (87 to 112.8)
	Female	769 (675 to 878)	9 (7.8 to 10.3)	234 (206 to 267)	2.9 (2.5 to 3.3)	201 (174 to 230)	2.7 (2.3 to 3.1)	7671 (6641 to 8829)	79.2 (69 to 90.9)	80 (55 to 108)	1 (0.7 to 1.3)	7751 (6718 to 8923)	80.2 (69.9 to 92.1)	2834 (2445 to 3271)	15.3 (13.3 to 17.6)	706 (611 to 816)	4 (3.4 to 4.6)	483 (414 to 560)	2.9 (2.5 to 3.4)	15057 (12918 to 17309)	81.4 (69.8 to 93.7)	259 (173 to 356)	1.4 (1 to 1.9)	15316 (13150 to 17665)	82.9 (71 to 95.3)
	Male	1310 (1103 to 1536)	13.8 (11.8 to 15.8)	390 (330 to 455)	4.4 (3.8 to 5)	322 (268 to 373)	4 (3.4 to 4.7)	14128 (11232 to 16860)	129.1 (106.6 to 149.5)	134 (92 to 182)	1.5 (1 to 2)	14263 (11367 to 17031)	130.5 (108.4 to 151)	3477 (2797 to 4055)	18.5 (15.1 to 21.7)	935 (765 to 1087)	5.2 (4.3 to 6)	666 (557 to 780)	3.9 (3.3 to 4.6)	21867 (17633 to 25527)	115.4 (94 to 134.5)	334 (224 to 456)	1.8 (1.2 to 2.5)	22200 (17905 to 25942)	117.3 (95.3 to 136.4)
American Samoa	Both	2 (2 to 3)	6.9 (6 to 7.9)	1 (1 to 1)	2.3 (2 to 2.6)	1 (0 to 1)	2.1 (1.8 to 2.4)	21 (19 to 24)	58.8 (51.4 to 67)	0 (0 to 0)	0.8 (0.5 to 1.1)	21 (19 to 24)	59.6 (52.1 to 68)	6 (5 to 6)	11.9 (10.6 to 13.4)	2 (1 to 2)	3.3 (3 to 3.7)	1 (1 to 1)	2.5 (2.2 to 2.7)	37 (33 to 41)	73.5 (66.1 to 81.8)	1 (0 to 1)	1.2 (0.8 to 1.5)	37 (33 to 41)	74.6 (67.2 to 83.1)
	Female	1 (1 to 1)	6.5 (5.2 to 7.9)	0 (0 to 0)	2.1 (1.7 to 2.6)	0 (0 to 0)	1.9 (1.5 to 2.3)	10 (8 to 12)	52.9 (42.3 to 63.7)	0 (0 to 0)	0.7 (0.5 to 1)	10 (8 to 12)	53.6 (42.8 to 64.7)	4 (3 to 4)	15.6 (13.4 to 18.3)	1 (1 to 1)	4.1 (3.5 to 4.7)	1 (1 to 1)	2.9 (2.5 to 3.3)	22 (19 to 26)	89.5 (77.6 to 103.8)	0 (0 to 0)	1.5 (1 to 2)	23 (20 to 26)	91 (78.7 to 105.5)
	Male	1 (1 to 1)	7.3 (5.8 to 8.6)	0 (0 to 0)	2.5 (2 to 2.9)	0 (0 to 0)	2.3 (1.8 to 2.8)	11 (9 to 13)	64.1 (51.8 to 75.2)	0 (0 to 0)	0.8 (0.5 to 1.2)	12 (10 to 13)	65 (52.5 to 76.1)	2 (2 to 2)	8 (6.9 to 9.2)	1 (0 to 1)	2.5 (2.1 to 2.9)	0 (0 to 1)	2 (1.7 to 2.4)	14 (12 to 16)	57.3 (49.8 to 65.9)	0 (0 to 0)	0.9 (0.6 to 1.2)	14 (13 to 17)	58.1 (50.5 to 67)
Andorra	Both	34 (26 to 42)	56.1 (43.9 to 69.8)	6 (5 to 8)	10.6 (8.3 to 13.1)	3 (2 to 4)	4.9 (3.8 to 6)	72 (56 to 88)	119.2 (93.4 to 145)	3 (2 to 4)	4.4 (2.8 to 6.3)	74 (58 to 91)	123.6 (96.7 to 150.5)	107 (81 to 133)	90.3 (68.2 to 111.6)	18 (14 to 22)	14.6 (11 to 18.1)	6 (4 to 7)	4.2 (3.2 to 5.1)	112 (84 to 137)	92.2 (69.1 to 112.7)	8 (5 to 11)	6.4 (4.3 to 9.2)	119 (90 to 147)	98.6 (74.1 to 120.9)
	Female	14 (9 to 20)	49.9 (30.9 to 69)	3 (2 to 4)	9.1 (5.6 to 12.8)	1 (1 to 2)	4.1 (2.5 to 5.8)	28 (17 to 39)	96.8 (60 to 135.8)	1 (1 to 2)	3.8 (2.1 to 6)	29 (18 to 41)	100.6 (62.3 to 141.8)	44 (29 to 60)	75.4 (49.9 to 101.1)	7 (5 to 10)	12 (7.9 to 16.1)	2 (2 to 3)	3.2 (2.2 to 4.4)	42 (28 to 57)	69.9 (47.4 to 93.7)	3 (2 to 5)	5.3 (3.1 to 8.2)	45 (31 to 61)	75.2 (51.2 to 100.9)
	Male	19 (14 to 25)	61.6 (43.5 to 79.1)	4 (3 to 5)	12 (8.5 to 15.3)	2 (1 to 2)	5.6 (3.9 to 7)	44 (31 to 55)	139.7 (99.4 to 174.8)	2 (1 to 2)	4.9 (3 to 7.2)	45 (32 to 57)	144.6 (103 to 181.8)	63 (39 to 85)	104.8 (65.9 to 140.2)	11 (7 to 14)	17.3 (11 to 23)	3 (2 to 4)	5.1 (3.3 to 6.6)	69 (44 to 90)	113.9 (72 to 146.8)	5 (3 to 7)	7.6 (4.3 to 11.5)	74 (47 to 96)	121.4 (77.4 to 156.9)
Angola	Both	714 (377 to 1288)	9.2 (6.6 to 13.2)	199 (120 to 327)	3.1 (2.2 to 4)	164 (108 to 250)	2.9 (2.1 to 3.6)	8157 (4166 to 14564)	95 (64.6 to 138.8)	70 (38 to 128)	1 (0.7 to 1.5)	8227 (4209 to 14678)	96 (65.4 to 140.1)	1334 (1090 to 1664)	7.8 (6.2 to 9.4)	393 (323 to 472)	2.6 (2 to 3.2)	331 (270 to 391)	2.5 (1.9 to 3.1)	14186 (11563 to 17805)	73 (58.8 to 86.3)	137 (93 to 188)	0.9 (0.6 to 1.2)	14322 (11676 to 17978)	73.9 (59.5 to 87.5)
	Female	250 (115 to 452)	6.3 (4.1 to 9.9)	68 (36 to 117)	2 (1.4 to 3)	55 (32 to 90)	1.9 (1.3 to 2.7)	2839 (1271 to 5100)	63.5 (39.3 to 101.1)	24 (11 to 48)	0.7 (0.4 to 1.1)	2863 (1285 to 5143)	64.2 (39.7 to 102.1)	493 (372 to 640)	5.5 (4.2 to 7)	143 (110 to 179)	1.8 (1.3 to 2.3)	119 (93 to 150)	1.7 (1.2 to 2.2)	5103 (3830 to 6559)	49.3 (38.3 to 62.7)	50 (33 to 71)	0.6 (0.4 to 0.9)	5153 (3862 to 6615)	49.9 (38.8 to 63.5)
	Male	464 (239 to 970)	12.1 (8.2 to 18.7)	131 (77 to 245)	4.1 (2.7 to 5.8)	109 (69 to 182)	3.9 (2.6 to 5.2)	5319 (2674 to 10872)	125.7 (81.7 to 202.4)	46 (24 to 97)	1.4 (0.8 to 2.2)	5365 (2703 to 10949)	127.1 (82.6 to 203.8)	840 (662 to 1100)	10.7 (7.8 to 13.4)	250 (193 to 318)	3.6 (2.6 to 4.6)	211 (160 to 261)	3.5 (2.4 to 4.5)	9082 (7105 to 12074)	100.4 (74.9 to 124.8)	87 (56 to 126)	1.2 (0.8 to 1.8)	9169 (7190 to 12142)	101.6 (75.8 to 126.2)
Antigua and Barbuda	Both	7 (7 to 8)	13.3 (12.4 to 14.3)	2 (2 to 2)	4.2 (3.9 to 4.5)	2 (2 to 2)	3.5 (3.3 to 3.8)	60 (56 to 64)	108.7 (101.2 to 117.1)	1 (1 to 1)	1.4 (1 to 1.9)	61 (56 to 65)	110.2 (102.7 to 118.5)	21 (19 to 23)	21.6 (19.4 to 23.9)	5 (4 to 5)	5 (4.5 to 5.4)	3 (3 to 3)	3.1 (2.8 to 3.4)	91 (83 to 99)	94.5 (86.5 to 102.7)	2 (1 to 2)	1.9 (1.3 to 2.6)	93 (85 to 101)	96.4 (88.1 to 104.7)
	Female	3 (2 to 3)	9.4 (8.5 to 10.4)	1 (1 to 1)	2.9 (2.6 to 3.2)	1 (1 to 1)	2.3 (2.1 to 2.6)	21 (19 to 24)	72.9 (65.6 to 80.6)	0 (0 to 0)	1 (0.7 to 1.3)	22 (20 to 24)	73.9 (66.4 to 81.8)	10 (8 to 11)	18.9 (16.4 to 21.7)	2 (2 to 2)	4.2 (3.7 to 4.8)	1 (1 to 2)	2.6 (2.3 to 2.9)	37 (33 to 43)	73.7 (64.7 to 83.3)	1 (1 to 1)	1.6 (1.1 to 2.2)	38 (34 to 44)	75.3 (66.2 to 85.2)
	Male	4 (4 to 5)	17.9 (16.2 to 19.8)	1 (1 to 2)	5.8 (5.3 to 6.4)	1 (1 to 1)	5 (4.5 to 5.4)	38 (35 to 42)	149.6 (136.3 to 164.7)	0 (0 to 1)	1.9 (1.4 to 2.6)	39 (35 to 43)	151.5 (138.2 to 166.4)	11 (10 to 13)	24.5 (21.3 to 28)	3 (2 to 3)	5.8 (5.1 to 6.5)	2 (1 to 2)	3.7 (3.3 to 4.1)	54 (48 to 61)	116.3 (103.3 to 131)	1 (1 to 1)	2.2 (1.5 to 3)	55 (48 to 62)	118.5 (105.2 to 133.8)
Argentina	Both	4247 (4113 to 4387)	12.8 (12.4 to 13.2)	1364 (1322 to 1409)	4.1 (4 to 4.3)	1189 (1155 to 1224)	3.6 (3.5 to 3.7)	35830 (34719 to 36978)	108.2 (104.8 to 111.7)	461 (329 to 608)	1.4 (1 to 1.8)	36292 (35118 to 37476)	109.6 (106.1 to 113.2)	9507 (8489 to 10663)	19.2 (17.2 to 21.6)	2525 (2258 to 2835)	5 (4.4 to 5.6)	1844 (1657 to 2063)	3.5 (3.2 to 3.9)	46495 (41956 to 51869)	94.2 (85 to 105)	905 (636 to 1242)	1.8 (1.3 to 2.5)	47400 (42683 to 52996)	96 (86.5 to 107.2)
	Female	1780 (1700 to 1864)	10 (9.5 to 10.4)	567 (542 to 594)	3.2 (3 to 3.3)	502 (481 to 525)	2.8 (2.7 to 2.9)	13978 (13390 to 14605)	79.6 (76.2 to 83.2)	192 (138 to 253)	1.1 (0.8 to 1.4)	14170 (13578 to 14822)	80.6 (77.3 to 84.4)	4312 (3663 to 5121)	16.2 (13.7 to 19.1)	1127 (956 to 1337)	4 (3.4 to 4.8)	837 (714 to 985)	2.8 (2.4 to 3.3)	19273 (16440 to 22739)	72.2 (61.7 to 85.1)	407 (277 to 559)	1.5 (1 to 2)	19680 (16759 to 23230)	73.7 (63 to 86.7)
	Male	2467 (2349 to 2586)	16 (15.3 to 16.8)	797 (760 to 834)	5.3 (5 to 5.5)	687 (659 to 714)	4.6 (4.4 to 4.8)	21853 (20876 to 22835)	139.6 (133.6 to 145.5)	269 (190 to 356)	1.8 (1.2 to 2.3)	22122 (21117 to 23099)	141.3 (135 to 147.5)	5195 (4426 to 6115)	22.7 (19.4 to 26.7)	1398 (1201 to 1642)	6.1 (5.2 to 7.2)	1006 (876 to 1174)	4.4 (3.8 to 5.1)	27222 (23534 to 31692)	118.8 (102.7 to 138.2)	498 (341 to 695)	2.2 (1.5 to 3)	27720 (23889 to 32287)	120.9 (104.6 to 140.7)
Armenia	Both	183 (162 to 208)	5.8 (5.2 to 6.6)	55 (49 to 62)	1.8 (1.6 to 2)	42 (38 to 47)	1.5 (1.3 to 1.6)	1431 (1263 to 1621)	44.9 (40 to 50.4)	19 (14 to 26)	0.6 (0.4 to 0.8)	1451 (1279 to 1642)	45.5 (40.6 to 51.1)	486 (448 to 527)	13.4 (12.3 to 14.6)	112 (104 to 122)	2.9 (2.7 to 3.2)	68 (63 to 73)	1.7 (1.6 to 1.8)	1896 (1769 to 2031)	50.7 (47.5 to 54.2)	43 (31 to 58)	1.2 (0.8 to 1.6)	1939 (1809 to 2078)	51.9 (48.5 to 55.4)
	Female	76 (61 to 95)	4.5 (3.6 to 5.6)	22 (18 to 28)	1.3 (1.1 to 1.7)	17 (13 to 21)	1.1 (0.8 to 1.3)	536 (429 to 678)	31.6 (25.5 to 39.7)	8 (5 to 11)	0.5 (0.3 to 0.7)	543 (435 to 686)	32 (26 to 40.2)	212 (190 to 237)	10.7 (9.6 to 11.9)	47 (42 to 52)	2.2 (2 to 2.5)	27 (25 to 30)	1.2 (1.1 to 1.3)	706 (642 to 776)	34.1 (31 to 37.3)	18 (13 to 25)	0.9 (0.6 to 1.2)	724 (658 to 799)	35 (31.8 to 38.4)
	Male	107 (96 to 120)	7.4 (6.7 to 8.2)	33 (30 to 37)	2.4 (2.2 to 2.6)	25 (23 to 28)	2 (1.8 to 2.2)	896 (800 to 1002)	60.2 (54.3 to 66.4)	11 (8 to 15)	0.8 (0.6 to 1.1)	907 (812 to 1015)	61.1 (55.1 to 67.3)	273 (243 to 308)	16.4 (14.6 to 18.6)	66 (59 to 74)	3.8 (3.4 to 4.3)	41 (37 to 45)	2.3 (2.1 to 2.6)	1190 (1081 to 1306)	70 (63.9 to 76.5)	25 (18 to 34)	1.5 (1 to 2)	1215 (1104 to 1333)	71.5 (65.2 to 78.1)
Australia	Both	11927 (11495 to 12385)	62.4 (59.9 to 65.1)	2418 (2340 to 2503)	12.4 (12 to 12.9)	1178 (1149 to 1208)	5.9 (5.8 to 6.1)	27434 (26742 to 28205)	142.5 (138.9 to 146.4)	954 (692 to 1271)	4.9 (3.6 to 6.6)	28388 (27611 to 29207)	147.5 (143.4 to 151.8)	34223 (30270 to 38442)	97.8 (86.2 to 109.6)	5873 (5204 to 6589)	16 (14.1 to 17.9)	1886 (1696 to 2072)	4.6 (4.1 to 5)	33971 (30321 to 37388)	94.6 (84.4 to 104)	2484 (1738 to 3345)	7 (4.8 to 9.4)	36454 (32511 to 40273)	101.5 (90.7 to 112.6)
	Female	5358 (5084 to 5647)	53.1 (50.3 to 56.2)	1087 (1033 to 1144)	10.3 (9.8 to 10.8)	542 (521 to 562)	4.8 (4.7 to 5)	11483 (11047 to 11891)	111.3 (107.1 to 115.4)	426 (299 to 569)	4.1 (2.9 to 5.5)	11909 (11455 to 12371)	115.5 (111 to 120.1)	14360 (12128 to 16715)	78.4 (65.7 to 91.1)	2474 (2084 to 2883)	12.6 (10.7 to 14.7)	809 (691 to 928)	3.6 (3 to 4.1)	13685 (11675 to 15815)	72.1 (61.4 to 83.4)	1036 (722 to 1425)	5.5 (3.8 to 7.6)	14721 (12483 to 17018)	77.6 (65.9 to 89.5)
	Male	6569 (6243 to 6944)	72.6 (68.7 to 77)	1331 (1268 to 1398)	15 (14.3 to 15.8)	636 (614 to 659)	7.3 (7.1 to 7.6)	15951 (15402 to 16537)	176.7 (170.7 to 183)	528 (379 to 708)	5.9 (4.2 to 7.8)	16479 (15888 to 17115)	182.5 (176.2 to 189.2)	19862 (16553 to 23401)	118.5 (99.4 to 139)	3400 (2843 to 4014)	19.6 (16.5 to 23)	1077 (936 to 1235)	5.7 (4.9 to 6.5)	20286 (17494 to 23406)	118.7 (102.8 to 136.4)	1448 (986 to 2028)	8.5 (5.8 to 12)	21734 (18763 to 25159)	127.2 (110.4 to 146.7)
Austria	Both	3051 (2851 to 3246)	30.2 (28.1 to 32.4)	699 (658 to 739)	6.4 (6 to 6.8)	421 (404 to 438)	3.5 (3.4 to 3.6)	8674 (8316 to 9017)	80.9 (77.4 to 84.1)	265 (187 to 347)	2.5 (1.8 to 3.3)	8939 (8562 to 9307)	83.4 (79.9 to 86.9)	8866 (8023 to 9782)	62.7 (56.8 to 69.3)	1677 (1529 to 1839)	10.8 (9.9 to 11.9)	679 (632 to 730)	3.7 (3.4 to 4)	11618 (10749 to 12505)	75.7 (69.9 to 81.8)	682 (479 to 912)	4.6 (3.2 to 6.3)	12301 (11335 to 13267)	80.3 (74.1 to 86.7)
	Female	1500 (1388 to 1620)	25.5 (23.5 to 27.7)	349 (325 to 376)	5.3 (4.9 to 5.6)	218 (206 to 231)	2.8 (2.7 to 3)	4029 (3803 to 4256)	62.6 (59.1 to 66)	130 (91 to 174)	2.1 (1.5 to 2.8)	4159 (3918 to 4395)	64.6 (61 to 68)	4144 (3613 to 4757)	54.6 (47.4 to 62.5)	776 (685 to 883)	9.1 (8 to 10.4)	307 (277 to 341)	2.9 (2.6 to 3.2)	4867 (4347 to 5406)	57.8 (51.5 to 64.4)	317 (214 to 431)	4 (2.6 to 5.5)	5184 (4624 to 5760)	61.8 (55.1 to 69)
	Male	1551 (1404 to 1726)	35.6 (32 to 39.7)	350 (320 to 385)	7.9 (7.2 to 8.7)	203 (191 to 215)	4.5 (4.3 to 4.8)	4645 (4389 to 4923)	104.1 (98.5 to 110.2)	135 (93 to 180)	3.1 (2.1 to 4.1)	4780 (4511 to 5057)	107.2 (101.4 to 113.3)	4722 (4047 to 5444)	71.8 (61.7 to 82.9)	901 (781 to 1040)	13 (11.2 to 14.9)	372 (335 to 411)	4.8 (4.3 to 5.3)	6751 (6040 to 7466)	96.2 (86 to 106.4)	366 (254 to 499)	5.4 (3.7 to 7.4)	7117 (6361 to 7887)	101.6 (90.5 to 112.8)
Azerbaijan	Both	346 (306 to 394)	5.4 (4.9 to 6)	104 (93 to 116)	1.7 (1.5 to 1.9)	80 (72 to 89)	1.4 (1.2 to 1.6)	3234 (2876 to 3696)	48.3 (43.4 to 54)	36 (25 to 48)	0.6 (0.4 to 0.8)	3270 (2909 to 3737)	48.9 (43.8 to 54.6)	1339 (1079 to 1607)	13.3 (10.7 to 16)	295 (242 to 352)	3 (2.5 to 3.6)	172 (144 to 203)	1.8 (1.5 to 2.2)	6239 (5086 to 7351)	61.9 (50.3 to 72.5)	115 (78 to 159)	1.2 (0.8 to 1.6)	6354 (5181 to 7475)	63 (51.2 to 73.9)
	Female	139 (110 to 165)	4.1 (3.3 to 4.9)	42 (33 to 49)	1.3 (1 to 1.5)	33 (26 to 39)	1 (0.8 to 1.3)	1181 (960 to 1419)	34.3 (27.6 to 41)	14 (10 to 20)	0.4 (0.3 to 0.6)	1195 (970 to 1438)	34.8 (27.9 to 41.6)	662 (535 to 849)	12.7 (10.2 to 16.5)	137 (113 to 175)	2.6 (2.1 to 3.4)	75 (62 to 95)	1.5 (1.2 to 1.9)	2610 (2141 to 3304)	49.2 (40.5 to 62.5)	54 (35 to 79)	1 (0.7 to 1.5)	2664 (2193 to 3366)	50.3 (41.5 to 63.7)
	Male	207 (177 to 240)	7 (6 to 8)	62 (53 to 71)	2.2 (1.9 to 2.6)	48 (41 to 54)	1.9 (1.6 to 2.2)	2053 (1763 to 2391)	64.5 (55.9 to 73.5)	22 (15 to 29)	0.8 (0.5 to 1)	2075 (1781 to 2415)	65.3 (56.5 to 74.4)	677 (498 to 835)	14.2 (10.5 to 17.6)	158 (120 to 189)	3.6 (2.7 to 4.2)	97 (75 to 115)	2.4 (1.9 to 2.8)	3629 (2735 to 4275)	76 (57.3 to 89.1)	61 (38 to 86)	1.3 (0.9 to 1.9)	3690 (2782 to 4350)	77.3 (58.4 to 90.7)
Bahrain	Both	27 (24 to 30)	9.8 (8.8 to 10.9)	8 (8 to 9)	3.4 (3.1 to 3.8)	7 (6 to 8)	3.2 (2.9 to 3.6)	260 (233 to 290)	82.6 (74.6 to 91.4)	3 (2 to 4)	1.1 (0.8 to 1.5)	263 (236 to 293)	83.7 (75.7 to 92.7)	197 (168 to 227)	14.7 (12.8 to 16.6)	41 (35 to 47)	3.6 (3.1 to 4)	22 (19 to 25)	2.4 (2.1 to 2.7)	761 (657 to 864)	59.6 (52.5 to 66.4)	16 (11 to 23)	1.3 (0.9 to 1.8)	777 (672 to 883)	60.9 (53.7 to 67.9)
	Female	10 (8 to 11)	8.8 (7.6 to 10.1)	3 (3 to 3)	3 (2.6 to 3.4)	3 (2 to 3)	2.8 (2.4 to 3.2)	87 (75 to 100)	70.9 (61.1 to 80.5)	1 (1 to 1)	1 (0.7 to 1.4)	88 (76 to 101)	71.9 (61.9 to 81.6)	65 (55 to 76)	14 (11.9 to 16.3)	13 (11 to 16)	3.3 (2.8 to 3.8)	7 (6 to 8)	2.1 (1.8 to 2.4)	226 (194 to 263)	51.2 (44 to 59.3)	5 (4 to 8)	1.2 (0.8 to 1.7)	231 (198 to 269)	52.4 (45.1 to 60.8)
	Male	17 (15 to 20)	10.7 (9.3 to 12.3)	5 (5 to 6)	3.7 (3.3 to 4.3)	4 (4 to 5)	3.6 (3.1 to 4.2)	173 (150 to 199)	92.1 (80.8 to 105.2)	2 (1 to 2)	1.2 (0.8 to 1.6)	175 (152 to 201)	93.3 (82.2 to 106.5)	132 (106 to 160)	15.3 (12.6 to 18.1)	28 (22 to 33)	3.8 (3.2 to 4.5)	15 (13 to 18)	2.6 (2.2 to 3)	535 (441 to 631)	65.1 (55.1 to 75.3)	11 (7 to 16)	1.4 (1 to 1.9)	546 (450 to 646)	66.5 (56.3 to 76.8)
Bangladesh	Both	4315 (3103 to 5898)	5.8 (4.7 to 7.3)	1289 (969 to 1693)	1.9 (1.6 to 2.4)	1135 (889 to 1451)	1.9 (1.5 to 2.3)	49348 (34405 to 68254)	58.3 (45.5 to 74)	448 (283 to 653)	0.7 (0.4 to 0.9)	49795 (34696 to 68804)	59 (46 to 74.6)	7290 (5961 to 8600)	5.3 (4.4 to 6.3)	2275 (1876 to 2680)	1.7 (1.4 to 2)	1939 (1622 to 2279)	1.5 (1.3 to 1.8)	66428 (53263 to 79538)	46.4 (37.8 to 54.8)	782 (537 to 1064)	0.6 (0.4 to 0.8)	67210 (53953 to 80483)	46.9 (38.4 to 55.5)
	Female	1629 (1006 to 2333)	4.5 (3.2 to 5.9)	471 (313 to 648)	1.4 (1 to 1.8)	405 (285 to 541)	1.4 (1 to 1.7)	18925 (11248 to 27145)	44.9 (31.4 to 60)	164 (92 to 257)	0.5 (0.3 to 0.7)	19089 (11366 to 27364)	45.4 (31.8 to 60.6)	2924 (2037 to 3730)	4.4 (3.1 to 5.6)	908 (635 to 1159)	1.4 (1 to 1.8)	762 (539 to 974)	1.2 (0.9 to 1.6)	26325 (18136 to 33238)	37.1 (25.9 to 47.1)	310 (195 to 446)	0.5 (0.3 to 0.7)	26636 (18329 to 33630)	37.6 (26.3 to 47.7)
	Male	2686 (1957 to 4159)	7 (5.2 to 10)	818 (607 to 1214)	2.3 (1.7 to 3.3)	729 (551 to 1065)	2.3 (1.7 to 3.1)	30422 (21760 to 48059)	69.9 (52.4 to 101.6)	284 (181 to 465)	0.8 (0.5 to 1.2)	30706 (21990 to 48487)	70.7 (53 to 102.8)	4366 (3172 to 5462)	6.3 (4.6 to 7.9)	1367 (1002 to 1715)	2 (1.5 to 2.5)	1177 (890 to 1491)	1.8 (1.4 to 2.3)	40102 (28159 to 51380)	55.4 (39.5 to 70.5)	472 (303 to 680)	0.7 (0.5 to 1)	40574 (28487 to 52086)	56.1 (40 to 71.4)
Barbados	Both	61 (57 to 64)	22.2 (20.9 to 23.6)	19 (18 to 21)	6.9 (6.5 to 7.3)	16 (15 to 17)	5.6 (5.3 to 6)	460 (433 to 490)	173.1 (162.8 to 184.5)	6 (5 to 9)	2.3 (1.7 to 3.1)	467 (440 to 496)	175.5 (165.1 to 186.8)	137 (123 to 152)	36.1 (32.6 to 40.3)	33 (30 to 36)	8.1 (7.4 to 9)	22 (20 to 24)	4.9 (4.5 to 5.4)	568 (513 to 624)	149.8 (135.6 to 164.3)	12 (9 to 16)	3.1 (2.2 to 4.2)	580 (524 to 637)	152.9 (138.1 to 167.8)
	Female	30 (28 to 33)	20.2 (18.4 to 21.9)	9 (9 to 10)	6.1 (5.6 to 6.6)	8 (7 to 9)	4.8 (4.4 to 5.2)	214 (197 to 233)	149.6 (137.2 to 163.1)	3 (2 to 4)	2.1 (1.4 to 2.7)	217 (200 to 237)	151.7 (138.8 to 165.4)	76 (66 to 88)	38.5 (33.2 to 44.6)	18 (15 to 21)	8.3 (7.2 to 9.5)	11 (10 to 13)	4.8 (4.2 to 5.4)	292 (254 to 334)	146.7 (127.4 to 167.4)	7 (5 to 9)	3.2 (2.2 to 4.4)	299 (259 to 342)	149.9 (130.4 to 170.7)
	Male	31 (28 to 33)	24.8 (22.9 to 26.9)	10 (9 to 11)	8 (7.4 to 8.7)	8 (8 to 9)	6.8 (6.2 to 7.3)	246 (228 to 267)	201.9 (186.7 to 219.3)	3 (2 to 4)	2.7 (1.9 to 3.6)	250 (231 to 271)	204.6 (189.1 to 222)	60 (52 to 70)	33.7 (28.9 to 39.3)	15 (13 to 17)	8 (6.9 to 9.3)	10 (9 to 11)	5.1 (4.4 to 5.7)	276 (241 to 315)	153.8 (134.1 to 174.8)	6 (4 to 8)	3 (2.1 to 4.1)	282 (246 to 321)	156.8 (136.7 to 178.5)
Belarus	Both	1167 (1082 to 1252)	9.7 (9 to 10.5)	310 (288 to 331)	2.5 (2.3 to 2.7)	210 (196 to 223)	1.6 (1.5 to 1.7)	5939 (5540 to 6328)	49.2 (45.9 to 52.3)	114 (80 to 150)	0.9 (0.7 to 1.2)	6052 (5658 to 6451)	50.1 (46.8 to 53.3)	4052 (3595 to 4557)	31.1 (27.4 to 35.4)	790 (701 to 883)	5.7 (5.1 to 6.4)	349 (315 to 383)	2.3 (2.1 to 2.6)	8763 (7785 to 9726)	65.9 (58.2 to 73.4)	329 (231 to 448)	2.4 (1.7 to 3.3)	9091 (8075 to 10119)	68.4 (60.2 to 76.5)
	Female	557 (506 to 611)	7.9 (7.2 to 8.8)	141 (129 to 155)	1.9 (1.7 to 2.1)	95 (87 to 105)	1.2 (1.1 to 1.3)	2349 (2165 to 2560)	32.8 (30.3 to 35.8)	52 (36 to 72)	0.7 (0.5 to 1)	2401 (2216 to 2619)	33.5 (31 to 36.5)	2117 (1781 to 2488)	27.9 (23.5 to 32.8)	400 (335 to 467)	4.8 (4.1 to 5.6)	170 (147 to 194)	1.8 (1.5 to 2)	3740 (3226 to 4321)	47.3 (40.5 to 55.2)	168 (117 to 236)	2.1 (1.4 to 3)	3908 (3368 to 4523)	49.4 (42.5 to 57.7)
	Male	611 (544 to 677)	12.1 (10.8 to 13.4)	168 (151 to 185)	3.4 (3.1 to 3.7)	114 (105 to 124)	2.4 (2.2 to 2.6)	3590 (3274 to 3923)	70.1 (64.2 to 76.3)	61 (43 to 82)	1.2 (0.9 to 1.6)	3651 (3327 to 3985)	71.3 (65.3 to 77.5)	1935 (1554 to 2316)	35.1 (28 to 42)	390 (318 to 464)	7 (5.7 to 8.2)	179 (151 to 205)	3.1 (2.6 to 3.6)	5023 (4135 to 5804)	88.9 (73.4 to 102.5)	161 (107 to 226)	2.9 (1.9 to 4.1)	5183 (4268 to 5996)	91.8 (75.7 to 105.8)
Belgium	Both	4517 (4251 to 4832)	34.9 (32.6 to 37.8)	1035 (977 to 1098)	7.4 (7 to 7.9)	623 (599 to 646)	4 (3.9 to 4.2)	13307 (12787 to 13824)	96.7 (93 to 100.4)	388 (276 to 507)	2.9 (2 to 3.8)	13695 (13146 to 14216)	99.6 (95.6 to 103.4)	12013 (10678 to 13461)	68.6 (60.8 to 77.3)	2253 (1999 to 2518)	11.7 (10.4 to 13.1)	880 (807 to 956)	3.8 (3.4 to 4.1)	15179 (13915 to 16527)	79.8 (72.6 to 87.3)	916 (640 to 1251)	5 (3.4 to 6.9)	16094 (14711 to 17635)	84.8 (77.2 to 93.4)
	Female	2082 (1921 to 2243)	29.5 (27 to 32.2)	474 (440 to 509)	6 (5.5 to 6.5)	294 (278 to 309)	3.2 (3 to 3.3)	5707 (5421 to 6013)	74.3 (70.5 to 78)	176 (122 to 240)	2.4 (1.6 to 3.2)	5884 (5578 to 6205)	76.7 (72.8 to 80.7)	5161 (4455 to 5959)	54.8 (47.1 to 63.6)	977 (845 to 1124)	9.1 (7.9 to 10.5)	392 (346 to 444)	2.8 (2.5 to 3.2)	6096 (5397 to 6907)	58.2 (51.2 to 66.5)	393 (270 to 550)	3.9 (2.6 to 5.6)	6489 (5724 to 7376)	62.1 (54.5 to 71.3)
	Male	2435 (2220 to 2693)	41 (37.1 to 45.7)	561 (516 to 612)	9.2 (8.4 to 10)	330 (313 to 346)	5.3 (5 to 5.5)	7600 (7191 to 7976)	123.2 (116.6 to 129.3)	212 (146 to 281)	3.5 (2.4 to 4.7)	7812 (7382 to 8223)	126.7 (119.7 to 133.1)	6852 (5781 to 8078)	83.4 (70.3 to 97.9)	1276 (1074 to 1497)	14.6 (12.3 to 17)	489 (429 to 546)	4.9 (4.3 to 5.5)	9082 (8003 to 10132)	103.6 (90.8 to 115.7)	523 (363 to 728)	6.2 (4.2 to 8.7)	9605 (8453 to 10777)	109.8 (96.4 to 123.1)
Belize	Both	9 (8 to 10)	6.4 (5.7 to 7)	3 (2 to 3)	2 (1.8 to 2.2)	2 (2 to 2)	1.8 (1.6 to 1.9)	90 (81 to 101)	58.1 (52.2 to 64.4)	1 (1 to 1)	0.7 (0.5 to 0.9)	91 (81 to 102)	58.8 (52.8 to 65.2)	27 (25 to 30)	8.4 (7.7 to 9.1)	8 (7 to 9)	2.5 (2.3 to 2.7)	6 (5 to 6)	2 (1.8 to 2.2)	223 (206 to 243)	64.5 (59.8 to 70.2)	3 (2 to 4)	0.9 (0.6 to 1.2)	225 (208 to 246)	65.4 (60.6 to 71.1)
	Female	3 (3 to 4)	5 (4.4 to 5.7)	1 (1 to 1)	1.5 (1.4 to 1.8)	1 (1 to 1)	1.4 (1.2 to 1.6)	33 (28 to 38)	43.8 (38.3 to 50)	0 (0 to 0)	0.5 (0.4 to 0.7)	33 (29 to 38)	44.3 (38.7 to 50.6)	11 (9 to 13)	6.8 (5.9 to 7.8)	3 (3 to 4)	2 (1.7 to 2.3)	2 (2 to 3)	1.5 (1.3 to 1.8)	81 (71 to 94)	48.2 (42.2 to 55.5)	1 (1 to 2)	0.7 (0.5 to 1)	83 (72 to 95)	48.8 (42.9 to 56.4)
	Male	6 (5 to 6)	7.8 (6.7 to 8.7)	2 (1 to 2)	2.4 (2.1 to 2.7)	1 (1 to 1)	2.2 (1.9 to 2.4)	58 (50 to 65)	72.1 (62.7 to 81.1)	1 (0 to 1)	0.8 (0.6 to 1.2)	58 (51 to 66)	72.9 (63.5 to 82.1)	16 (15 to 18)	10 (9 to 11)	5 (4 to 6)	3.1 (2.8 to 3.4)	4 (3 to 4)	2.4 (2.2 to 2.7)	141 (128 to 157)	80.8 (73.6 to 89.1)	2 (1 to 2)	1.1 (0.8 to 1.4)	143 (130 to 158)	81.9 (74.6 to 90.2)
Benin	Both	432 (339 to 559)	10.1 (8.6 to 11.9)	115 (94 to 143)	3.2 (2.7 to 3.6)	91 (77 to 110)	2.9 (2.5 to 3.3)	4747 (3740 to 6097)	101.1 (85 to 120.1)	41 (27 to 58)	1.1 (0.7 to 1.5)	4787 (3762 to 6141)	102.1 (85.9 to 121.4)	835 (649 to 1121)	9.9 (8 to 12.5)	233 (185 to 297)	3.1 (2.5 to 3.9)	186 (150 to 233)	2.9 (2.3 to 3.6)	8833 (6819 to 11622)	93.2 (75 to 116.7)	82 (52 to 118)	1.1 (0.7 to 1.5)	8915 (6890 to 11699)	94.2 (75.8 to 117.9)
	Female	146 (113 to 190)	7.5 (6 to 9.2)	40 (32 to 50)	2.4 (1.9 to 2.9)	33 (27 to 40)	2.2 (1.8 to 2.7)	1568 (1211 to 2039)	72.1 (58.2 to 88.1)	14 (9 to 21)	0.8 (0.5 to 1.2)	1582 (1224 to 2057)	72.9 (58.9 to 89.2)	324 (231 to 459)	7.9 (5.8 to 11)	92 (68 to 128)	2.5 (1.8 to 3.4)	76 (55 to 104)	2.3 (1.7 to 3.2)	3374 (2428 to 4702)	73.3 (53.3 to 101.2)	32 (19 to 49)	0.8 (0.5 to 1.3)	3406 (2448 to 4751)	74.1 (53.8 to 102.8)
	Male	285 (204 to 405)	12.9 (10.4 to 16.3)	75 (57 to 101)	4 (3.3 to 4.9)	59 (47 to 76)	3.6 (3 to 4.4)	3179 (2346 to 4439)	130.9 (105.6 to 166.8)	27 (16 to 41)	1.4 (0.9 to 1.9)	3205 (2361 to 4468)	132.3 (106.5 to 168.2)	511 (367 to 734)	12.1 (9.1 to 16.7)	140 (103 to 197)	3.8 (2.9 to 5.3)	110 (82 to 154)	3.5 (2.6 to 4.9)	5459 (3920 to 7731)	114.3 (85.5 to 158.2)	49 (30 to 76)	1.3 (0.8 to 1.9)	5509 (3955 to 7812)	115.6 (86.3 to 160.1)
Bermuda	Both	17 (16 to 18)	26.5 (24.6 to 28.5)	5 (5 to 5)	8 (7.4 to 8.6)	4 (4 to 4)	6.3 (5.8 to 6.8)	120 (111 to 128)	190.6 (177.1 to 205.1)	2 (1 to 2)	2.7 (1.9 to 3.6)	121 (113 to 130)	193.4 (179.5 to 207.8)	43 (38 to 49)	47.1 (41 to 54.2)	9 (8 to 10)	8.5 (7.6 to 9.7)	4 (4 to 5)	3.7 (3.3 to 4)	97 (88 to 108)	102.5 (91.7 to 114.3)	3 (2 to 5)	3.6 (2.5 to 5.1)	101 (91 to 112)	106.1 (94.9 to 118.2)
	Female	7 (6 to 7)	19.2 (17.5 to 21.1)	2 (2 to 2)	5.4 (5 to 5.9)	1 (1 to 2)	4.2 (3.8 to 4.6)	41 (37 to 45)	121.1 (110.6 to 132.5)	1 (0 to 1)	1.9 (1.3 to 2.6)	41 (38 to 45)	123 (112.4 to 134.5)	15 (12 to 19)	30.6 (24.9 to 37.8)	3 (2 to 4)	5.3 (4.4 to 6.4)	1 (1 to 2)	2.2 (1.8 to 2.6)	29 (24 to 36)	56.5 (47.3 to 68.8)	1 (1 to 2)	2.3 (1.5 to 3.3)	31 (25 to 37)	58.7 (49.2 to 71.6)
	Male	10 (9 to 11)	34.9 (31.8 to 38.5)	3 (3 to 4)	11 (10.1 to 12.2)	2 (2 to 3)	8.9 (8 to 9.9)	79 (72 to 87)	268.5 (244.9 to 294.9)	1 (1 to 1)	3.7 (2.6 to 5)	80 (73 to 88)	272.2 (248.4 to 299)	28 (24 to 33)	65.4 (54.5 to 77.1)	6 (5 to 6)	12.3 (10.6 to 14.2)	3 (2 to 3)	5.5 (5 to 6.1)	68 (60 to 76)	154.2 (135.2 to 173.6)	2 (2 to 3)	5.1 (3.5 to 7.2)	70 (62 to 79)	159.3 (139.5 to 179.7)
Bhutan	Both	24 (17 to 34)	6.5 (4.9 to 8.6)	7 (5 to 10)	2.1 (1.6 to 2.8)	6 (5 to 9)	2.1 (1.6 to 2.7)	273 (188 to 381)	63.1 (47.1 to 84.7)	3 (2 to 4)	0.7 (0.5 to 1.1)	275 (190 to 384)	63.8 (47.6 to 85.6)	53 (35 to 67)	7.4 (5 to 9.3)	17 (11 to 21)	2.4 (1.6 to 3)	14 (10 to 18)	2.2 (1.5 to 2.8)	469 (309 to 588)	60.6 (40.3 to 75.8)	6 (3 to 8)	0.8 (0.5 to 1.2)	475 (313 to 594)	61.4 (40.8 to 76.7)
	Female	10 (6 to 17)	5.5 (3.4 to 8.6)	3 (2 to 5)	1.8 (1.1 to 2.8)	3 (2 to 4)	1.8 (1.1 to 2.7)	112 (61 to 186)	54.2 (31.8 to 85.6)	1 (1 to 2)	0.6 (0.3 to 1.1)	113 (61 to 188)	54.8 (32.2 to 86.6)	20 (13 to 29)	6 (3.9 to 8.5)	6 (4 to 9)	1.9 (1.3 to 2.7)	5 (4 to 8)	1.8 (1.2 to 2.5)	174 (110 to 241)	47.7 (31.1 to 66.5)	2 (1 to 3)	0.7 (0.4 to 1)	177 (112 to 244)	48.4 (31.6 to 67.5)
	Male	14 (11 to 22)	7.4 (5.5 to 10.6)	4 (3 to 6)	2.4 (1.8 to 3.4)	4 (3 to 5)	2.4 (1.7 to 3.3)	160 (117 to 251)	71.6 (53.2 to 104.4)	1 (1 to 2)	0.8 (0.5 to 1.3)	162 (118 to 253)	72.5 (53.9 to 105.3)	33 (21 to 43)	8.8 (5.6 to 11.6)	10 (7 to 14)	2.9 (1.9 to 3.8)	9 (6 to 12)	2.7 (1.7 to 3.6)	294 (189 to 389)	72.6 (46.4 to 96)	4 (2 to 5)	1 (0.6 to 1.5)	298 (192 to 394)	73.6 (47.1 to 97.4)
Bolivia	Both	759 (554 to 1101)	16.2 (12.7 to 22.4)	227 (172 to 322)	5.3 (4.2 to 7.2)	202 (158 to 281)	5.1 (4.2 to 6.9)	8264 (6016 to 12061)	157.3 (121 to 218.9)	77 (48 to 120)	1.8 (1.1 to 2.7)	8342 (6078 to 12171)	159.1 (122.2 to 221)	1698 (1334 to 2069)	18 (14.2 to 22)	542 (427 to 660)	5.9 (4.7 to 7.2)	483 (383 to 590)	5.5 (4.4 to 6.7)	14278 (11195 to 17317)	144.3 (114 to 175.3)	179 (114 to 247)	1.9 (1.2 to 2.7)	14457 (11346 to 17574)	146.2 (115.6 to 177.8)
	Female	345 (226 to 484)	14.5 (10.2 to 19.7)	104 (71 to 142)	4.7 (3.4 to 6.4)	92 (66 to 126)	4.5 (3.4 to 6.1)	3657 (2353 to 5163)	137.8 (95.3 to 188.7)	35 (20 to 55)	1.6 (0.9 to 2.4)	3692 (2380 to 5200)	139.3 (96.6 to 190.6)	794 (585 to 1030)	16.3 (12 to 21.2)	254 (186 to 329)	5.3 (3.9 to 6.9)	223 (160 to 293)	4.8 (3.5 to 6.4)	6353 (4676 to 8144)	126.1 (93.2 to 162.4)	84 (52 to 123)	1.7 (1.1 to 2.6)	6437 (4732 to 8249)	127.8 (94.5 to 164.7)
	Male	415 (300 to 628)	18.2 (14.1 to 26.1)	124 (92 to 181)	6 (4.7 to 8.4)	110 (84 to 158)	5.9 (4.7 to 8.1)	4607 (3291 to 7016)	178.2 (135.5 to 256.3)	42 (26 to 69)	2 (1.3 to 3.1)	4649 (3317 to 7082)	180.2 (137.1 to 259.4)	904 (679 to 1174)	19.8 (15.1 to 25.9)	289 (219 to 376)	6.6 (5 to 8.7)	260 (199 to 338)	6.2 (4.8 to 8.1)	7925 (5926 to 10131)	163.6 (123.3 to 208.2)	96 (59 to 137)	2.1 (1.3 to 3.1)	8020 (6000 to 10261)	165.7 (125.1 to 210.9)
Bosnia and Herzegovina	Both	281 (256 to 308)	6.3 (5.7 to 6.9)	84 (77 to 90)	1.9 (1.7 to 2)	64 (60 to 69)	1.5 (1.4 to 1.6)	2298 (2093 to 2513)	50.6 (46 to 55.6)	29 (21 to 38)	0.7 (0.5 to 0.9)	2327 (2119 to 2543)	51.2 (46.6 to 56.2)	876 (797 to 966)	20.8 (18.5 to 23.5)	200 (182 to 222)	4.2 (3.8 to 4.7)	120 (109 to 132)	2.2 (2 to 2.4)	3165 (2897 to 3474)	70 (63.9 to 76.8)	77 (54 to 104)	1.7 (1.2 to 2.3)	3242 (2969 to 3560)	71.7 (65.6 to 78.6)
	Female	112 (100 to 125)	4.8 (4.2 to 5.3)	33 (30 to 37)	1.4 (1.2 to 1.5)	26 (23 to 29)	1.1 (1 to 1.2)	845 (753 to 945)	35.8 (31.8 to 40.1)	11 (8 to 15)	0.5 (0.3 to 0.7)	857 (763 to 958)	36.3 (32.2 to 40.7)	427 (371 to 487)	18.4 (16 to 21.2)	94 (81 to 107)	3.6 (3.1 to 4.1)	54 (47 to 62)	1.8 (1.6 to 2)	1348 (1175 to 1529)	53.7 (47.4 to 60.4)	37 (25 to 49)	1.5 (1 to 2)	1384 (1204 to 1566)	55.2 (48.5 to 61.9)
	Male	169 (150 to 190)	7.9 (7.1 to 8.9)	51 (45 to 56)	2.4 (2.2 to 2.7)	38 (35 to 42)	1.9 (1.8 to 2.1)	1453 (1293 to 1644)	66.3 (59.2 to 74.5)	18 (12 to 23)	0.8 (0.6 to 1.1)	1470 (1308 to 1665)	67.2 (59.9 to 75.4)	449 (387 to 522)	23.1 (19.5 to 27.8)	107 (93 to 123)	4.9 (4.2 to 5.7)	65 (57 to 74)	2.7 (2.4 to 3)	1817 (1598 to 2057)	86.9 (76.5 to 98.6)	40 (28 to 55)	1.9 (1.3 to 2.7)	1858 (1631 to 2100)	88.8 (78.1 to 100.8)
Botswana	Both	51 (38 to 67)	7.3 (5.5 to 9.4)	17 (13 to 22)	2.5 (1.9 to 3.2)	16 (12 to 21)	2.6 (2 to 3.3)	528 (381 to 704)	65.9 (48.9 to 86.4)	6 (4 to 8)	0.8 (0.5 to 1.2)	533 (385 to 710)	66.7 (49.4 to 87.7)	127 (101 to 154)	8.4 (6.9 to 10)	41 (33 to 50)	2.9 (2.4 to 3.4)	36 (29 to 43)	2.7 (2.3 to 3.3)	1037 (795 to 1259)	62.5 (49.7 to 74.8)	14 (10 to 19)	0.9 (0.7 to 1.3)	1051 (807 to 1276)	63.4 (50.5 to 75.8)
	Female	17 (11 to 27)	4.7 (2.9 to 7.1)	6 (3 to 9)	1.6 (1 to 2.4)	5 (3 to 8)	1.6 (1 to 2.5)	158 (94 to 244)	38.3 (23.1 to 58)	2 (1 to 3)	0.5 (0.3 to 0.9)	160 (95 to 247)	38.9 (23.4 to 58.7)	60 (46 to 80)	7.2 (5.6 to 9.8)	19 (15 to 26)	2.4 (1.9 to 3.3)	17 (13 to 23)	2.3 (1.8 to 3.1)	460 (355 to 610)	51.9 (40.1 to 70.1)	7 (4 to 10)	0.8 (0.5 to 1.2)	466 (360 to 618)	52.7 (40.7 to 71.2)
	Male	34 (23 to 45)	10.4 (7.5 to 13.4)	11 (8 to 15)	3.7 (2.7 to 4.8)	11 (8 to 14)	3.8 (2.8 to 4.9)	370 (247 to 500)	99.1 (68.5 to 131.4)	4 (2 to 6)	1.2 (0.8 to 1.8)	373 (249 to 505)	100.3 (69.3 to 133.2)	68 (44 to 93)	9.9 (6.7 to 13.4)	22 (14 to 30)	3.5 (2.4 to 4.7)	19 (13 to 26)	3.3 (2.3 to 4.5)	577 (363 to 798)	75.6 (49.6 to 102.5)	7 (4 to 12)	1.1 (0.7 to 1.7)	585 (368 to 808)	76.7 (50.3 to 104.3)
Brazil	Both	11313 (10891 to 11643)	9.7 (9.4 to 9.9)	3425 (3314 to 3513)	3.1 (3 to 3.1)	2828 (2750 to 2894)	2.7 (2.7 to 2.8)	109377 (104442 to 112924)	86.3 (83.4 to 88.5)	1181 (860 to 1533)	1 (0.8 to 1.4)	110558 (105652 to 114167)	87.3 (84.4 to 89.6)	32221 (31129 to 33393)	14.3 (13.8 to 14.8)	8539 (8250 to 8816)	3.8 (3.7 to 3.9)	6133 (5954 to 6301)	2.7 (2.7 to 2.8)	173359 (168206 to 178582)	76.9 (74.6 to 79.3)	3088 (2225 to 4044)	1.4 (1 to 1.8)	176447 (170979 to 181792)	78.3 (75.9 to 80.8)
	Female	4726 (4540 to 4911)	8 (7.8 to 8.3)	1429 (1378 to 1479)	2.5 (2.4 to 2.6)	1188 (1149 to 1229)	2.2 (2.2 to 2.3)	42765 (40860 to 44594)	67.6 (65 to 70.1)	490 (355 to 637)	0.9 (0.6 to 1.1)	43255 (41327 to 44998)	68.4 (65.8 to 70.9)	15523 (14627 to 16375)	12.9 (12.1 to 13.6)	3990 (3763 to 4205)	3.3 (3.1 to 3.5)	2865 (2706 to 3015)	2.3 (2.2 to 2.5)	74908 (70519 to 78873)	62.5 (58.8 to 65.8)	1452 (1036 to 1933)	1.2 (0.9 to 1.6)	76360 (71867 to 80473)	63.7 (59.9 to 67.1)
	Male	6586 (6282 to 6845)	11.5 (11 to 11.8)	1996 (1911 to 2064)	3.7 (3.5 to 3.8)	1640 (1583 to 1689)	3.3 (3.2 to 3.4)	66612 (62999 to 69265)	106 (101.6 to 109.3)	691 (505 to 906)	1.3 (0.9 to 1.6)	67303 (63633 to 70054)	107.2 (102.9 to 110.6)	16698 (15966 to 17396)	15.8 (15.1 to 16.4)	4548 (4374 to 4717)	4.4 (4.2 to 4.5)	3268 (3167 to 3365)	3.2 (3.1 to 3.3)	98451 (94780 to 101569)	92.6 (89 to 95.5)	1636 (1193 to 2147)	1.6 (1.1 to 2)	100087 (96428 to 103254)	94.1 (90.6 to 97.2)
Brunei	Both	33 (28 to 37)	21.5 (18.7 to 24.4)	10 (9 to 12)	7.2 (6.3 to 8.2)	8 (7 to 9)	6.1 (5.4 to 7)	301 (260 to 345)	170.8 (148.1 to 195.2)	3 (2 to 5)	2.4 (1.7 to 3.1)	304 (263 to 348)	173.2 (150 to 197.8)	183 (164 to 203)	46.2 (41.5 to 50.9)	39 (35 to 43)	10.8 (9.7 to 11.9)	21 (20 to 24)	6.6 (5.9 to 7.3)	740 (671 to 811)	187.5 (170.4 to 205.1)	15 (11 to 21)	4 (2.8 to 5.4)	755 (684 to 827)	191.6 (174.1 to 209.5)
	Female	14 (11 to 16)	19.7 (16 to 23.7)	4 (3 to 5)	6.4 (5.2 to 7.7)	3 (3 to 4)	5.3 (4.4 to 6.3)	114 (93 to 136)	146.9 (119.9 to 176)	1 (1 to 2)	2.1 (1.4 to 2.9)	115 (94 to 138)	149 (121.6 to 178.1)	87 (73 to 101)	44.5 (37.7 to 51.3)	18 (15 to 20)	9.6 (8.2 to 11.1)	9 (8 to 11)	5.4 (4.7 to 6.3)	294 (250 to 342)	153.1 (132 to 176.8)	7 (5 to 10)	3.7 (2.5 to 5.1)	301 (257 to 350)	156.7 (135 to 180.9)
	Male	19 (16 to 23)	23.3 (19.8 to 28.1)	6 (5 to 7)	8 (6.8 to 9.7)	5 (4 to 6)	7 (6 to 8.5)	187 (159 to 231)	192.7 (164.4 to 235.6)	2 (1 to 3)	2.6 (1.8 to 3.6)	189 (161 to 234)	195.3 (166.7 to 239)	96 (82 to 112)	48.1 (41.5 to 55.4)	22 (19 to 25)	12.1 (10.5 to 14)	12 (11 to 14)	7.9 (6.8 to 9.1)	445 (390 to 506)	221.7 (194.6 to 253.5)	8 (6 to 11)	4.4 (3 to 6)	454 (398 to 516)	226.1 (198.4 to 258)
Bulgaria	Both	1576 (1477 to 1686)	14.8 (13.7 to 16)	344 (324 to 366)	3.1 (2.9 to 3.3)	191 (182 to 200)	1.6 (1.6 to 1.7)	5888 (5622 to 6173)	56.2 (53.4 to 59)	136 (97 to 180)	1.2 (0.9 to 1.6)	6024 (5754 to 6314)	57.4 (54.6 to 60.4)	4025 (3583 to 4489)	38.3 (34.4 to 42.8)	732 (653 to 814)	6.5 (5.8 to 7.2)	286 (263 to 309)	2.2 (2 to 2.4)	7189 (6620 to 7730)	69.4 (64.2 to 75)	314 (222 to 426)	2.9 (2 to 3.9)	7503 (6888 to 8087)	72.3 (66.7 to 78.1)
	Female	680 (619 to 745)	12.1 (10.9 to 13.4)	141 (129 to 154)	2.4 (2.2 to 2.6)	76 (70 to 81)	1.2 (1.1 to 1.3)	2183 (2028 to 2340)	39.2 (36.3 to 42)	56 (39 to 77)	1 (0.7 to 1.3)	2239 (2079 to 2407)	40.1 (37.2 to 43.1)	1980 (1704 to 2252)	35.5 (30.6 to 40.8)	348 (301 to 395)	5.7 (5 to 6.5)	132 (116 to 148)	1.8 (1.6 to 2)	3099 (2734 to 3454)	54.5 (48.1 to 60.8)	151 (102 to 208)	2.6 (1.7 to 3.6)	3249 (2863 to 3621)	57.1 (50.3 to 63.7)
	Male	895 (811 to 982)	17.5 (15.7 to 19.5)	204 (186 to 222)	3.9 (3.5 to 4.2)	115 (108 to 122)	2.1 (2 to 2.2)	3705 (3499 to 3922)	73.7 (69.1 to 78.5)	80 (57 to 106)	1.5 (1.1 to 2)	3785 (3568 to 4010)	75.2 (70.5 to 80.1)	2045 (1749 to 2421)	41.4 (35.3 to 48.5)	384 (330 to 451)	7.4 (6.3 to 8.6)	155 (139 to 170)	2.7 (2.5 to 3)	4090 (3688 to 4513)	85.2 (76.8 to 94.2)	164 (113 to 231)	3.2 (2.2 to 4.5)	4254 (3835 to 4688)	88.4 (79.5 to 97.9)
Burkina Faso	Both	880 (683 to 1197)	10.6 (8.4 to 12.9)	239 (191 to 308)	3.3 (2.6 to 4.1)	188 (151 to 231)	3 (2.3 to 3.7)	9290 (7237 to 12439)	103.2 (81.6 to 126.1)	84 (56 to 121)	1.1 (0.8 to 1.6)	9374 (7308 to 12544)	104.3 (82.6 to 127.5)	1663 (1243 to 2256)	10 (8.2 to 12.4)	454 (353 to 588)	3.1 (2.6 to 3.8)	346 (280 to 432)	2.8 (2.3 to 3.3)	16863 (12621 to 22778)	93.3 (75.9 to 116.2)	160 (104 to 234)	1.1 (0.7 to 1.5)	17022 (12765 to 22972)	94.4 (76.7 to 117.5)
	Female	342 (264 to 442)	9.1 (6.8 to 12.1)	99 (76 to 127)	2.9 (2.2 to 3.9)	81 (61 to 106)	2.7 (2 to 3.7)	3562 (2772 to 4561)	87.6 (65.6 to 115.1)	34 (22 to 51)	1 (0.6 to 1.5)	3596 (2798 to 4609)	88.6 (66.3 to 116.6)	655 (486 to 905)	8.3 (6.4 to 10.8)	186 (141 to 249)	2.6 (2 to 3.4)	148 (114 to 196)	2.4 (1.8 to 3.1)	6607 (4958 to 9096)	76.3 (58.5 to 101.9)	65 (39 to 98)	0.9 (0.6 to 1.3)	6672 (5004 to 9171)	77.2 (59.2 to 102.9)
	Male	538 (364 to 877)	12 (8.5 to 16.6)	141 (98 to 215)	3.7 (2.6 to 4.9)	106 (75 to 150)	3.3 (2.4 to 4.3)	5728 (3904 to 8983)	118.6 (84.9 to 165.4)	50 (30 to 82)	1.3 (0.8 to 1.9)	5778 (3938 to 9062)	119.8 (85.5 to 167)	1008 (670 to 1587)	11.9 (8.9 to 16.7)	269 (189 to 396)	3.7 (2.8 to 5.1)	198 (146 to 282)	3.2 (2.5 to 4.4)	10255 (6960 to 16072)	111.4 (83.5 to 157.5)	95 (55 to 156)	1.3 (0.8 to 1.9)	10351 (7021 to 16194)	112.7 (84.5 to 159.4)
Burundi	Both	936 (654 to 1324)	22.4 (16.8 to 30.6)	269 (194 to 373)	7.6 (5.8 to 10.2)	224 (167 to 308)	7.2 (5.6 to 9.7)	10912 (7738 to 15417)	240.3 (178.9 to 329.3)	92 (56 to 139)	2.5 (1.6 to 3.6)	11004 (7805 to 15549)	242.8 (180.9 to 332.9)	1114 (865 to 1426)	15.4 (12.1 to 19.2)	320 (250 to 403)	5 (4 to 6.3)	269 (211 to 339)	4.9 (3.8 to 6)	12461 (9683 to 15781)	151.4 (118.6 to 189.9)	111 (73 to 162)	1.7 (1.1 to 2.4)	12572 (9770 to 15964)	153.1 (120 to 192)
	Female	409 (274 to 565)	20.1 (14.1 to 27.1)	121 (84 to 164)	6.8 (4.9 to 9)	103 (73 to 138)	6.5 (4.8 to 8.6)	4583 (3106 to 6222)	207.6 (144.8 to 279.3)	41 (25 to 60)	2.2 (1.4 to 3.3)	4624 (3134 to 6282)	209.8 (146.4 to 282.1)	404 (275 to 547)	12.3 (8.2 to 16.7)	118 (80 to 159)	4 (2.7 to 5.5)	101 (68 to 137)	3.9 (2.6 to 5.4)	4373 (2980 to 5865)	116.2 (77.5 to 157.9)	41 (24 to 63)	1.4 (0.8 to 2)	4414 (3005 to 5912)	117.6 (78.6 to 159.8)
	Male	527 (331 to 829)	25 (17.3 to 37.5)	148 (96 to 227)	8.5 (6 to 12.4)	121 (82 to 183)	8.1 (5.9 to 11.8)	6329 (4044 to 9926)	276.1 (188.2 to 417)	51 (28 to 84)	2.8 (1.6 to 4.4)	6380 (4074 to 10003)	278.9 (190.2 to 421.1)	710 (528 to 967)	18.4 (14 to 24.1)	202 (151 to 269)	6 (4.6 to 7.9)	169 (127 to 223)	5.8 (4.5 to 7.6)	8088 (5992 to 10944)	186.1 (140.6 to 245.9)	70 (44 to 106)	2 (1.3 to 3)	8158 (6044 to 11042)	188.1 (142.2 to 248.2)
Cambodia	Both	652 (472 to 984)	9.7 (7.6 to 13.5)	200 (151 to 293)	3.3 (2.6 to 4.5)	176 (136 to 251)	3.1 (2.5 to 4.2)	7161 (5020 to 10978)	95.1 (73.6 to 135.6)	69 (42 to 111)	1.1 (0.7 to 1.7)	7230 (5080 to 11072)	96.2 (74.5 to 137.3)	1254 (1033 to 1516)	9.7 (8 to 11.7)	401 (329 to 484)	3.2 (2.6 to 3.9)	355 (290 to 429)	3 (2.4 to 3.6)	11519 (9445 to 13975)	84.2 (69.1 to 102)	136 (93 to 187)	1.1 (0.7 to 1.5)	11655 (9560 to 14157)	85.3 (70.1 to 103.2)
	Female	293 (188 to 448)	8 (5.6 to 11.6)	90 (61 to 134)	2.6 (1.9 to 3.8)	79 (55 to 116)	2.5 (1.9 to 3.6)	3170 (1974 to 4824)	77.6 (52.9 to 113.9)	31 (17 to 50)	0.9 (0.5 to 1.4)	3200 (1995 to 4867)	78.4 (53.7 to 115.2)	565 (444 to 713)	7.9 (6.2 to 10)	180 (140 to 228)	2.6 (2 to 3.3)	160 (124 to 203)	2.4 (1.8 to 3)	4910 (3852 to 6221)	66 (51.8 to 83.5)	61 (41 to 88)	0.9 (0.6 to 1.3)	4971 (3903 to 6297)	66.8 (52.6 to 84.6)
	Male	359 (254 to 657)	11.9 (8 to 19.6)	110 (78 to 194)	4.1 (2.7 to 6.6)	96 (67 to 163)	4 (2.6 to 6.3)	3991 (2778 to 7425)	117.4 (80.3 to 197.3)	38 (23 to 72)	1.4 (0.8 to 2.4)	4030 (2804 to 7471)	118.7 (81.3 to 199.5)	690 (527 to 908)	12.2 (9.3 to 15.8)	222 (170 to 292)	4.1 (3.2 to 5.4)	196 (150 to 256)	4 (3 to 5.1)	6608 (5024 to 8816)	107.5 (82.3 to 141.5)	75 (49 to 108)	1.4 (0.9 to 2)	6684 (5084 to 8914)	108.9 (83.2 to 143.3)
Cameroon	Both	1079 (842 to 1380)	13.3 (10.9 to 16.2)	300 (241 to 374)	4.2 (3.5 to 5.1)	244 (200 to 301)	3.9 (3.2 to 4.8)	11661 (9189 to 14752)	130.3 (106.5 to 160.1)	105 (68 to 145)	1.4 (1 to 2)	11766 (9252 to 14875)	131.7 (107.8 to 161.7)	2301 (1795 to 2917)	12.1 (9.5 to 15.5)	669 (524 to 857)	3.9 (3.1 to 4.9)	550 (430 to 706)	3.6 (2.8 to 4.6)	24724 (19134 to 31443)	115 (90 to 147.7)	233 (151 to 329)	1.3 (0.9 to 1.9)	24957 (19349 to 31767)	116.4 (91 to 149.6)
	Female	466 (337 to 631)	12.6 (9 to 17.1)	135 (98 to 182)	4.1 (2.9 to 5.5)	114 (82 to 152)	3.9 (2.8 to 5.2)	4919 (3622 to 6562)	120.6 (87 to 162.2)	47 (29 to 68)	1.4 (0.9 to 2)	4966 (3664 to 6623)	122 (88 to 164)	991 (684 to 1400)	11 (7.3 to 16.2)	295 (201 to 420)	3.5 (2.4 to 5.2)	245 (167 to 357)	3.3 (2.2 to 4.9)	10350 (7196 to 14635)	101.8 (68.7 to 149.1)	101 (60 to 155)	1.2 (0.7 to 1.9)	10452 (7254 to 14778)	103 (69.3 to 150.9)
	Male	613 (455 to 845)	13.9 (11.4 to 17.4)	165 (128 to 218)	4.3 (3.6 to 5.4)	130 (105 to 165)	4 (3.4 to 4.9)	6742 (5052 to 9168)	139.6 (114.1 to 174.4)	58 (37 to 85)	1.5 (1 to 2.1)	6800 (5100 to 9254)	141.1 (115.3 to 176.3)	1310 (983 to 1795)	13.3 (10.2 to 18)	374 (285 to 506)	4.3 (3.3 to 5.8)	304 (233 to 412)	4 (3 to 5.4)	14374 (10735 to 19527)	128.5 (97.5 to 173.6)	131 (80 to 201)	1.5 (0.9 to 2.2)	14505 (10842 to 19704)	130 (98.8 to 175.9)
Canada	Both	17797 (16762 to 18919)	56.6 (53.2 to 60.2)	3833 (3619 to 4073)	11.9 (11.2 to 12.7)	2087 (2040 to 2138)	6.3 (6.2 to 6.5)	49962 (48792 to 51111)	158.7 (154.9 to 162.4)	1478 (1058 to 1978)	4.6 (3.3 to 6.2)	51440 (50176 to 52730)	163.3 (159.4 to 167.6)	52571 (47125 to 58454)	92.8 (83.8 to 103)	9337 (8391 to 10312)	15.6 (14.2 to 17.2)	3349 (3090 to 3605)	5 (4.6 to 5.4)	63083 (58204 to 67807)	109 (100.4 to 117)	3889 (2753 to 5245)	6.7 (4.7 to 9.1)	66971 (61636 to 72242)	115.7 (106.6 to 124.6)
	Female	8398 (7850 to 9034)	50.2 (46.8 to 54.2)	1782 (1670 to 1914)	10.1 (9.5 to 10.9)	981 (949 to 1015)	5.3 (5.1 to 5.4)	21256 (20635 to 22001)	124.4 (120.6 to 128.5)	683 (481 to 923)	4 (2.8 to 5.4)	21939 (21242 to 22708)	128.4 (124.2 to 132.9)	24314 (21295 to 27679)	81.4 (71.6 to 92.3)	4289 (3759 to 4860)	13.4 (11.8 to 15.2)	1522 (1357 to 1687)	4.1 (3.7 to 4.5)	26801 (24147 to 29659)	86.6 (78.1 to 95.7)	1777 (1247 to 2496)	5.8 (4 to 8.1)	28578 (25611 to 31700)	92.4 (83.1 to 102.2)
	Male	9399 (8570 to 10370)	63.5 (58.1 to 69.9)	2051 (1879 to 2244)	14 (12.9 to 15.3)	1106 (1069 to 1141)	7.7 (7.4 to 7.9)	28706 (27720 to 29610)	195.9 (189.1 to 202)	795 (575 to 1064)	5.4 (3.9 to 7.2)	29501 (28427 to 30467)	201.3 (194.1 to 207.7)	28258 (24149 to 33435)	105.2 (90.9 to 122.9)	5048 (4327 to 5914)	18.2 (15.7 to 21.1)	1827 (1653 to 2025)	6.1 (5.5 to 6.7)	36282 (32870 to 40093)	133.1 (120.9 to 146.4)	2112 (1440 to 2906)	7.8 (5.3 to 10.6)	38394 (34731 to 42447)	140.9 (128 to 155)
Cape Verde	Both	21 (17 to 26)	6.9 (5.8 to 8.2)	6 (5 to 7)	2.1 (1.7 to 2.5)	5 (4 to 6)	1.9 (1.5 to 2.1)	225 (182 to 295)	69.5 (59.1 to 85)	2 (1 to 3)	0.7 (0.5 to 1)	227 (184 to 297)	70.3 (59.7 to 85.8)	54 (48 to 61)	11 (9.7 to 12.3)	16 (14 to 18)	3.2 (2.9 to 3.6)	12 (11 to 13)	2.5 (2.2 to 2.7)	441 (388 to 495)	87 (76.7 to 97.1)	6 (4 to 7)	1.1 (0.8 to 1.5)	447 (393 to 501)	88.1 (77.7 to 98.4)
	Female	9 (7 to 11)	5.4 (4.7 to 6.4)	3 (2 to 3)	1.6 (1.4 to 1.9)	2 (2 to 3)	1.4 (1.3 to 1.7)	88 (68 to 113)	52.6 (44.3 to 63.8)	1 (1 to 1)	0.6 (0.4 to 0.8)	89 (69 to 114)	53.2 (44.8 to 64.5)	27 (23 to 30)	10.5 (9.1 to 11.9)	8 (7 to 9)	3 (2.6 to 3.4)	6 (5 to 7)	2.3 (2 to 2.6)	196 (170 to 221)	77.1 (66.9 to 86.6)	3 (2 to 4)	1 (0.7 to 1.4)	199 (172 to 224)	78.2 (67.9 to 87.8)
	Male	12 (9 to 17)	8.8 (6.4 to 11.7)	4 (3 to 5)	2.7 (2 to 3.5)	3 (2 to 4)	2.4 (1.7 to 3.1)	137 (102 to 202)	89.8 (68.1 to 123.6)	1 (1 to 2)	0.9 (0.6 to 1.4)	139 (104 to 203)	90.7 (68.7 to 124.9)	28 (23 to 33)	11.6 (9.5 to 13.7)	8 (7 to 10)	3.5 (2.9 to 4.1)	6 (5 to 7)	2.7 (2.3 to 3.1)	245 (199 to 290)	97 (79.7 to 114.1)	3 (2 to 4)	1.2 (0.8 to 1.7)	248 (201 to 293)	98.2 (80.7 to 115.3)
Central African Republic	Both	146 (90 to 242)	7.8 (5.6 to 10.9)	45 (29 to 69)	2.7 (2 to 3.7)	39 (27 to 57)	2.7 (1.9 to 3.5)	1716 (1007 to 2845)	82.8 (57.7 to 119.9)	15 (9 to 27)	0.9 (0.6 to 1.4)	1731 (1017 to 2870)	83.7 (58.3 to 121.1)	208 (148 to 342)	6.6 (4.9 to 9.8)	64 (46 to 100)	2.3 (1.6 to 3.2)	57 (42 to 86)	2.2 (1.5 to 3)	2435 (1667 to 3956)	69.5 (51.2 to 105.7)	22 (14 to 37)	0.8 (0.5 to 1.2)	2458 (1683 to 3994)	70.2 (51.8 to 106.8)
	Female	53 (36 to 71)	5.5 (4.2 to 6.9)	16 (12 to 20)	1.9 (1.4 to 2.4)	14 (11 to 17)	1.8 (1.4 to 2.4)	591 (390 to 810)	56 (42.8 to 69.8)	5 (3 to 8)	0.6 (0.4 to 0.9)	597 (393 to 816)	56.7 (43.2 to 70.7)	64 (45 to 88)	4.1 (2.7 to 5.8)	19 (13 to 27)	1.4 (0.9 to 2)	18 (12 to 25)	1.4 (0.8 to 2.1)	727 (504 to 1019)	41.8 (28.4 to 59)	7 (4 to 10)	0.5 (0.3 to 0.8)	733 (509 to 1027)	42.3 (28.7 to 59.6)
	Male	94 (51 to 185)	10.3 (6.7 to 16.7)	29 (17 to 52)	3.7 (2.4 to 5.7)	25 (16 to 43)	3.6 (2.3 to 5.3)	1125 (588 to 2141)	111.7 (71.3 to 184.2)	10 (5 to 19)	1.2 (0.7 to 2.1)	1135 (594 to 2158)	112.9 (71.9 to 186.2)	145 (89 to 266)	9.3 (6.4 to 15.3)	45 (29 to 79)	3.2 (2.2 to 5.1)	39 (26 to 67)	3.2 (2.2 to 4.7)	1709 (1036 to 3120)	98.5 (65.9 to 166.5)	16 (9 to 29)	1.1 (0.7 to 1.9)	1724 (1045 to 3141)	99.6 (66.6 to 168.1)
Chad	Both	444 (326 to 618)	8.3 (6.3 to 10.2)	121 (91 to 158)	2.6 (2 to 3.2)	99 (75 to 124)	2.4 (1.8 to 3)	4817 (3535 to 6661)	83.2 (63.4 to 102.4)	43 (27 to 63)	0.9 (0.6 to 1.3)	4860 (3565 to 6716)	84.1 (64.1 to 103.4)	1080 (810 to 1521)	9.2 (7.1 to 11.7)	292 (222 to 393)	2.9 (2.2 to 3.6)	228 (175 to 300)	2.7 (2.1 to 3.3)	11889 (8879 to 16763)	89.5 (69.1 to 115.7)	103 (66 to 157)	1 (0.6 to 1.4)	11991 (8956 to 16885)	90.5 (70 to 117)
	Female	158 (119 to 204)	6.4 (4.9 to 8.3)	45 (34 to 56)	2 (1.5 to 2.7)	38 (29 to 48)	1.9 (1.4 to 2.6)	1687 (1271 to 2152)	62.2 (47.5 to 79.7)	16 (9 to 24)	0.7 (0.4 to 1)	1703 (1286 to 2170)	62.9 (48 to 80.7)	376 (268 to 498)	6.9 (5.2 to 8.9)	102 (76 to 131)	2.2 (1.6 to 2.8)	80 (60 to 102)	2 (1.5 to 2.6)	4133 (2970 to 5448)	66.5 (50.4 to 84.9)	36 (22 to 54)	0.7 (0.5 to 1.1)	4169 (2998 to 5483)	67.2 (51 to 85.8)
	Male	285 (188 to 454)	10.4 (7.2 to 14.3)	77 (52 to 115)	3.2 (2.2 to 4.3)	61 (42 to 86)	3 (2.1 to 3.9)	3130 (2075 to 4910)	105.2 (73.5 to 145.4)	27 (15 to 44)	1.1 (0.7 to 1.7)	3157 (2102 to 4959)	106.3 (74.2 to 147)	704 (487 to 1083)	11.3 (8.1 to 15.7)	190 (134 to 279)	3.5 (2.5 to 4.8)	148 (108 to 215)	3.2 (2.3 to 4.4)	7756 (5408 to 11892)	111.6 (80.7 to 155.8)	67 (39 to 110)	1.2 (0.8 to 1.8)	7823 (5468 to 12001)	112.8 (81.7 to 157.4)
Chile	Both	1395 (1333 to 1462)	12.4 (11.8 to 12.9)	444 (425 to 464)	4 (3.8 to 4.2)	375 (359 to 391)	3.5 (3.4 to 3.7)	11614 (11106 to 12180)	98.7 (94.3 to 103.3)	150 (107 to 194)	1.3 (1 to 1.7)	11765 (11248 to 12336)	100 (95.8 to 104.7)	6213 (5517 to 7032)	28.9 (25.6 to 32.8)	1358 (1208 to 1533)	6.2 (5.5 to 6.9)	790 (708 to 885)	3.5 (3.1 to 3.9)	18685 (16707 to 21010)	86.5 (77.8 to 97)	523 (361 to 709)	2.4 (1.6 to 3.2)	19207 (17155 to 21608)	88.9 (79.9 to 99.7)
	Female	622 (588 to 659)	10.5 (9.9 to 11.1)	198 (187 to 209)	4 (3.8 to 4.2)	171 (162 to 181)	3 (2.8 to 3.2)	4763 (4504 to 5029)	78 (73.8 to 82.4)	67 (47 to 87)	1.1 (0.8 to 1.5)	4829 (4564 to 5101)	79.1 (74.8 to 83.7)	3004 (2532 to 3561)	26.2 (22.1 to 30.8)	650 (549 to 766)	5.4 (4.6 to 6.4)	380 (325 to 446)	3 (2.6 to 3.5)	8274 (7045 to 9730)	71.4 (60.7 to 83.4)	249 (168 to 345)	2.1 (1.4 to 3)	8523 (7237 to 10003)	73.5 (62.4 to 86.1)
	Male	773 (723 to 831)	14.4 (13.5 to 15.5)	246 (230 to 264)	4.7 (4.4 to 5.1)	204 (192 to 219)	4.1 (3.9 to 4.4)	6852 (6423 to 7382)	121 (113.7 to 130.2)	83 (59 to 110)	1.6 (1.1 to 2.1)	6935 (6504 to 7469)	122.6 (115.1 to 131.8)	3209 (2687 to 3777)	31.8 (26.7 to 37.4)	709 (596 to 833)	7 (5.9 to 8.2)	410 (350 to 475)	4 (3.5 to 4.7)	10411 (8964 to 12099)	103.1 (88.9 to 119.5)	274 (183 to 374)	2.7 (1.8 to 3.7)	10684 (9148 to 12395)	105.8 (90.7 to 122.7)
China	Both	73689 (69272 to 78134)	7 (6.6 to 7.4)	22035 (20797 to 23247)	2.2 (2.1 to 2.3)	17981 (17032 to 18910)	1.9 (1.8 to 2)	737987 (690946 to 783275)	67 (63 to 70.9)	7661 (5444 to 10025)	0.8 (0.5 to 1)	745648 (697912 to 791136)	67.7 (63.6 to 71.6)	424175 (401171 to 445749)	23.3 (22 to 24.6)	82520 (78304 to 86603)	4.5 (4.2 to 4.7)	40678 (38819 to 42683)	2.2 (2.1 to 2.3)	1123668 (1065096 to 1180358)	63.2 (59.7 to 66.5)	34292 (24548 to 45402)	1.9 (1.3 to 2.5)	1157959 (1100309 to 1217163)	65.1 (61.5 to 68.5)
	Female	32266 (29400 to 35796)	6.2 (5.7 to 6.9)	9546 (8768 to 10537)	1.9 (1.8 to 2.1)	7825 (7240 to 8638)	1.6 (1.5 to 1.8)	319638 (290677 to 355867)	59.1 (53.9 to 65.6)	3316 (2332 to 4391)	0.7 (0.5 to 0.9)	322955 (293707 to 359658)	59.8 (54.6 to 66.4)	163258 (150463 to 174391)	18.2 (16.7 to 19.5)	30390 (28069 to 32391)	3.3 (3.1 to 3.5)	14074 (13059 to 15005)	1.5 (1.4 to 1.6)	370745 (341384 to 395232)	42.9 (39.3 to 45.7)	12757 (9145 to 17351)	1.4 (1 to 1.9)	383502 (353641 to 409356)	44.3 (40.6 to 47.2)
	Male	41423 (38411 to 45822)	7.9 (7.3 to 8.6)	12489 (11556 to 13715)	2.5 (2.3 to 2.7)	10156 (9391 to 11127)	2.2 (2 to 2.4)	418349 (389046 to 463657)	74.8 (69.7 to 82.6)	4344 (3098 to 5737)	0.9 (0.6 to 1.1)	422693 (393683 to 468517)	75.6 (70.6 to 83.5)	260917 (239186 to 280280)	28.3 (25.8 to 30.4)	52130 (48149 to 55898)	5.6 (5.2 to 6)	26605 (24787 to 28392)	2.9 (2.7 to 3.1)	752923 (696024 to 804950)	83.3 (76.3 to 89)	21535 (15232 to 28640)	2.3 (1.6 to 3.1)	774458 (715508 to 828654)	85.6 (78.4 to 91.4)
Colombia	Both	2794 (2660 to 2994)	11.5 (11 to 12.1)	838 (801 to 900)	3.6 (3.5 to 3.8)	687 (661 to 712)	3.2 (3.1 to 3.3)	27589 (26281 to 29006)	102.2 (98.1 to 106.1)	290 (209 to 379)	1.2 (0.9 to 1.6)	27878 (26566 to 29290)	103.4 (99.3 to 107.5)	9159 (8077 to 10291)	17.5 (15.5 to 19.6)	2196 (1942 to 2459)	4.2 (3.7 to 4.7)	1474 (1312 to 1632)	2.8 (2.5 to 3.1)	42671 (37955 to 47368)	81.7 (72.8 to 90.5)	827 (565 to 1127)	1.6 (1.1 to 2.1)	43498 (38663 to 48197)	83.2 (73.9 to 92.4)
	Female	1191 (1121 to 1272)	10 (9.5 to 10.6)	359 (339 to 381)	3.1 (3 to 3.3)	295 (281 to 312)	2.8 (2.6 to 2.9)	11014 (10365 to 11763)	84.2 (79.7 to 89.3)	123 (88 to 165)	1.1 (0.8 to 1.4)	11137 (10483 to 11905)	85.3 (80.7 to 90.3)	4332 (3678 to 5098)	15.7 (13.3 to 18.5)	1007 (855 to 1189)	3.6 (3 to 4.2)	660 (560 to 777)	2.3 (1.9 to 2.7)	17901 (15266 to 20995)	65 (55.5 to 76)	381 (251 to 534)	1.4 (0.9 to 1.9)	18282 (15551 to 21453)	66.4 (56.5 to 77.6)
	Male	1604 (1495 to 1802)	13 (12.3 to 14.1)	479 (449 to 538)	4.1 (3.9 to 4.4)	392 (371 to 411)	3.6 (3.5 to 3.8)	16575 (15560 to 17600)	120.6 (114.1 to 126.9)	166 (117 to 221)	1.4 (1 to 1.8)	16741 (15719 to 17770)	122 (115.4 to 128.4)	4827 (4010 to 5665)	19.5 (16.2 to 22.9)	1189 (994 to 1386)	4.8 (4 to 5.6)	814 (693 to 951)	3.3 (2.8 to 3.9)	24770 (21055 to 28875)	99.6 (84.8 to 116.1)	446 (296 to 614)	1.8 (1.2 to 2.5)	25216 (21474 to 29397)	101.3 (86.3 to 118)
Comoros	Both	76 (62 to 93)	21.1 (17.5 to 25.6)	22 (18 to 26)	6.8 (5.6 to 8.3)	18 (15 to 22)	6.4 (5.3 to 7.9)	887 (735 to 1060)	221.4 (184.5 to 266.5)	7 (5 to 10)	2.3 (1.6 to 3.1)	895 (741 to 1068)	223.6 (186.2 to 269.2)	96 (72 to 126)	16.8 (12.8 to 21.5)	29 (22 to 37)	5.4 (4.2 to 6.8)	26 (20 to 32)	5.1 (4 to 6.3)	988 (738 to 1285)	160.1 (122.8 to 203.9)	10 (6 to 14)	1.8 (1.2 to 2.6)	998 (746 to 1298)	161.9 (124.2 to 206.3)
	Female	28 (21 to 39)	16.4 (11.9 to 23.8)	8 (6 to 12)	5.3 (3.8 to 7.8)	7 (5 to 10)	5 (3.6 to 7.4)	323 (235 to 448)	165.8 (120.5 to 240.4)	3 (2 to 4)	1.8 (1.1 to 2.8)	326 (237 to 451)	167.6 (121.9 to 243.2)	36 (25 to 51)	12.2 (8.6 to 17.3)	11 (8 to 15)	3.9 (2.8 to 5.5)	10 (7 to 14)	3.7 (2.6 to 5.1)	352 (245 to 506)	112.6 (79 to 160)	4 (2 to 6)	1.3 (0.8 to 2)	356 (248 to 511)	113.9 (79.9 to 162.2)
	Male	48 (37 to 61)	26 (21.2 to 31.6)	13 (11 to 17)	8.3 (6.9 to 10)	11 (9 to 14)	7.9 (6.5 to 9.4)	564 (449 to 705)	278.4 (227.9 to 332.4)	5 (3 to 7)	2.8 (1.9 to 3.8)	569 (453 to 710)	281.1 (230 to 335.5)	60 (42 to 82)	21.9 (15.7 to 29)	18 (13 to 24)	7.1 (5.2 to 9.2)	16 (12 to 21)	6.7 (5 to 8.5)	636 (443 to 857)	211.5 (152.2 to 280.1)	6 (4 to 9)	2.4 (1.5 to 3.5)	642 (447 to 865)	213.9 (153.8 to 282.7)
Congo	Both	159 (112 to 226)	9.5 (7.6 to 11.9)	48 (36 to 64)	3.3 (2.7 to 3.9)	42 (34 to 54)	3.2 (2.7 to 3.7)	1770 (1240 to 2492)	97 (76.1 to 123.8)	17 (11 to 25)	1.1 (0.8 to 1.5)	1787 (1254 to 2517)	98.1 (77.3 to 125.2)	280 (224 to 341)	8.5 (6.9 to 10.3)	87 (70 to 106)	2.9 (2.3 to 3.5)	77 (62 to 93)	2.8 (2.1 to 3.4)	2898 (2305 to 3586)	79.2 (64.1 to 95.8)	30 (20 to 43)	1 (0.6 to 1.4)	2928 (2329 to 3622)	80.2 (64.9 to 97)
	Female	63 (43 to 87)	7.4 (5.6 to 9.5)	20 (14 to 26)	2.5 (2 to 3.2)	18 (13 to 22)	2.5 (1.9 to 3)	683 (454 to 946)	73.8 (54.4 to 95.9)	7 (4 to 10)	0.9 (0.6 to 1.2)	690 (458 to 957)	74.7 (55.1 to 96.9)	109 (75 to 163)	6.5 (4.4 to 9.4)	34 (23 to 51)	2.2 (1.5 to 3.1)	30 (20 to 44)	2.1 (1.4 to 2.9)	1112 (757 to 1688)	60.2 (40.9 to 89.3)	12 (7 to 19)	0.7 (0.4 to 1.1)	1123 (766 to 1708)	60.9 (41.6 to 90.4)
	Male	95 (65 to 147)	11.9 (9.2 to 15.6)	29 (21 to 41)	4.1 (3.3 to 5.1)	25 (19 to 33)	4 (3.3 to 4.8)	1087 (745 to 1638)	123.6 (94.9 to 165.1)	10 (6 to 16)	1.4 (1 to 2)	1097 (753 to 1659)	125 (95.8 to 167)	171 (128 to 224)	10.7 (7.6 to 14.1)	53 (39 to 70)	3.6 (2.5 to 4.8)	47 (33 to 63)	3.5 (2.4 to 4.7)	1787 (1328 to 2356)	99.3 (71.4 to 131.4)	18 (11 to 27)	1.2 (0.7 to 1.9)	1805 (1341 to 2379)	100.5 (72.1 to 133.2)
Costa Rica	Both	368 (351 to 388)	17 (16.2 to 17.9)	111 (106 to 117)	5.3 (5.1 to 5.6)	87 (84 to 91)	4.5 (4.3 to 4.7)	2853 (2720 to 2999)	122.1 (116.8 to 128.1)	38 (27 to 49)	1.8 (1.3 to 2.3)	2890 (2756 to 3036)	123.9 (118.4 to 129.9)	1574 (1400 to 1774)	31.8 (28.4 to 35.8)	358 (319 to 402)	7.3 (6.5 to 8.2)	217 (198 to 240)	4.5 (4.1 to 4.9)	5742 (5197 to 6404)	116.3 (105.5 to 130)	135 (96 to 181)	2.7 (1.9 to 3.7)	5878 (5312 to 6571)	119.1 (107.7 to 133.3)
	Female	152 (142 to 163)	14.1 (13.1 to 15.1)	45 (42 to 48)	4.3 (4 to 4.6)	35 (33 to 37)	3.5 (3.3 to 3.8)	1067 (1000 to 1146)	93 (87.2 to 99.3)	15 (11 to 20)	1.4 (1 to 1.9)	1082 (1014 to 1161)	94.4 (88.5 to 100.8)	712 (617 to 813)	27.2 (23.6 to 30.9)	155 (134 to 177)	5.9 (5.1 to 6.8)	91 (79 to 104)	3.5 (3 to 4)	2330 (2039 to 2629)	89.4 (78.1 to 100.7)	59 (40 to 81)	2.3 (1.5 to 3.1)	2389 (2089 to 2689)	91.7 (80.1 to 103.2)
	Male	216 (202 to 232)	20.1 (18.9 to 21.4)	66 (62 to 71)	6.4 (6 to 6.8)	52 (50 to 56)	5.5 (5.1 to 5.8)	1785 (1674 to 1912)	151.9 (143.2 to 161.5)	22 (16 to 29)	2.1 (1.5 to 2.8)	1808 (1694 to 1939)	154.1 (145.1 to 163.9)	862 (733 to 1028)	36.9 (31.4 to 43.6)	202 (172 to 238)	8.8 (7.5 to 10.3)	126 (110 to 144)	5.6 (4.9 to 6.4)	3412 (2981 to 3959)	146.3 (127.9 to 169.4)	76 (53 to 103)	3.3 (2.3 to 4.4)	3488 (3046 to 4047)	149.6 (130.7 to 173.2)
Cote d'Ivoire	Both	1311 (1063 to 1613)	15.1 (13.1 to 17.4)	363 (303 to 430)	4.9 (4.2 to 5.6)	286 (243 to 334)	4.6 (4 to 5.2)	14540 (11871 to 17797)	147.4 (126.3 to 169.4)	126 (84 to 175)	1.6 (1.1 to 2.2)	14666 (11992 to 17932)	149 (127.5 to 171)	3043 (2206 to 4145)	17.1 (13.4 to 21.1)	861 (650 to 1122)	5.4 (4.3 to 6.6)	693 (539 to 869)	5 (4.1 to 6)	32558 (23775 to 44252)	161.4 (125.3 to 203)	299 (193 to 442)	1.8 (1.2 to 2.5)	32856 (24014 to 44699)	163.2 (126.9 to 204.6)
	Female	546 (423 to 694)	14.8 (11.8 to 17.9)	155 (122 to 190)	4.8 (3.8 to 5.9)	127 (102 to 155)	4.6 (3.7 to 5.6)	6089 (4749 to 7634)	141.3 (113.3 to 171.4)	53 (35 to 77)	1.6 (1.1 to 2.3)	6142 (4799 to 7707)	142.9 (114.4 to 173.2)	1318 (951 to 1882)	16.4 (12.5 to 21.1)	377 (277 to 515)	5.2 (4 to 6.7)	313 (236 to 408)	5 (3.9 to 6.3)	14000 (10152 to 19768)	151.9 (114.2 to 198.1)	130 (81 to 205)	1.7 (1.1 to 2.5)	14129 (10245 to 19904)	153.7 (115.3 to 200.4)
	Male	765 (595 to 1006)	15.6 (12.7 to 18.7)	208 (167 to 263)	5 (4.1 to 5.9)	159 (129 to 196)	4.5 (3.7 to 5.3)	8451 (6639 to 11082)	153.7 (125 to 185.8)	73 (46 to 109)	1.7 (1.1 to 2.4)	8524 (6703 to 11185)	155.3 (126.2 to 188.1)	1725 (1120 to 2444)	17.7 (12 to 23)	484 (321 to 656)	5.6 (3.9 to 7.2)	380 (256 to 499)	5.1 (3.6 to 6.4)	18558 (11906 to 26369)	170.1 (114.4 to 223.3)	169 (99 to 262)	1.9 (1.2 to 2.8)	18727 (12022 to 26595)	172 (115.5 to 225.4)
Croatia	Both	1466 (1370 to 1567)	25.2 (23.5 to 27.2)	320 (301 to 341)	5.3 (5 to 5.7)	180 (172 to 188)	2.9 (2.8 to 3)	4831 (4608 to 5039)	81.2 (77.7 to 84.7)	125 (88 to 167)	2.1 (1.5 to 2.8)	4956 (4724 to 5180)	83.3 (79.6 to 87.1)	3572 (3227 to 3929)	54.6 (49.3 to 60.3)	699 (634 to 766)	9.7 (8.8 to 10.6)	302 (279 to 325)	3.5 (3.3 to 3.8)	6035 (5593 to 6504)	85 (78.6 to 91.4)	279 (198 to 370)	4.1 (2.9 to 5.5)	6314 (5845 to 6828)	89.1 (82.2 to 96.2)
	Female	831 (760 to 911)	25.4 (23.2 to 27.8)	173 (160 to 189)	5 (4.6 to 5.4)	92 (87 to 99)	2.5 (2.4 to 2.7)	2261 (2124 to 2417)	67.6 (63.5 to 71.8)	69 (48 to 94)	2 (1.4 to 2.8)	2330 (2186 to 2492)	69.6 (65.4 to 74.2)	1960 (1709 to 2252)	53.3 (46.6 to 61.1)	370 (324 to 420)	9 (7.9 to 10.2)	151 (135 to 169)	2.9 (2.6 to 3.3)	2720 (2420 to 3046)	66.6 (59.2 to 74.4)	149 (105 to 203)	3.9 (2.7 to 5.3)	2869 (2556 to 3222)	70.4 (62.6 to 78.8)
	Male	634 (577 to 706)	24.6 (22.1 to 27.6)	147 (135 to 161)	5.7 (5.2 to 6.3)	88 (82 to 93)	3.4 (3.2 to 3.6)	2570 (2408 to 2743)	96.6 (90.6 to 102.9)	56 (39 to 75)	2.2 (1.5 to 2.9)	2626 (2457 to 2800)	98.7 (92.7 to 105.2)	1612 (1390 to 1850)	56.1 (47.6 to 64.7)	329 (285 to 378)	10.5 (9.1 to 12.1)	151 (136 to 167)	4.3 (3.9 to 4.7)	3315 (2939 to 3655)	105.4 (93.4 to 116.1)	130 (90 to 177)	4.3 (3 to 5.9)	3445 (3056 to 3809)	109.7 (97.4 to 120.4)
Cuba	Both	2129 (2033 to 2239)	20 (19.1 to 21)	617 (590 to 646)	5.8 (5.5 to 6.1)	467 (449 to 485)	4.4 (4.2 to 4.6)	15046 (14395 to 15723)	140.1 (134.1 to 146.5)	215 (151 to 283)	2 (1.4 to 2.7)	15260 (14614 to 15956)	142.1 (136.1 to 148.7)	4682 (4124 to 5295)	31.6 (27.9 to 35.5)	1027 (906 to 1155)	6.5 (5.7 to 7.3)	594 (530 to 668)	3.5 (3.1 to 3.9)	15284 (13644 to 17119)	101.4 (91.3 to 112.7)	401 (279 to 541)	2.6 (1.8 to 3.5)	15685 (13994 to 17552)	104 (93.6 to 115.7)
	Female	897 (839 to 963)	16.7 (15.6 to 18.1)	247 (232 to 263)	4.6 (4.3 to 4.9)	182 (173 to 193)	3.4 (3.2 to 3.6)	5677 (5359 to 6042)	105.1 (99.1 to 111.9)	88 (61 to 118)	1.6 (1.1 to 2.2)	5765 (5442 to 6133)	106.7 (100.6 to 113.7)	2243 (1870 to 2641)	29.2 (24.4 to 34.3)	470 (391 to 550)	5.7 (4.8 to 6.7)	261 (221 to 303)	2.9 (2.4 to 3.3)	6519 (5504 to 7619)	83 (70.2 to 97.4)	187 (128 to 254)	2.3 (1.6 to 3.2)	6706 (5664 to 7834)	85.4 (72.3 to 99.9)
	Male	1232 (1161 to 1311)	23.3 (22 to 24.9)	370 (350 to 392)	7 (6.6 to 7.4)	284 (272 to 298)	5.4 (5.2 to 5.7)	9369 (8879 to 9898)	175.2 (166.1 to 185.1)	127 (90 to 169)	2.4 (1.7 to 3.2)	9495 (9000 to 10041)	177.6 (168.2 to 187.5)	2439 (2049 to 2889)	34.1 (28.6 to 40.6)	557 (470 to 657)	7.3 (6.2 to 8.6)	333 (285 to 391)	4.1 (3.5 to 4.8)	8765 (7481 to 10218)	120.3 (103.5 to 139.2)	214 (142 to 299)	2.9 (1.9 to 4)	8979 (7663 to 10479)	123.2 (106.2 to 142.6)
Cyprus	Both	211 (189 to 235)	25.2 (22.7 to 28.2)	58 (52 to 65)	6.9 (6.2 to 7.7)	45 (41 to 50)	5.3 (4.8 to 5.8)	1073 (972 to 1195)	127.8 (116 to 142.6)	20 (14 to 27)	2.4 (1.7 to 3.2)	1093 (989 to 1221)	130.2 (118 to 145.4)	1079 (933 to 1242)	63.5 (54.8 to 73.1)	193 (168 to 222)	11 (9.6 to 12.6)	73 (65 to 82)	3.9 (3.4 to 4.3)	1519 (1342 to 1716)	86.5 (76.5 to 97.4)	81 (56 to 112)	4.7 (3.3 to 6.5)	1601 (1415 to 1809)	91.2 (80.6 to 102.8)
	Female	93 (82 to 105)	21.2 (18.6 to 23.8)	25 (22 to 29)	5.6 (4.9 to 6.3)	20 (17 to 22)	4.2 (3.7 to 4.8)	449 (393 to 508)	101.2 (89 to 114.4)	9 (6 to 12)	2 (1.3 to 2.7)	458 (401 to 517)	103.2 (90.6 to 116.3)	447 (369 to 534)	50.9 (42.3 to 60.6)	77 (64 to 92)	8.4 (7 to 10)	27 (23 to 32)	2.7 (2.3 to 3.2)	561 (475 to 657)	61.7 (52.1 to 72.3)	33 (22 to 46)	3.7 (2.5 to 5.2)	593 (500 to 695)	65.4 (55.1 to 76.5)
	Male	118 (100 to 145)	29.7 (25.4 to 36.7)	33 (28 to 41)	8.4 (7.2 to 10.3)	25 (22 to 31)	6.5 (5.6 to 8)	624 (534 to 767)	156.8 (134.6 to 193.4)	11 (8 to 16)	2.9 (2 to 4.1)	635 (544 to 781)	159.7 (137.3 to 197.1)	633 (517 to 764)	76.6 (62.8 to 92.1)	116 (96 to 140)	13.9 (11.6 to 16.7)	45 (38 to 53)	5.3 (4.5 to 6.2)	959 (812 to 1127)	113.3 (96.5 to 132.9)	48 (33 to 67)	5.8 (4 to 8.2)	1007 (853 to 1187)	119.2 (101.5 to 139.7)
Czech Republic	Both	3388 (3191 to 3603)	27.6 (25.9 to 29.6)	834 (790 to 884)	6.4 (6.1 to 6.8)	528 (509 to 550)	3.9 (3.7 to 4)	12894 (12430 to 13494)	101.1 (97.4 to 105.7)	304 (217 to 397)	2.4 (1.7 to 3.2)	13198 (12720 to 13810)	103.5 (99.7 to 108.2)	9194 (8349 to 10152)	54.9 (49.9 to 60.6)	1676 (1521 to 1850)	9.4 (8.6 to 10.3)	634 (587 to 682)	3.1 (2.9 to 3.3)	12561 (11649 to 13560)	71 (66 to 76.8)	690 (497 to 925)	4 (2.9 to 5.4)	13251 (12277 to 14307)	75 (69.7 to 81.1)
	Female	1645 (1534 to 1765)	23.9 (22.2 to 25.8)	398 (374 to 424)	5.3 (5 to 5.7)	255 (243 to 266)	3.1 (3 to 3.2)	5570 (5315 to 5829)	76.3 (72.7 to 80)	145 (101 to 190)	2 (1.4 to 2.7)	5715 (5448 to 5981)	78.3 (74.6 to 82.1)	4609 (4044 to 5297)	51.2 (44.9 to 58.8)	828 (726 to 944)	8.5 (7.4 to 9.6)	308 (278 to 342)	2.6 (2.3 to 2.9)	5708 (5129 to 6341)	58.3 (52.3 to 65.2)	342 (241 to 466)	3.7 (2.6 to 5.1)	6051 (5436 to 6769)	62 (55.6 to 69.6)
	Male	1744 (1587 to 1916)	31.6 (28.6 to 34.9)	436 (401 to 474)	7.9 (7.2 to 8.5)	273 (260 to 290)	4.9 (4.7 to 5.2)	7324 (6976 to 7776)	130 (123.9 to 138.2)	158 (110 to 217)	2.9 (2 to 3.9)	7482 (7127 to 7942)	132.9 (126.3 to 140.7)	4586 (3918 to 5290)	59.4 (51 to 68.3)	848 (727 to 969)	10.6 (9.2 to 12.1)	326 (296 to 358)	3.8 (3.4 to 4.1)	6853 (6176 to 7543)	85.5 (77.4 to 94.2)	347 (243 to 475)	4.4 (3.1 to 6)	7200 (6511 to 7909)	89.9 (80.9 to 99.1)
Democratic Republic of the Congo	Both	1896 (1315 to 3043)	7 (5.3 to 9)	543 (409 to 791)	2.3 (1.7 to 2.9)	465 (355 to 625)	2.3 (1.6 to 2.9)	21008 (14304 to 33323)	69.1 (52 to 90.2)	189 (121 to 302)	0.8 (0.5 to 1.1)	21198 (14439 to 33656)	69.9 (52.5 to 91.1)	2966 (2194 to 4348)	5.8 (3.8 to 7.8)	880 (625 to 1207)	1.9 (1.2 to 2.6)	761 (521 to 1021)	1.9 (1.2 to 2.6)	31500 (23590 to 46287)	54.5 (37.1 to 73.2)	306 (183 to 469)	0.7 (0.4 to 1)	31806 (23781 to 46677)	55.2 (37.5 to 74.1)
	Female	693 (460 to 1018)	4.9 (3.6 to 6.7)	197 (143 to 275)	1.6 (1.1 to 2.2)	168 (125 to 227)	1.6 (1.1 to 2.3)	7551 (4891 to 11134)	47.6 (35.3 to 63.8)	69 (42 to 105)	0.5 (0.4 to 0.8)	7620 (4945 to 11206)	48.2 (35.8 to 64.4)	958 (640 to 1389)	3.7 (2.3 to 5.6)	285 (184 to 417)	1.2 (0.7 to 1.9)	252 (157 to 381)	1.2 (0.7 to 2)	9854 (6715 to 14288)	33.7 (21.2 to 50.6)	99 (54 to 159)	0.4 (0.2 to 0.7)	9953 (6767 to 14432)	34.1 (21.4 to 51.3)
	Male	1203 (759 to 2158)	9.3 (6.5 to 12.4)	346 (238 to 552)	3.1 (2.1 to 4)	297 (214 to 425)	3.1 (2 to 4)	13457 (8213 to 23529)	92.4 (65 to 127.2)	121 (72 to 212)	1.1 (0.6 to 1.6)	13578 (8305 to 23759)	93.5 (65.8 to 128.2)	2007 (1428 to 3018)	8.3 (5.2 to 11.1)	595 (407 to 843)	2.8 (1.7 to 3.7)	510 (335 to 688)	2.7 (1.6 to 3.7)	21646 (15641 to 32336)	78.1 (50.7 to 104.7)	207 (126 to 320)	0.9 (0.5 to 1.5)	21853 (15760 to 32649)	79 (51.5 to 105.9)
Denmark	Both	3069 (2914 to 3232)	44.7 (42.1 to 47.8)	669 (636 to 702)	9 (8.6 to 9.5)	350 (336 to 364)	4.3 (4.2 to 4.5)	7646 (7339 to 7937)	107.9 (103.5 to 112.3)	259 (188 to 343)	3.6 (2.6 to 4.8)	7905 (7597 to 8237)	111.5 (107.1 to 116.4)	8008 (7187 to 8894)	83.1 (74.3 to 92.3)	1367 (1233 to 1512)	13.5 (12.2 to 15)	420 (385 to 454)	3.7 (3.4 to 4)	7747 (7084 to 8431)	79.5 (72.2 to 86.5)	584 (413 to 780)	5.9 (4.2 to 8)	8331 (7584 to 9082)	85.4 (77.7 to 93.5)
	Female	1492 (1383 to 1599)	40 (36.9 to 43.3)	318 (295 to 341)	7.7 (7.2 to 8.3)	162 (154 to 172)	3.5 (3.3 to 3.7)	3314 (3140 to 3495)	85.2 (80.5 to 90.1)	123 (87 to 167)	3.1 (2.2 to 4.3)	3438 (3251 to 3636)	88.3 (83.5 to 93.5)	3413 (2950 to 3935)	68.1 (58.7 to 78.4)	582 (503 to 670)	10.9 (9.5 to 12.5)	179 (157 to 205)	2.8 (2.5 to 3.2)	3052 (2694 to 3469)	59.5 (52.5 to 67.3)	247 (174 to 334)	4.8 (3.4 to 6.6)	3300 (2898 to 3749)	64.3 (56.6 to 72.9)
	Male	1577 (1458 to 1707)	49.9 (45.7 to 54.7)	351 (327 to 377)	10.6 (9.9 to 11.5)	188 (178 to 199)	5.4 (5.2 to 5.7)	4331 (4109 to 4565)	133.4 (126.6 to 141.3)	136 (97 to 179)	4.2 (3 to 5.6)	4467 (4240 to 4728)	137.6 (130.6 to 145.8)	4595 (3947 to 5331)	99 (84.7 to 114.9)	786 (679 to 908)	16.5 (14.2 to 19)	242 (215 to 270)	4.7 (4.2 to 5.3)	4695 (4154 to 5259)	100.8 (88.5 to 113.7)	337 (231 to 457)	7.2 (4.9 to 9.8)	5032 (4440 to 5662)	107.9 (94.6 to 121.6)
Djibouti	Both	72 (45 to 97)	20.9 (15 to 28)	20 (13 to 26)	6.7 (4.9 to 8.9)	16 (11 to 21)	6.3 (4.7 to 8.5)	844 (506 to 1138)	212.2 (145.7 to 283.9)	7 (4 to 10)	2.2 (1.4 to 3.2)	851 (510 to 1146)	214.4 (147.3 to 287.1)	157 (109 to 224)	19.3 (13.7 to 26.2)	47 (33 to 66)	6.2 (4.5 to 8.3)	39 (28 to 55)	5.8 (4.2 to 7.8)	1646 (1165 to 2349)	181.6 (129.4 to 252.2)	16 (10 to 25)	2.1 (1.3 to 3.1)	1662 (1178 to 2367)	183.7 (130.7 to 255.5)
	Female	25 (15 to 39)	16.7 (10.5 to 25.8)	7 (4 to 11)	5.4 (3.4 to 8.4)	6 (3 to 9)	5.2 (3.2 to 8.1)	277 (164 to 433)	161.4 (99.5 to 253.5)	2 (1 to 4)	1.8 (1 to 3)	279 (166 to 435)	163.2 (100.6 to 256.5)	52 (34 to 76)	14.4 (9.5 to 21.3)	16 (10 to 23)	4.6 (3 to 6.9)	13 (9 to 19)	4.4 (2.9 to 6.6)	528 (353 to 773)	129.8 (85.2 to 190.1)	5 (3 to 9)	1.6 (0.9 to 2.5)	534 (356 to 780)	131.4 (86.3 to 192.5)
	Male	47 (28 to 65)	24.9 (17.5 to 32.8)	13 (8 to 18)	7.9 (5.5 to 10.3)	10 (6 to 14)	7.4 (5.3 to 9.8)	568 (313 to 787)	257.8 (171.7 to 344.5)	4 (2 to 7)	2.6 (1.6 to 3.8)	572 (316 to 793)	260.4 (173.2 to 348)	105 (68 to 152)	23.5 (16 to 32.3)	31 (21 to 45)	7.5 (5.2 to 10.3)	26 (18 to 36)	7.1 (5 to 9.5)	1117 (730 to 1630)	226.2 (152.9 to 319.4)	11 (6 to 17)	2.5 (1.5 to 3.9)	1128 (737 to 1647)	228.7 (154.6 to 322.4)
Dominica	Both	14 (14 to 15)	20.3 (19 to 21.7)	5 (4 to 5)	6.5 (6.1 to 6.9)	4 (4 to 4)	5.6 (5.3 to 6)	127 (118 to 135)	178.8 (167 to 191)	2 (1 to 2)	2.2 (1.5 to 2.8)	128 (120 to 137)	181 (169.2 to 193.5)	25 (22 to 27)	32 (29 to 35.2)	7 (6 to 8)	8.6 (7.8 to 9.4)	5 (5 to 6)	6.1 (5.6 to 6.6)	155 (142 to 168)	204.5 (186.8 to 223.5)	2 (2 to 3)	3.1 (2.2 to 4)	158 (145 to 171)	207.6 (189.5 to 226.9)
	Female	6 (6 to 7)	15.7 (14.3 to 17.2)	2 (2 to 2)	5 (4.5 to 5.4)	2 (2 to 2)	4.2 (3.8 to 4.6)	50 (46 to 55)	133.8 (121.9 to 146.5)	1 (0 to 1)	1.7 (1.2 to 2.2)	51 (46 to 56)	135.5 (123.7 to 148.2)	11 (9 to 12)	28.3 (24.7 to 32)	3 (3 to 3)	7.2 (6.3 to 8.1)	2 (2 to 2)	5 (4.4 to 5.6)	61 (54 to 69)	163.7 (143.5 to 185.3)	1 (1 to 1)	2.6 (1.8 to 3.6)	62 (55 to 70)	166.3 (145.9 to 188.4)
	Male	8 (8 to 9)	26.1 (23.9 to 28.4)	3 (2 to 3)	8.4 (7.7 to 9.2)	2 (2 to 3)	7.4 (6.8 to 8)	76 (70 to 83)	231.8 (212.5 to 251.7)	1 (1 to 1)	2.8 (2 to 3.7)	77 (71 to 84)	234.6 (215 to 254.6)	14 (12 to 16)	35.7 (31.9 to 40.5)	4 (4 to 5)	10 (8.9 to 11.3)	3 (3 to 3)	7.3 (6.6 to 8.1)	94 (84 to 105)	243.3 (217.3 to 271.2)	1 (1 to 2)	3.5 (2.5 to 4.7)	96 (85 to 107)	246.8 (220.3 to 275.1)
Dominican Republic	Both	321 (287 to 362)	5.7 (5.2 to 6.3)	92 (83 to 102)	1.7 (1.6 to 1.9)	77 (70 to 84)	1.6 (1.4 to 1.7)	3433 (3045 to 3841)	54 (49 to 59.7)	32 (23 to 43)	0.6 (0.4 to 0.8)	3465 (3079 to 3870)	54.6 (49.6 to 60.2)	922 (778 to 1093)	9.4 (7.9 to 11.1)	252 (211 to 301)	2.6 (2.2 to 3.1)	184 (154 to 219)	2 (1.6 to 2.3)	5909 (5004 to 6958)	59.7 (50.5 to 70.3)	90 (63 to 124)	0.9 (0.6 to 1.3)	6000 (5076 to 7060)	60.6 (51.2 to 71.4)
	Female	122 (105 to 142)	4.4 (3.8 to 4.9)	35 (31 to 40)	1.3 (1.2 to 1.5)	30 (26 to 33)	1.2 (1.1 to 1.4)	1293 (1120 to 1481)	40.6 (35.7 to 45.8)	12 (8 to 16)	0.5 (0.3 to 0.6)	1305 (1130 to 1496)	41.1 (36.1 to 46.4)	434 (352 to 528)	8.7 (7.1 to 10.5)	113 (90 to 138)	2.3 (1.8 to 2.8)	80 (64 to 99)	1.7 (1.3 to 2)	2533 (2068 to 3070)	50.6 (41.3 to 61.4)	41 (27 to 58)	0.8 (0.6 to 1.2)	2574 (2102 to 3118)	51.4 (42.1 to 62.3)
	Male	199 (169 to 233)	7.1 (6.2 to 8)	57 (49 to 65)	2.2 (1.9 to 2.4)	47 (42 to 53)	2 (1.7 to 2.2)	2140 (1825 to 2493)	67.8 (59.1 to 76.7)	20 (14 to 27)	0.7 (0.5 to 1)	2160 (1840 to 2518)	68.6 (59.8 to 77.6)	488 (385 to 618)	10.1 (8 to 12.8)	139 (110 to 178)	2.9 (2.3 to 3.7)	104 (82 to 132)	2.3 (1.8 to 2.9)	3376 (2678 to 4234)	69 (54.8 to 86.3)	49 (33 to 71)	1 (0.7 to 1.5)	3425 (2719 to 4284)	70 (55.7 to 87.6)
Ecuador	Both	709 (667 to 753)	9.7 (9.2 to 10.1)	214 (203 to 226)	3 (2.9 to 3.2)	188 (179 to 196)	2.9 (2.7 to 3)	7492 (7028 to 7992)	90.4 (85.9 to 95.3)	74 (52 to 97)	1 (0.7 to 1.4)	7566 (7090 to 8064)	91.4 (86.9 to 96.4)	2986 (2673 to 3330)	19.2 (17.2 to 21.3)	811 (731 to 900)	5.3 (4.8 to 5.9)	609 (553 to 671)	4.1 (3.7 to 4.5)	18229 (16353 to 20337)	115.7 (104 to 128.9)	288 (204 to 381)	1.9 (1.3 to 2.5)	18517 (16596 to 20635)	117.6 (105.6 to 130.9)
	Female	300 (278 to 325)	8.3 (7.8 to 8.9)	91 (85 to 98)	2.6 (2.4 to 2.8)	80 (75 to 86)	2.5 (2.3 to 2.6)	3055 (2832 to 3355)	75.2 (70.3 to 80.9)	31 (22 to 42)	0.9 (0.6 to 1.2)	3086 (2861 to 3390)	76.1 (71.2 to 81.9)	1444 (1226 to 1678)	18.2 (15.5 to 21.1)	381 (326 to 442)	4.9 (4.2 to 5.6)	284 (245 to 327)	3.7 (3.2 to 4.2)	7978 (6858 to 9285)	100.2 (86.3 to 116.3)	136 (94 to 190)	1.7 (1.2 to 2.4)	8114 (6981 to 9470)	101.9 (87.9 to 118.6)
	Male	409 (377 to 443)	11 (10.3 to 11.8)	123 (115 to 132)	3.5 (3.3 to 3.7)	107 (101 to 114)	3.3 (3.1 to 3.5)	4437 (4077 to 4847)	105.9 (98.8 to 113.5)	43 (30 to 57)	1.2 (0.9 to 1.6)	4480 (4115 to 4892)	107.1 (99.8 to 114.8)	1542 (1317 to 1800)	20.2 (17.2 to 23.5)	431 (371 to 500)	5.8 (5 to 6.6)	325 (282 to 370)	4.5 (3.9 to 5.1)	10251 (8781 to 11902)	131.6 (113.4 to 152.1)	151 (106 to 206)	2 (1.4 to 2.7)	10402 (8929 to 12046)	133.6 (115 to 154.1)
Egypt	Both	2620 (2291 to 2943)	5.8 (5.2 to 6.4)	776 (685 to 866)	1.8 (1.7 to 2)	630 (555 to 700)	1.6 (1.5 to 1.8)	30844 (26194 to 35264)	61.3 (53.5 to 68.6)	270 (190 to 357)	0.6 (0.5 to 0.8)	31114 (26462 to 35549)	61.9 (54.2 to 69.3)	7381 (5952 to 8874)	8.7 (7.2 to 10.6)	2014 (1648 to 2453)	2.5 (2.1 to 3.1)	1326 (1094 to 1632)	1.9 (1.5 to 2.3)	57370 (45747 to 68786)	65.5 (53.6 to 79.6)	724 (488 to 1001)	0.9 (0.6 to 1.2)	58093 (46343 to 69729)	66.4 (54.4 to 80.8)
	Female	1029 (876 to 1197)	4.6 (4.1 to 5.2)	301 (261 to 343)	1.4 (1.3 to 1.6)	243 (214 to 271)	1.3 (1.1 to 1.4)	12103 (10278 to 13964)	48.7 (42.5 to 54.9)	105 (72 to 142)	0.5 (0.3 to 0.7)	12207 (10372 to 14086)	49.2 (43 to 55.4)	3178 (2531 to 3994)	7.7 (6.1 to 9.5)	813 (642 to 1005)	2.1 (1.7 to 2.6)	516 (410 to 641)	1.5 (1.2 to 1.9)	22608 (17806 to 27844)	53.2 (42.3 to 65.4)	299 (194 to 419)	0.8 (0.5 to 1.1)	22907 (18064 to 28231)	53.9 (42.9 to 66.3)
	Male	1591 (1336 to 1857)	6.9 (6 to 7.8)	474 (404 to 543)	2.2 (2 to 2.5)	387 (331 to 441)	2 (1.8 to 2.2)	18741 (15108 to 22108)	73.2 (61.9 to 83.8)	165 (116 to 220)	0.8 (0.5 to 1)	18906 (15246 to 22308)	74 (62.7 to 84.7)	4203 (3159 to 5390)	9.6 (7.5 to 12.4)	1201 (921 to 1552)	2.9 (2.3 to 3.8)	810 (627 to 1052)	2.2 (1.7 to 2.9)	34761 (25918 to 44072)	77 (59.3 to 98.3)	425 (279 to 613)	1 (0.7 to 1.5)	35186 (26196 to 44728)	78 (60.1 to 99.4)
El Salvador	Both	205 (188 to 223)	5.2 (4.8 to 5.6)	61 (57 to 66)	1.6 (1.5 to 1.7)	53 (50 to 57)	1.5 (1.4 to 1.6)	2128 (1944 to 2316)	48.6 (45.1 to 52)	21 (15 to 28)	0.6 (0.4 to 0.7)	2149 (1965 to 2337)	49.2 (45.7 to 52.6)	670 (553 to 809)	11.5 (9.5 to 13.9)	183 (151 to 220)	3.2 (2.6 to 3.8)	133 (111 to 160)	2.3 (1.9 to 2.8)	3912 (3242 to 4717)	67.1 (55.6 to 80.8)	66 (45 to 92)	1.1 (0.8 to 1.6)	3978 (3297 to 4793)	68.2 (56.6 to 82.2)
	Female	92 (82 to 105)	4.5 (4 to 4.9)	27 (25 to 30)	1.4 (1.2 to 1.5)	24 (22 to 26)	1.3 (1.1 to 1.4)	956 (852 to 1069)	41.7 (37.8 to 46)	9 (7 to 13)	0.5 (0.3 to 0.6)	965 (861 to 1078)	42.1 (38.2 to 46.5)	346 (271 to 437)	10.6 (8.3 to 13.4)	91 (71 to 115)	2.8 (2.2 to 3.5)	66 (52 to 83)	2 (1.6 to 2.5)	1850 (1455 to 2349)	57.1 (45.1 to 72.2)	33 (21 to 49)	1 (0.6 to 1.5)	1883 (1484 to 2387)	58.2 (45.8 to 73.6)
	Male	113 (101 to 126)	6.1 (5.5 to 6.6)	34 (31 to 38)	1.9 (1.7 to 2.1)	30 (27 to 32)	1.8 (1.6 to 2)	1172 (1040 to 1301)	56.5 (50.8 to 61.8)	12 (8 to 16)	0.7 (0.5 to 0.9)	1184 (1052 to 1313)	57.1 (51.5 to 62.5)	324 (250 to 424)	12.7 (9.8 to 16.5)	92 (71 to 120)	3.6 (2.8 to 4.7)	67 (53 to 87)	2.7 (2.1 to 3.5)	2062 (1605 to 2687)	79.4 (61.9 to 102.7)	33 (21 to 48)	1.3 (0.8 to 1.9)	2095 (1634 to 2728)	80.7 (63 to 104.2)
Equatorial Guinea	Both	28 (16 to 49)	8.6 (6.2 to 12.8)	8 (5 to 13)	2.9 (2.2 to 4.2)	7 (5 to 11)	2.8 (2.1 to 3.9)	317 (181 to 567)	90.4 (62.5 to 139.7)	3 (2 to 5)	1 (0.6 to 1.5)	320 (183 to 571)	91.4 (63.2 to 141.1)	68 (42 to 105)	9.5 (5.7 to 14.2)	21 (13 to 31)	3.1 (1.9 to 4.6)	16 (10 to 24)	2.8 (1.7 to 4.1)	647 (400 to 1010)	78.6 (47.8 to 118)	7 (4 to 12)	1.1 (0.6 to 1.7)	654 (403 to 1021)	79.7 (48.5 to 119.2)
	Female	10 (6 to 17)	6.2 (4.4 to 9.5)	3 (2 to 5)	2.1 (1.5 to 3.1)	3 (2 to 4)	2 (1.5 to 2.9)	116 (63 to 195)	63.2 (41.7 to 99.4)	1 (1 to 2)	0.7 (0.4 to 1.1)	117 (64 to 197)	63.9 (42.2 to 100.6)	30 (17 to 49)	8.1 (4.7 to 12.9)	9 (5 to 15)	2.6 (1.5 to 4.2)	7 (4 to 11)	2.3 (1.4 to 3.7)	271 (153 to 445)	65.6 (37.3 to 106.1)	3 (2 to 5)	0.9 (0.5 to 1.5)	274 (155 to 450)	66.5 (38 to 107.6)
	Male	17 (9 to 37)	11.4 (7.5 to 20)	5 (3 to 10)	4 (2.7 to 6.6)	4 (3 to 8)	3.9 (2.5 to 6.1)	201 (108 to 434)	122 (80.4 to 219.9)	2 (1 to 4)	1.4 (0.8 to 2.4)	203 (109 to 438)	123.3 (81.3 to 222.4)	38 (22 to 58)	11.2 (6.1 to 15.8)	11 (6 to 17)	3.7 (2 to 5.2)	9 (5 to 13)	3.5 (1.9 to 4.8)	377 (224 to 577)	94.1 (51.7 to 133.5)	4 (2 to 6)	1.3 (0.6 to 1.9)	381 (226 to 582)	95.4 (52.3 to 135.1)
Eritrea	Both	458 (247 to 725)	21.7 (14.5 to 31.2)	133 (76 to 203)	7.6 (5.3 to 10.6)	109 (65 to 163)	7.2 (5.2 to 9.9)	5682 (2901 to 8940)	248.7 (155.6 to 366.1)	46 (24 to 75)	2.5 (1.5 to 3.7)	5728 (2920 to 9004)	251.2 (157.2 to 368.6)	940 (634 to 1313)	22.7 (16.2 to 29.6)	273 (187 to 368)	7.3 (5.3 to 9.4)	224 (156 to 297)	6.8 (5 to 8.8)	10848 (7253 to 15367)	235.2 (164.4 to 310.9)	94 (56 to 144)	2.4 (1.5 to 3.6)	10942 (7308 to 15502)	237.6 (166.3 to 313.9)
	Female	146 (89 to 215)	14 (9.8 to 19.6)	41 (26 to 58)	4.8 (3.3 to 6.6)	34 (23 to 48)	4.6 (3.3 to 6.4)	1664 (1000 to 2434)	145.9 (98.1 to 206.8)	14 (8 to 23)	1.6 (1 to 2.4)	1678 (1008 to 2459)	147.5 (99.3 to 209)	268 (162 to 418)	13.5 (8.3 to 20.3)	79 (48 to 119)	4.4 (2.7 to 6.6)	67 (41 to 101)	4.2 (2.6 to 6.3)	2824 (1684 to 4383)	127.6 (78.5 to 192.7)	27 (15 to 47)	1.5 (0.8 to 2.4)	2851 (1704 to 4434)	129.1 (79.5 to 194.8)
	Male	312 (155 to 528)	30.9 (19.8 to 48.2)	92 (48 to 154)	11.1 (7.5 to 16.9)	74 (41 to 121)	10.6 (7.5 to 15.8)	4018 (1869 to 6856)	368.3 (220.7 to 582.6)	32 (15 to 55)	3.6 (2.2 to 5.6)	4049 (1884 to 6907)	371.9 (222.9 to 587.3)	672 (419 to 971)	34 (22.1 to 46.1)	194 (124 to 272)	11.1 (7.3 to 14.8)	157 (100 to 217)	10.3 (6.9 to 13.8)	8024 (5005 to 11440)	361 (232.1 to 490.3)	67 (38 to 104)	3.6 (2.1 to 5.6)	8091 (5048 to 11534)	364.6 (234.2 to 494.8)
Estonia	Both	310 (289 to 333)	16.8 (15.6 to 18)	79 (74 to 85)	4.1 (3.8 to 4.4)	51 (48 to 54)	2.5 (2.4 to 2.7)	1367 (1290 to 1446)	73.2 (69.1 to 77.5)	29 (21 to 39)	1.5 (1.1 to 2.1)	1396 (1316 to 1478)	74.7 (70.6 to 79)	1202 (1033 to 1384)	55.7 (47.2 to 64.5)	220 (189 to 252)	9.5 (8.2 to 11)	82 (71 to 93)	3.1 (2.7 to 3.6)	1614 (1399 to 1839)	76.4 (65.5 to 87.6)	92 (64 to 126)	4.1 (2.8 to 5.7)	1705 (1481 to 1940)	80.5 (69 to 92.1)
	Female	147 (133 to 161)	13.3 (12 to 14.7)	36 (33 to 40)	3 (2.7 to 3.3)	23 (21 to 25)	1.8 (1.6 to 1.9)	536 (491 to 580)	47 (43.3 to 50.6)	14 (10 to 18)	1.2 (0.8 to 1.6)	549 (504 to 595)	48.2 (44.3 to 51.9)	646 (522 to 793)	48.9 (39.3 to 59.5)	115 (93 to 142)	8 (6.5 to 9.7)	41 (34 to 50)	2.4 (2 to 2.9)	726 (591 to 877)	55.1 (44.8 to 66.3)	48 (31 to 68)	3.5 (2.3 to 5)	774 (627 to 939)	58.6 (47.5 to 70.9)
	Male	163 (148 to 180)	21.1 (19.2 to 23.3)	43 (39 to 47)	5.7 (5.2 to 6.2)	27 (25 to 30)	3.7 (3.4 to 4)	831 (769 to 896)	106.7 (99 to 114.7)	16 (11 to 21)	2 (1.4 to 2.8)	847 (782 to 913)	108.7 (100.7 to 116.8)	557 (442 to 685)	65 (51.6 to 80.5)	105 (84 to 128)	11.8 (9.5 to 14.5)	40 (33 to 47)	4.3 (3.6 to 5.1)	888 (718 to 1062)	103.5 (83.7 to 123.8)	44 (30 to 62)	5 (3.4 to 7.2)	931 (755 to 1118)	108.5 (87.3 to 129.4)
Ethiopia	Both	8109 (4453 to 14452)	23.2 (15.2 to 37.1)	2423 (1417 to 4155)	8 (5.5 to 12.5)	2035 (1255 to 3400)	7.6 (5.4 to 11.6)	93633 (50001 to 168375)	243.7 (153.5 to 400.6)	822 (413 to 1528)	2.6 (1.5 to 4.4)	94455 (50538 to 169817)	246.3 (155.6 to 404)	10854 (8039 to 12767)	17.9 (12.9 to 21.3)	3244 (2382 to 3824)	5.8 (4.2 to 7)	2775 (2012 to 3285)	5.6 (4 to 6.7)	114301 (84336 to 134090)	163.3 (118.1 to 193.8)	1105 (694 to 1533)	1.9 (1.2 to 2.7)	115405 (85084 to 135475)	165.2 (119.4 to 196.3)
	Female	3134 (1760 to 5733)	18.3 (12.2 to 30.5)	938 (564 to 1652)	6.2 (4.3 to 10.2)	786 (501 to 1350)	5.9 (4.2 to 9.4)	35711 (19496 to 65636)	190.1 (123.2 to 323.6)	320 (166 to 602)	2.1 (1.2 to 3.6)	36030 (19695 to 66222)	192.2 (124.5 to 326.9)	3887 (2700 to 4849)	12.9 (9 to 16.5)	1145 (793 to 1444)	4.1 (2.9 to 5.3)	964 (663 to 1224)	3.9 (2.7 to 5)	40201 (27589 to 50168)	115.7 (79.6 to 147.9)	394 (236 to 575)	1.4 (0.8 to 2.1)	40595 (27853 to 50606)	117.1 (80.6 to 149.8)
	Male	4975 (2485 to 11143)	28.1 (17 to 55.8)	1486 (796 to 3175)	9.8 (6.2 to 18.7)	1249 (709 to 2593)	9.4 (6.1 to 17.4)	57922 (28584 to 130206)	297 (173.1 to 605.9)	502 (235 to 1153)	3.2 (1.7 to 6.6)	58424 (28833 to 131282)	300.1 (174.9 to 611.7)	6967 (4936 to 8199)	22.6 (15.4 to 27.3)	2099 (1474 to 2475)	7.4 (5 to 9)	1811 (1249 to 2153)	7.2 (4.8 to 8.8)	74100 (52600 to 87247)	209.1 (143.8 to 249.9)	711 (434 to 986)	2.4 (1.4 to 3.4)	74810 (53068 to 88112)	211.5 (145.7 to 253.1)
Federated States of Micronesia	Both	5 (4 to 7)	8.3 (6.7 to 10.6)	2 (1 to 2)	2.8 (2.3 to 3.6)	2 (1 to 2)	2.7 (2.2 to 3.4)	59 (48 to 78)	81.2 (65.2 to 105.3)	1 (0 to 1)	1 (0.6 to 1.4)	60 (48 to 78)	82.1 (65.9 to 106.5)	7 (5 to 10)	9 (6.5 to 12.1)	2 (2 to 3)	3 (2.2 to 4)	2 (1 to 3)	2.8 (2.1 to 3.6)	73 (48 to 99)	81.9 (56.5 to 110.2)	1 (1 to 1)	1 (0.7 to 1.5)	74 (49 to 100)	82.9 (57.4 to 111.3)
	Female	2 (2 to 3)	7.5 (5.7 to 9.9)	1 (1 to 1)	2.6 (2 to 3.3)	1 (1 to 1)	2.4 (1.9 to 3.2)	27 (19 to 36)	72.4 (54 to 96.7)	0 (0 to 0)	0.9 (0.6 to 1.3)	27 (20 to 37)	73.2 (54.7 to 97.8)	4 (2 to 6)	8.8 (5.7 to 13.9)	1 (1 to 2)	2.9 (2 to 4.6)	1 (1 to 2)	2.6 (1.8 to 4)	35 (21 to 57)	78.1 (48.3 to 125.8)	0 (0 to 1)	1 (0.6 to 1.7)	35 (21 to 57)	79.1 (49 to 127.4)
	Male	3 (2 to 4)	9.1 (6.7 to 12.8)	1 (1 to 1)	3.1 (2.3 to 4.4)	1 (1 to 1)	3 (2.2 to 4.2)	33 (25 to 48)	90 (67 to 127.8)	0 (0 to 1)	1.1 (0.7 to 1.6)	33 (25 to 48)	91 (67.7 to 129.7)	4 (3 to 5)	9.3 (6.6 to 12.6)	1 (1 to 2)	3.2 (2.3 to 4.3)	1 (1 to 1)	2.9 (2.2 to 3.9)	38 (25 to 53)	86 (59.2 to 117.9)	0 (0 to 1)	1.1 (0.7 to 1.6)	39 (26 to 54)	87 (60 to 119.1)
Fiji	Both	28 (24 to 32)	5.3 (4.5 to 6.1)	9 (7 to 10)	1.8 (1.5 to 2.1)	7 (6 to 8)	1.6 (1.4 to 1.9)	292 (251 to 338)	49.6 (42.7 to 57.2)	3 (2 to 4)	0.6 (0.4 to 0.8)	295 (254 to 341)	50.2 (43.2 to 58)	66 (56 to 76)	8 (6.9 to 9.2)	21 (18 to 24)	2.6 (2.3 to 3)	17 (15 to 19)	2.3 (2 to 2.6)	606 (522 to 697)	70.7 (61.1 to 80.7)	7 (5 to 9)	0.9 (0.6 to 1.2)	613 (529 to 705)	71.6 (61.9 to 81.8)
	Female	11 (9 to 14)	4.3 (3.5 to 5.4)	3 (3 to 4)	1.4 (1.1 to 1.8)	3 (2 to 4)	1.3 (1 to 1.6)	119 (97 to 148)	39.9 (32.4 to 49.5)	1 (1 to 2)	0.5 (0.3 to 0.7)	120 (98 to 150)	40.4 (32.8 to 50.1)	28 (23 to 34)	6.8 (5.6 to 8.2)	9 (7 to 11)	2.2 (1.8 to 2.6)	7 (6 to 8)	1.8 (1.5 to 2.2)	254 (212 to 305)	59.4 (49.6 to 71.1)	3 (2 to 4)	0.7 (0.5 to 1)	257 (215 to 308)	60.2 (50.3 to 71.9)
	Male	16 (13 to 20)	6.3 (5.1 to 7.5)	5 (4 to 6)	2.1 (1.7 to 2.5)	4 (4 to 5)	2 (1.6 to 2.4)	173 (142 to 208)	59.5 (48.6 to 71.2)	2 (1 to 2)	0.7 (0.5 to 1)	175 (144 to 210)	60.3 (49.2 to 72.2)	37 (31 to 45)	9.3 (7.7 to 11.2)	12 (10 to 14)	3.1 (2.6 to 3.7)	10 (8 to 12)	2.8 (2.3 to 3.4)	351 (289 to 423)	82.7 (68.7 to 99.4)	4 (3 to 6)	1.1 (0.7 to 1.5)	355 (292 to 429)	83.8 (69.6 to 100.8)
Finland	Both	3099 (2958 to 3260)	47.9 (45.6 to 50.9)	681 (654 to 712)	10 (9.6 to 10.5)	378 (365 to 390)	5.3 (5.1 to 5.4)	8289 (8012 to 8562)	125 (120.7 to 129.2)	262 (188 to 346)	3.9 (2.8 to 5.3)	8551 (8249 to 8850)	129 (124.4 to 133.6)	8450 (7734 to 9289)	91 (82.4 to 100.4)	1524 (1397 to 1669)	15.1 (13.8 to 16.5)	558 (520 to 601)	4.6 (4.3 to 4.9)	9761 (9064 to 10533)	97 (89.9 to 104.6)	627 (450 to 853)	6.5 (4.6 to 8.8)	10387 (9645 to 11269)	103.5 (95.9 to 112.3)
	Female	1555 (1463 to 1656)	41.9 (39.3 to 44.9)	348 (329 to 370)	8.6 (8.1 to 9.1)	202 (192 to 211)	4.5 (4.3 to 4.7)	3924 (3749 to 4106)	100.3 (95.8 to 105.1)	131 (94 to 174)	3.4 (2.4 to 4.5)	4054 (3872 to 4255)	103.7 (99 to 108.9)	3785 (3306 to 4319)	75.6 (66.3 to 86.7)	688 (604 to 781)	12.4 (10.8 to 14.1)	260 (234 to 291)	3.7 (3.3 to 4.1)	4184 (3763 to 4671)	75.2 (67.4 to 84)	279 (194 to 387)	5.3 (3.7 to 7.4)	4463 (3998 to 5007)	80.5 (71.9 to 90.3)
	Male	1544 (1434 to 1667)	54.6 (50.5 to 59.5)	333 (312 to 357)	11.9 (11.2 to 12.8)	176 (168 to 184)	6.4 (6.1 to 6.7)	4365 (4167 to 4557)	154.4 (147.1 to 161.2)	131 (92 to 176)	4.7 (3.3 to 6.2)	4496 (4287 to 4698)	159 (151.6 to 166.2)	4665 (4052 to 5373)	107.4 (93 to 123.1)	836 (729 to 961)	18.3 (16 to 20.8)	298 (269 to 332)	5.7 (5.2 to 6.4)	5576 (5008 to 6236)	121.1 (108.7 to 134.9)	348 (241 to 478)	7.8 (5.4 to 10.8)	5924 (5313 to 6640)	128.9 (115.8 to 144.3)
France	Both	24500 (23199 to 25934)	34.8 (32.8 to 37.2)	5848 (5553 to 6145)	7.7 (7.3 to 8.1)	3823 (3718 to 3934)	4.6 (4.5 to 4.7)	82270 (80102 to 84425)	111.8 (109 to 114.6)	2162 (1569 to 2852)	2.9 (2.1 to 3.9)	84432 (82172 to 86716)	114.7 (111.7 to 117.8)	64450 (57438 to 72015)	63.5 (56.3 to 71.2)	12675 (11343 to 14151)	11 (9.8 to 12.2)	5411 (4991 to 5862)	3.8 (3.5 to 4.1)	87952 (80610 to 95694)	78.9 (71.8 to 86.1)	5044 (3510 to 6773)	4.7 (3.2 to 6.4)	92995 (85091 to 101425)	83.6 (75.7 to 91.5)
	Female	10907 (10259 to 11633)	27.8 (25.9 to 29.8)	2636 (2492 to 2796)	6 (5.6 to 6.4)	1810 (1738 to 1885)	3.5 (3.4 to 3.7)	34383 (33106 to 35650)	82.5 (79.5 to 85.5)	962 (676 to 1285)	2.3 (1.6 to 3.2)	35346 (34020 to 36653)	84.8 (81.7 to 87.9)	27051 (23479 to 31090)	48.7 (42.4 to 56.2)	5425 (4669 to 6234)	8.2 (7.2 to 9.4)	2396 (2098 to 2690)	2.7 (2.4 to 3.1)	34507 (30523 to 38611)	55.2 (49 to 62)	2122 (1467 to 2968)	3.5 (2.4 to 5)	36629 (32326 to 41089)	58.7 (52 to 65.9)
	Male	13593 (12543 to 14870)	42.5 (39 to 46.9)	3212 (2981 to 3490)	9.8 (9.1 to 10.7)	2013 (1938 to 2089)	6 (5.8 to 6.2)	47887 (46313 to 49509)	145.5 (140.7 to 150.5)	1200 (853 to 1634)	3.7 (2.6 to 5)	49087 (47421 to 50805)	149.2 (144.2 to 154.4)	37399 (31609 to 43585)	79.8 (67.1 to 93.3)	7250 (6178 to 8462)	14.2 (12 to 16.5)	3015 (2672 to 3358)	5.1 (4.5 to 5.7)	53444 (46454 to 59976)	106 (91.8 to 118.5)	2922 (1970 to 4036)	6 (4.1 to 8.4)	56366 (49156 to 63275)	112 (96.8 to 125.4)
Gabon	Both	70 (58 to 87)	9.7 (8.1 to 11.4)	22 (18 to 26)	3.3 (2.7 to 3.8)	20 (17 to 24)	3.2 (2.7 to 3.8)	735 (599 to 924)	94.7 (79.4 to 111.5)	8 (5 to 10)	1.1 (0.8 to 1.5)	742 (605 to 933)	95.8 (80.3 to 112.7)	113 (90 to 135)	9 (7.1 to 10.7)	35 (28 to 43)	3 (2.3 to 3.5)	32 (25 to 38)	2.8 (2.2 to 3.3)	1090 (865 to 1327)	80.6 (63.9 to 96.4)	12 (8 to 17)	1 (0.7 to 1.4)	1102 (873 to 1339)	81.6 (64.8 to 97.4)
	Female	29 (21 to 41)	7.9 (5.5 to 10.7)	9 (7 to 13)	2.6 (1.8 to 3.5)	9 (6 to 12)	2.6 (1.8 to 3.4)	289 (207 to 414)	73.4 (51.9 to 100.1)	3 (2 to 5)	0.9 (0.5 to 1.3)	292 (210 to 419)	74.3 (52.6 to 101.1)	38 (28 to 50)	6.1 (4.4 to 7.9)	12 (9 to 16)	2 (1.4 to 2.6)	11 (8 to 14)	1.8 (1.3 to 2.4)	351 (252 to 453)	51.3 (37.2 to 66.8)	4 (3 to 6)	0.7 (0.4 to 1)	356 (255 to 458)	52 (37.7 to 67.6)
	Male	41 (33 to 49)	11.8 (9.9 to 14.1)	13 (11 to 15)	4.1 (3.4 to 5)	12 (10 to 14)	4.1 (3.3 to 5)	446 (358 to 544)	118.7 (98.9 to 140.3)	4 (3 to 6)	1.4 (0.9 to 1.9)	450 (362 to 548)	120.1 (99.9 to 142.3)	74 (54 to 95)	12.2 (8.6 to 15.5)	23 (17 to 30)	4.1 (2.9 to 5.2)	21 (15 to 27)	3.9 (2.7 to 5)	738 (533 to 947)	111.8 (79.4 to 141.4)	8 (5 to 11)	1.4 (0.8 to 2)	746 (541 to 958)	113.2 (80.4 to 143.1)
Georgia	Both	392 (335 to 467)	6.5 (5.6 to 7.7)	111 (96 to 131)	1.8 (1.6 to 2.1)	82 (72 to 96)	1.3 (1.2 to 1.6)	2467 (2142 to 2910)	40.7 (35.3 to 48.1)	40 (27 to 52)	0.7 (0.4 to 0.9)	2507 (2178 to 2960)	41.4 (36 to 48.8)	910 (831 to 1001)	19.5 (17.7 to 21.5)	226 (208 to 249)	4.5 (4.1 to 4.9)	149 (137 to 163)	2.7 (2.5 to 3)	4160 (3831 to 4544)	85.9 (79.2 to 93.3)	84 (60 to 112)	1.7 (1.2 to 2.3)	4244 (3911 to 4636)	87.6 (80.9 to 95.3)
	Female	214 (171 to 269)	6.4 (5 to 8)	58 (47 to 73)	1.7 (1.3 to 2.1)	43 (35 to 53)	1.2 (1 to 1.5)	1216 (978 to 1523)	36.3 (29 to 45.2)	21 (14 to 29)	0.6 (0.4 to 0.9)	1237 (996 to 1550)	36.9 (29.5 to 46)	494 (437 to 554)	19.5 (17 to 22.6)	116 (103 to 130)	4.1 (3.6 to 4.6)	74 (66 to 83)	2.4 (2.1 to 2.6)	1970 (1768 to 2207)	72.9 (65.3 to 81.3)	44 (30 to 59)	1.6 (1.1 to 2.2)	2014 (1806 to 2260)	74.5 (66.9 to 83)
	Male	178 (154 to 208)	6.7 (5.9 to 7.8)	53 (46 to 61)	2 (1.8 to 2.3)	39 (34 to 45)	1.6 (1.4 to 1.8)	1251 (1088 to 1450)	46.5 (40.8 to 53.7)	19 (13 to 25)	0.7 (0.5 to 1)	1270 (1105 to 1473)	47.3 (41.4 to 54.7)	416 (371 to 474)	19.6 (17.5 to 22.2)	110 (98 to 125)	5 (4.5 to 5.6)	74 (67 to 84)	3.2 (2.9 to 3.6)	2190 (1977 to 2447)	100.7 (91.2 to 111.6)	41 (28 to 54)	1.9 (1.3 to 2.5)	2231 (2011 to 2492)	102.6 (93.1 to 113.6)
Germany	Both	39965 (37857 to 42172)	37.7 (35.4 to 40.1)	8564 (8150 to 9009)	7.5 (7.1 to 7.9)	4521 (4400 to 4648)	3.6 (3.5 to 3.7)	101580 (98903 to 104178)	91.3 (89 to 93.6)	3343 (2413 to 4413)	3 (2.2 to 4)	104922 (102007 to 107883)	94.3 (91.7 to 96.9)	116829 (102670 to 131712)	79 (69.5 to 88.9)	20889 (18385 to 23630)	13 (11.4 to 14.5)	7154 (6411 to 7959)	3.7 (3.3 to 4.1)	121776 (109032 to 135360)	77.8 (69.7 to 86.1)	8721 (6257 to 11734)	5.7 (4 to 7.7)	130497 (116710 to 145052)	83.5 (75 to 92.8)
	Female	19293 (18076 to 20579)	31.9 (29.7 to 34)	4162 (3920 to 4425)	6.1 (5.7 to 6.5)	2265 (2179 to 2357)	2.9 (2.8 to 3)	45656 (44028 to 47300)	70 (67.6 to 72.6)	1605 (1135 to 2142)	2.5 (1.8 to 3.3)	47261 (45524 to 49068)	72.5 (69.9 to 75.2)	51739 (43338 to 61343)	64 (53.6 to 75.9)	9251 (7765 to 10938)	10.3 (8.7 to 12.2)	3198 (2708 to 3711)	2.8 (2.4 to 3.3)	49693 (42107 to 57816)	57.3 (48.4 to 66.9)	3828 (2640 to 5331)	4.5 (3.1 to 6.4)	53521 (45285 to 62743)	61.8 (52.3 to 72.3)
	Male	20672 (19156 to 22511)	44.3 (40.8 to 48.5)	4402 (4081 to 4776)	9.3 (8.6 to 10.1)	2256 (2179 to 2343)	4.7 (4.5 to 4.9)	55923 (54077 to 57941)	117.3 (113.4 to 121.3)	1738 (1240 to 2329)	3.7 (2.6 to 5)	57661 (55642 to 59872)	121 (116.8 to 125.4)	65089 (54673 to 77419)	95.1 (80.5 to 113.3)	11638 (9801 to 13754)	16 (13.5 to 18.9)	3956 (3464 to 4529)	4.7 (4.2 to 5.4)	72083 (62585 to 83304)	100.3 (87.2 to 115.1)	4893 (3450 to 6708)	7 (4.8 to 9.6)	76976 (67108 to 88771)	107.3 (93.4 to 123.2)
Ghana	Both	2637 (2180 to 3225)	21.2 (18.1 to 24.8)	736 (620 to 879)	6.6 (5.6 to 7.7)	572 (485 to 675)	5.8 (4.9 to 6.8)	29578 (24482 to 36466)	218.5 (185.7 to 257.9)	255 (175 to 349)	2.2 (1.5 to 3)	29833 (24722 to 36762)	220.7 (187.3 to 260.5)	3294 (2691 to 3939)	15.5 (13.1 to 18.2)	1009 (841 to 1192)	5.1 (4.3 to 6)	833 (703 to 976)	4.6 (3.9 to 5.4)	32410 (26432 to 38679)	140 (117.4 to 164.8)	342 (230 to 470)	1.7 (1.2 to 2.3)	32752 (26753 to 39123)	141.7 (118.7 to 166.9)
	Female	851 (674 to 1054)	14.6 (11.5 to 17.9)	248 (197 to 305)	4.5 (3.6 to 5.6)	197 (156 to 242)	4 (3.1 to 4.9)	9704 (7650 to 12159)	152.7 (120.1 to 188.4)	86 (57 to 125)	1.6 (1 to 2.2)	9790 (7716 to 12253)	154.2 (121.5 to 190.2)	1004 (798 to 1255)	8.3 (6.7 to 10)	301 (243 to 371)	2.6 (2.1 to 3.2)	239 (194 to 288)	2.3 (1.8 to 2.8)	10175 (8059 to 12828)	77.1 (62.1 to 94.2)	104 (70 to 145)	0.9 (0.6 to 1.2)	10278 (8137 to 12962)	78 (62.9 to 95.3)
	Male	1786 (1391 to 2299)	28.1 (22.7 to 34.5)	488 (388 to 610)	8.7 (7.1 to 10.6)	375 (304 to 458)	7.7 (6.2 to 9.4)	19873 (15550 to 25643)	285.9 (232 to 350.2)	169 (112 to 237)	2.9 (1.9 to 4)	20043 (15653 to 25832)	288.8 (234.4 to 354.4)	2290 (1802 to 2870)	24.2 (19.5 to 30)	709 (564 to 878)	8.2 (6.6 to 10.1)	594 (479 to 728)	7.6 (6.2 to 9.4)	22236 (17417 to 27858)	214.8 (171.8 to 265.1)	238 (156 to 343)	2.7 (1.8 to 3.8)	22474 (17615 to 28181)	217.5 (173.9 to 268.2)
Greece	Both	2637 (2459 to 2840)	21.1 (19.5 to 23.2)	566 (532 to 602)	4.2 (3.9 to 4.5)	320 (306 to 333)	2.2 (2.1 to 2.2)	7813 (7510 to 8133)	59 (56.5 to 61.4)	224 (158 to 299)	1.7 (1.2 to 2.3)	8037 (7712 to 8376)	60.7 (58.1 to 63.3)	6523 (5871 to 7263)	42.7 (38.3 to 47.6)	1217 (1102 to 1355)	7 (6.3 to 7.8)	487 (452 to 525)	2.1 (2 to 2.3)	9268 (8610 to 9978)	54.1 (50.1 to 58.4)	509 (354 to 698)	3.1 (2.1 to 4.4)	9776 (9027 to 10574)	57.2 (52.8 to 61.9)
	Female	1105 (1015 to 1202)	16.5 (15 to 18.1)	235 (218 to 254)	3.2 (3 to 3.5)	135 (127 to 143)	1.7 (1.6 to 1.7)	3048 (2872 to 3233)	42.6 (40.1 to 45.2)	93 (65 to 127)	1.3 (0.9 to 1.8)	3141 (2956 to 3337)	43.9 (41.2 to 46.7)	2757 (2397 to 3157)	33.5 (29.1 to 38.1)	512 (447 to 580)	5.4 (4.7 to 6.1)	207 (184 to 232)	1.6 (1.4 to 1.8)	3648 (3239 to 4048)	38.9 (34.7 to 43)	213 (146 to 295)	2.4 (1.6 to 3.4)	3861 (3434 to 4282)	41.3 (36.8 to 45.9)
	Male	1532 (1378 to 1702)	25.9 (23 to 29.5)	331 (302 to 362)	5.3 (4.8 to 5.8)	185 (174 to 196)	2.8 (2.6 to 2.9)	4765 (4509 to 5026)	76.3 (72 to 80.6)	131 (91 to 178)	2.1 (1.5 to 2.9)	4897 (4629 to 5167)	78.5 (73.8 to 82.9)	3765 (3259 to 4341)	52.3 (44.9 to 61)	705 (608 to 815)	8.7 (7.5 to 10)	280 (252 to 312)	2.7 (2.5 to 3)	5620 (5048 to 6171)	70.3 (63.3 to 76.8)	296 (202 to 408)	3.9 (2.7 to 5.4)	5915 (5314 to 6496)	74.2 (66.5 to 81.3)
Greenland	Both	7 (6 to 8)	17.2 (15.3 to 19.4)	2 (2 to 2)	6.1 (5.5 to 6.9)	2 (2 to 2)	5.9 (5.2 to 6.6)	58 (51 to 66)	137.1 (121.9 to 155.9)	1 (1 to 1)	1.9 (1.4 to 2.6)	58 (51 to 67)	139 (123.6 to 158.8)	10 (9 to 11)	15.1 (13.6 to 16.6)	3 (3 to 3)	4.5 (4.1 to 5)	2 (2 to 3)	3.6 (3.3 to 4)	54 (48 to 60)	78.4 (71 to 86.5)	1 (1 to 1)	1.5 (1.1 to 2.1)	55 (49 to 61)	80 (72.3 to 88.1)
	Female	2 (2 to 3)	13.4 (11.9 to 15.1)	1 (1 to 1)	4.7 (4.2 to 5.3)	1 (1 to 1)	4.5 (4 to 5.1)	19 (17 to 21)	99.4 (88.1 to 111.6)	0 (0 to 0)	1.5 (1.1 to 2)	19 (17 to 22)	100.9 (89.5 to 113.2)	3 (3 to 4)	10.7 (9.2 to 12.3)	1 (1 to 1)	3 (2.5 to 3.5)	1 (1 to 1)	2.4 (2 to 2.8)	15 (13 to 18)	49.8 (42.7 to 57.3)	0 (0 to 0)	1.1 (0.7 to 1.4)	15 (13 to 18)	50.8 (43.6 to 58.5)
	Male	4 (4 to 5)	21.3 (18 to 25.5)	1 (1 to 2)	7.9 (6.6 to 9.4)	1 (1 to 1)	7.6 (6.5 to 9.1)	39 (33 to 47)	174.7 (148 to 209.5)	0 (0 to 1)	2.5 (1.7 to 3.4)	39 (33 to 47)	177.2 (150.1 to 212.3)	7 (6 to 8)	19 (16.7 to 21.5)	2 (2 to 2)	6 (5.3 to 6.7)	2 (1 to 2)	4.9 (4.3 to 5.6)	38 (34 to 44)	104 (92.3 to 116.9)	1 (0 to 1)	2 (1.4 to 2.7)	39 (34 to 45)	106 (94.1 to 119.2)
Grenada	Both	25 (23 to 27)	34 (31.9 to 36.5)	8 (8 to 9)	11.1 (10.4 to 11.9)	7 (7 to 8)	9.8 (9.2 to 10.4)	235 (218 to 251)	312.2 (292.5 to 334.5)	3 (2 to 3)	3.7 (2.6 to 4.8)	237 (221 to 254)	315.8 (295.6 to 338.5)	37 (34 to 41)	29 (26.5 to 31.5)	11 (11 to 12)	8.6 (7.9 to 9.3)	9 (9 to 10)	6.6 (6.1 to 7.2)	258 (237 to 280)	206.5 (189.4 to 224.4)	4 (3 to 5)	2.9 (2.1 to 3.9)	262 (241 to 284)	209.5 (192.2 to 227.6)
	Female	11 (10 to 12)	26.1 (23.8 to 28.6)	3 (3 to 4)	8.4 (7.6 to 9.2)	3 (3 to 3)	7.3 (6.7 to 8)	94 (86 to 104)	235.3 (214.4 to 258.4)	1 (1 to 1)	2.8 (1.9 to 3.7)	96 (87 to 105)	238.1 (217 to 261.5)	14 (12 to 16)	21.2 (18.5 to 23.8)	4 (4 to 5)	6.1 (5.4 to 6.9)	4 (3 to 4)	4.7 (4.2 to 5.3)	86 (76 to 97)	137.4 (120.9 to 153.7)	1 (1 to 2)	2.1 (1.4 to 2.8)	88 (77 to 98)	139.5 (122.6 to 156)
	Male	15 (13 to 16)	43.7 (40 to 47.6)	5 (4 to 5)	14.5 (13.3 to 15.7)	4 (4 to 4)	13.1 (12 to 14.3)	140 (128 to 153)	402.7 (368.6 to 438.7)	2 (1 to 2)	4.8 (3.4 to 6.4)	142 (129 to 155)	407.5 (372.9 to 443.5)	24 (21 to 26)	36.4 (32.5 to 40.8)	7 (7 to 8)	10.9 (9.8 to 12.3)	6 (5 to 7)	8.4 (7.6 to 9.3)	172 (153 to 191)	271.6 (242.4 to 302.3)	2 (2 to 3)	3.7 (2.6 to 5)	174 (156 to 194)	275.3 (245.8 to 306.7)
Guam	Both	19 (16 to 23)	17.1 (14.5 to 19.9)	5 (4 to 6)	4.9 (4.2 to 5.7)	3 (3 to 4)	3.9 (3.3 to 4.5)	134 (112 to 159)	115.8 (98.1 to 134.3)	2 (1 to 3)	1.7 (1.2 to 2.4)	136 (113 to 161)	117.5 (99.5 to 136)	44 (39 to 49)	25.3 (22.4 to 28.6)	10 (9 to 11)	5.9 (5.2 to 6.6)	6 (6 to 7)	3.6 (3.2 to 4)	201 (179 to 225)	115 (103 to 129)	4 (3 to 5)	2.2 (1.6 to 3)	205 (183 to 230)	117.3 (105 to 131.6)
	Female	5 (4 to 6)	10.4 (8.8 to 12.2)	1 (1 to 1)	2.7 (2.3 to 3.1)	1 (1 to 1)	1.9 (1.6 to 2.2)	30 (25 to 36)	55.9 (47.7 to 65.3)	0 (0 to 1)	1 (0.7 to 1.4)	31 (26 to 36)	56.9 (48.5 to 66.4)	19 (16 to 23)	23.1 (19.4 to 27.1)	4 (4 to 5)	5 (4.2 to 5.8)	2 (2 to 3)	2.9 (2.4 to 3.3)	76 (64 to 87)	89.9 (76.5 to 103.8)	2 (1 to 2)	1.9 (1.3 to 2.7)	77 (66 to 89)	91.8 (78.1 to 106)
	Male	14 (11 to 17)	23.6 (19 to 28.9)	4 (3 to 5)	7.2 (5.9 to 8.7)	3 (2 to 3)	6 (4.9 to 7.2)	104 (82 to 129)	171.2 (138 to 207.8)	1 (1 to 2)	2.4 (1.6 to 3.4)	105 (82 to 131)	173.7 (140.1 to 210.2)	24 (21 to 29)	27.4 (23.2 to 32.3)	6 (5 to 7)	6.8 (5.8 to 7.9)	4 (3 to 4)	4.4 (3.8 to 5)	126 (108 to 147)	138.6 (119.4 to 160.7)	2 (2 to 3)	2.5 (1.8 to 3.5)	128 (110 to 149)	141.1 (121.8 to 163.5)
Guatemala	Both	242 (223 to 263)	4.2 (4 to 4.4)	71 (67 to 77)	1.4 (1.3 to 1.4)	64 (60 to 67)	1.3 (1.2 to 1.4)	2885 (2661 to 3122)	42.2 (39.7 to 44.6)	25 (18 to 33)	0.5 (0.3 to 0.6)	2910 (2684 to 3147)	42.6 (40.2 to 45.1)	904 (810 to 1009)	6.7 (6.1 to 7.5)	274 (248 to 304)	2.1 (1.9 to 2.3)	223 (202 to 246)	1.8 (1.7 to 2)	8441 (7555 to 9437)	57.9 (52.2 to 64.1)	95 (66 to 126)	0.7 (0.5 to 1)	8536 (7650 to 9559)	58.7 (52.8 to 64.9)
	Female	99 (89 to 111)	3.4 (3.2 to 3.7)	29 (26 to 32)	1.1 (1 to 1.2)	26 (24 to 28)	1 (1 to 1.1)	1179 (1057 to 1309)	33.8 (31.2 to 36.6)	10 (7 to 13)	0.4 (0.3 to 0.5)	1189 (1066 to 1320)	34.2 (31.5 to 37)	392 (334 to 459)	5.6 (4.8 to 6.5)	118 (101 to 139)	1.7 (1.5 to 2)	96 (82 to 111)	1.5 (1.3 to 1.7)	3486 (2969 to 4071)	46.3 (39.6 to 53.7)	41 (28 to 55)	0.6 (0.4 to 0.8)	3526 (3002 to 4121)	46.9 (40.2 to 54.4)
	Male	143 (129 to 158)	5 (4.7 to 5.4)	42 (39 to 46)	1.6 (1.5 to 1.8)	38 (35 to 41)	1.6 (1.5 to 1.7)	1706 (1541 to 1894)	50.7 (47 to 54.6)	15 (10 to 20)	0.6 (0.4 to 0.7)	1721 (1554 to 1910)	51.2 (47.6 to 55.2)	511 (443 to 590)	8.1 (7 to 9.3)	156 (135 to 180)	2.6 (2.2 to 3)	127 (111 to 145)	2.3 (2 to 2.6)	4955 (4294 to 5715)	71.1 (61.6 to 81.3)	54 (38 to 73)	0.9 (0.6 to 1.2)	5009 (4342 to 5758)	71.9 (62.5 to 82.4)
Guinea	Both	576 (451 to 726)	9.4 (8.1 to 10.9)	153 (125 to 186)	2.9 (2.5 to 3.2)	122 (104 to 143)	2.6 (2.3 to 2.9)	6100 (4750 to 7689)	93.3 (79.1 to 109.3)	54 (35 to 75)	1 (0.7 to 1.3)	6154 (4787 to 7746)	94.2 (80 to 110.4)	795 (619 to 1048)	8.8 (7.4 to 10.5)	224 (184 to 275)	2.8 (2.4 to 3.4)	184 (155 to 219)	2.6 (2.2 to 3.2)	8301 (6412 to 10868)	83.7 (70.2 to 99.5)	79 (52 to 112)	1 (0.7 to 1.3)	8380 (6480 to 10964)	84.7 (71 to 100.7)
	Female	269 (202 to 347)	9.3 (7.7 to 11)	74 (59 to 91)	2.9 (2.5 to 3.4)	60 (50 to 71)	2.7 (2.3 to 3.1)	2820 (2140 to 3623)	91.2 (75.6 to 107.8)	26 (16 to 37)	1 (0.7 to 1.3)	2846 (2156 to 3650)	92.2 (76.6 to 109)	373 (263 to 538)	8.7 (6.6 to 10.9)	108 (79 to 144)	2.8 (2.2 to 3.5)	90 (68 to 113)	2.6 (2.1 to 3.4)	3880 (2699 to 5613)	81.3 (61.1 to 102.7)	38 (23 to 57)	1 (0.6 to 1.4)	3918 (2728 to 5675)	82.2 (61.8 to 103.8)
	Male	307 (221 to 421)	9.4 (7.6 to 11.6)	79 (60 to 103)	2.8 (2.3 to 3.3)	62 (49 to 77)	2.5 (2.1 to 2.9)	3280 (2342 to 4491)	94.8 (75.7 to 117.6)	28 (17 to 42)	1 (0.6 to 1.3)	3308 (2366 to 4540)	95.8 (76.4 to 118.6)	422 (302 to 579)	8.9 (6.9 to 12.2)	117 (88 to 155)	2.8 (2.2 to 4)	94 (73 to 127)	2.6 (2 to 3.7)	4421 (3138 to 5981)	86.1 (66.8 to 117.2)	41 (26 to 62)	1 (0.6 to 1.5)	4462 (3170 to 6051)	87 (67.6 to 118.3)
Guinea-Bissau	Both	105 (67 to 155)	12.4 (9 to 17)	29 (19 to 42)	4 (3 to 5.4)	22 (16 to 32)	3.7 (2.8 to 4.9)	1157 (750 to 1726)	127.7 (90.4 to 176.3)	10 (6 to 16)	1.4 (0.9 to 2)	1167 (756 to 1741)	129.1 (91.6 to 178.3)	149 (104 to 200)	11.3 (8.2 to 14.9)	43 (30 to 57)	3.7 (2.7 to 4.9)	34 (24 to 46)	3.4 (2.5 to 4.4)	1652 (1145 to 2235)	112.2 (80.4 to 150.2)	15 (9 to 23)	1.3 (0.8 to 1.9)	1667 (1156 to 2261)	113.4 (81.4 to 152.2)
	Female	39 (26 to 54)	10.2 (7.3 to 13.4)	11 (8 to 15)	3.3 (2.4 to 4.3)	9 (6 to 12)	3 (2.3 to 3.9)	427 (282 to 590)	101 (72.2 to 133)	4 (2 to 6)	1.1 (0.7 to 1.6)	431 (284 to 595)	102.2 (73 to 134.6)	61 (42 to 91)	9.5 (6.6 to 14.2)	18 (12 to 27)	3.1 (2.1 to 4.6)	15 (10 to 22)	2.9 (2 to 4.3)	660 (459 to 994)	92 (63.8 to 138.7)	6 (4 to 10)	1.1 (0.6 to 1.7)	666 (464 to 1004)	93 (64.6 to 140.1)
	Male	65 (38 to 110)	14.8 (9.9 to 22.8)	18 (11 to 29)	4.8 (3.3 to 7.3)	14 (9 to 21)	4.3 (3 to 6.4)	730 (428 to 1234)	155.3 (101.7 to 241.7)	6 (3 to 11)	1.6 (0.9 to 2.7)	736 (432 to 1244)	156.9 (103 to 244.1)	88 (57 to 138)	13.2 (9.1 to 20.8)	25 (16 to 39)	4.3 (3 to 6.7)	19 (13 to 31)	3.9 (2.8 to 6.2)	992 (629 to 1567)	134.2 (89.5 to 211.5)	9 (5 to 15)	1.5 (0.9 to 2.5)	1000 (633 to 1581)	135.6 (90.4 to 213.4)
Guyana	Both	41 (38 to 44)	7.3 (6.9 to 7.8)	13 (12 to 13)	2.4 (2.2 to 2.5)	11 (10 to 11)	2.1 (2 to 2.3)	440 (409 to 473)	71.3 (66.8 to 75.9)	4 (3 to 6)	0.8 (0.6 to 1.1)	445 (414 to 478)	72.1 (67.6 to 76.8)	55 (48 to 62)	8 (7 to 9)	17 (15 to 20)	2.6 (2.2 to 2.9)	14 (12 to 16)	2.1 (1.9 to 2.4)	496 (437 to 561)	69.6 (61.6 to 78.6)	6 (4 to 8)	0.9 (0.6 to 1.2)	502 (442 to 567)	70.5 (62.3 to 79.6)
	Female	17 (15 to 18)	5.8 (5.3 to 6.3)	5 (5 to 6)	1.8 (1.7 to 2)	4 (4 to 5)	1.7 (1.5 to 1.8)	173 (158 to 191)	54.3 (49.9 to 59.3)	2 (1 to 2)	0.6 (0.4 to 0.8)	174 (159 to 193)	54.9 (50.5 to 60.1)	25 (21 to 30)	7.1 (5.9 to 8.4)	8 (6 to 9)	2.2 (1.9 to 2.7)	6 (5 to 7)	1.8 (1.5 to 2.2)	217 (179 to 261)	59.6 (49.4 to 71.6)	3 (2 to 4)	0.8 (0.5 to 1)	220 (181 to 264)	60.3 (50 to 72.6)
	Male	24 (22 to 27)	8.9 (8.3 to 9.7)	8 (7 to 8)	2.9 (2.7 to 3.2)	6 (6 to 7)	2.7 (2.5 to 2.9)	268 (244 to 293)	89 (81.9 to 96.7)	3 (2 to 3)	1 (0.7 to 1.3)	270 (246 to 296)	90 (82.9 to 97.8)	30 (25 to 35)	9 (7.6 to 10.4)	9 (8 to 11)	2.9 (2.4 to 3.3)	8 (6 to 9)	2.4 (2.1 to 2.8)	279 (234 to 327)	80.2 (67.4 to 93.7)	3 (2 to 4)	1 (0.7 to 1.4)	283 (237 to 331)	81.2 (68.2 to 94.8)
Haiti	Both	854 (523 to 1636)	16.7 (11.8 to 28.5)	250 (166 to 453)	5.4 (4 to 8.9)	211 (147 to 363)	5 (3.9 to 8)	9581 (5760 to 18381)	172.5 (117.9 to 299.4)	86 (48 to 172)	1.8 (1.1 to 3.3)	9668 (5824 to 18532)	174.3 (119.4 to 302.5)	1219 (923 to 1841)	13.9 (10.4 to 20)	379 (284 to 558)	4.6 (3.4 to 6.5)	332 (245 to 477)	4.3 (3.1 to 6)	12475 (9428 to 19218)	131.1 (97.7 to 193.4)	129 (82 to 203)	1.5 (1 to 2.4)	12604 (9522 to 19439)	132.6 (98.8 to 195.3)
	Female	346 (185 to 559)	12.9 (8.2 to 19.7)	101 (59 to 156)	4.1 (2.8 to 6.2)	84 (53 to 128)	3.8 (2.7 to 5.6)	3963 (2100 to 6341)	136.1 (84.1 to 208.6)	35 (17 to 60)	1.4 (0.8 to 2.3)	3998 (2121 to 6398)	137.5 (85 to 211.1)	481 (346 to 694)	10.4 (7.4 to 14.6)	150 (108 to 214)	3.4 (2.4 to 4.7)	131 (94 to 186)	3.2 (2.2 to 4.4)	5003 (3537 to 7295)	98.7 (71 to 141.9)	51 (32 to 78)	1.2 (0.7 to 1.7)	5054 (3578 to 7375)	99.9 (71.9 to 143.5)
	Male	508 (314 to 1108)	20.6 (14.6 to 39.5)	150 (100 to 300)	6.7 (4.9 to 12)	127 (90 to 243)	6.3 (4.6 to 10.7)	5619 (3394 to 12112)	209.9 (145.7 to 402.2)	52 (29 to 113)	2.2 (1.3 to 4.3)	5670 (3431 to 12239)	212.1 (147 to 406.6)	737 (521 to 1227)	17.9 (12.3 to 27.9)	229 (158 to 370)	5.9 (4 to 9)	201 (137 to 310)	5.6 (3.7 to 8.3)	7472 (5283 to 12568)	167.1 (115.9 to 265.6)	78 (47 to 132)	2 (1.2 to 3.2)	7549 (5341 to 12681)	169.1 (117.3 to 269.1)
Honduras	Both	199 (171 to 229)	6.3 (5.5 to 7.1)	58 (50 to 66)	2 (1.7 to 2.2)	51 (45 to 58)	1.8 (1.6 to 2.1)	2315 (2031 to 2619)	61.4 (54 to 69.6)	20 (14 to 27)	0.7 (0.5 to 0.9)	2335 (2051 to 2646)	62.1 (54.7 to 70.4)	587 (453 to 711)	8.4 (6.6 to 10.2)	183 (143 to 222)	2.7 (2.1 to 3.3)	148 (116 to 181)	2.3 (1.8 to 2.8)	4879 (3611 to 6011)	66.2 (50.6 to 81.3)	63 (41 to 86)	0.9 (0.6 to 1.3)	4942 (3662 to 6078)	67.1 (51.4 to 82.2)
	Female	105 (85 to 127)	6.2 (5.2 to 7.4)	30 (24 to 36)	1.9 (1.6 to 2.3)	26 (22 to 30)	1.7 (1.5 to 2)	1246 (1039 to 1505)	62.6 (52.8 to 73.7)	10 (7 to 14)	0.7 (0.4 to 0.9)	1256 (1048 to 1520)	63.3 (53.4 to 74.3)	334 (239 to 440)	9.1 (6.5 to 12)	104 (74 to 137)	2.9 (2.1 to 3.8)	82 (59 to 108)	2.4 (1.7 to 3.1)	2757 (1969 to 3605)	71.6 (50.9 to 93.5)	35 (22 to 53)	1 (0.6 to 1.5)	2792 (1999 to 3659)	72.6 (51.8 to 94.8)
	Male	94 (77 to 115)	6.3 (5.3 to 7.6)	29 (23 to 35)	2 (1.7 to 2.4)	25 (21 to 30)	1.9 (1.6 to 2.3)	1069 (888 to 1290)	60.3 (50.7 to 73.2)	10 (7 to 14)	0.7 (0.5 to 1)	1079 (895 to 1305)	61 (51.3 to 73.9)	253 (170 to 327)	7.6 (5.2 to 9.9)	80 (54 to 104)	2.4 (1.7 to 3.2)	66 (45 to 86)	2.2 (1.5 to 2.8)	2123 (1343 to 2764)	60.1 (39.4 to 78.7)	27 (16 to 40)	0.8 (0.5 to 1.2)	2150 (1363 to 2800)	61 (40 to 79.7)
Hungary	Both	2539 (2409 to 2676)	20.1 (18.9 to 21.6)	701 (669 to 736)	5.2 (4.9 to 5.4)	504 (484 to 523)	3.5 (3.4 to 3.6)	12767 (12288 to 13276)	97.7 (93.7 to 102.2)	248 (178 to 327)	1.9 (1.3 to 2.5)	13015 (12530 to 13555)	99.6 (95.6 to 104.2)	5626 (5092 to 6190)	38.2 (34.4 to 42.3)	1172 (1065 to 1281)	7.2 (6.6 to 7.9)	576 (538 to 618)	3.1 (2.9 to 3.3)	12182 (11353 to 13057)	77.4 (72.1 to 83)	458 (323 to 613)	3 (2.1 to 4)	12640 (11732 to 13581)	80.4 (74.8 to 86.4)
	Female	1229 (1150 to 1317)	17.3 (16 to 18.9)	330 (310 to 352)	4.2 (3.9 to 4.5)	237 (224 to 250)	2.8 (2.6 to 2.9)	5438 (5153 to 5746)	73.3 (69.3 to 77.8)	118 (85 to 158)	1.6 (1.1 to 2.1)	5556 (5272 to 5883)	74.9 (70.7 to 79.4)	2929 (2591 to 3321)	34.8 (30.9 to 39.5)	595 (526 to 673)	6.3 (5.6 to 7.1)	286 (257 to 317)	2.5 (2.3 to 2.8)	5540 (4995 to 6124)	60.2 (54.7 to 66.5)	234 (159 to 319)	2.6 (1.8 to 3.6)	5774 (5207 to 6418)	62.8 (57.1 to 69.7)
	Male	1310 (1206 to 1418)	23.4 (21.3 to 25.8)	371 (345 to 396)	6.4 (5.9 to 6.9)	267 (254 to 281)	4.5 (4.3 to 4.7)	7329 (6949 to 7712)	126.1 (119.3 to 133)	130 (91 to 173)	2.3 (1.6 to 3)	7459 (7069 to 7851)	128.4 (121.4 to 135.4)	2697 (2342 to 3069)	42.1 (36.1 to 48.6)	577 (503 to 655)	8.5 (7.4 to 9.7)	290 (263 to 318)	4 (3.6 to 4.3)	6642 (6041 to 7264)	98.2 (89.5 to 107.3)	224 (153 to 307)	3.4 (2.3 to 4.7)	6867 (6230 to 7522)	101.6 (92.4 to 111.2)
Iceland	Both	120 (109 to 132)	45 (40.9 to 49.8)	23 (21 to 25)	8.2 (7.5 to 9)	10 (9 to 10)	3.4 (3.2 to 3.6)	230 (217 to 242)	83.8 (79.2 to 88.5)	9 (7 to 12)	3.5 (2.5 to 4.6)	239 (226 to 252)	87.3 (82.3 to 92.3)	368 (331 to 404)	82.6 (74.8 to 90.6)	60 (54 to 66)	12.9 (11.7 to 14.2)	17 (16 to 18)	3.2 (3 to 3.5)	341 (316 to 366)	73.9 (68.5 to 79.4)	26 (19 to 36)	5.8 (4.1 to 7.9)	367 (338 to 396)	79.8 (73.7 to 85.9)
	Female	46 (41 to 52)	33.3 (29.9 to 37.5)	9 (8 to 10)	5.9 (5.3 to 6.6)	4 (3 to 4)	2.4 (2.2 to 2.6)	82 (76 to 89)	57.1 (52.5 to 61.9)	4 (2 to 5)	2.5 (1.7 to 3.4)	86 (79 to 93)	59.6 (54.9 to 64.7)	131 (115 to 149)	56.4 (49.7 to 63.8)	21 (19 to 24)	8.7 (7.6 to 9.8)	6 (5 to 7)	2.1 (1.8 to 2.3)	110 (98 to 122)	45.8 (41.1 to 50.8)	9 (6 to 13)	3.9 (2.7 to 5.3)	119 (107 to 134)	49.7 (44.5 to 55.7)
	Male	74 (64 to 84)	57 (49.6 to 65.3)	14 (12 to 16)	10.7 (9.4 to 12)	6 (6 to 7)	4.5 (4.2 to 4.9)	147 (136 to 158)	112.3 (103.8 to 120.9)	6 (4 to 8)	4.5 (3.1 to 6.1)	153 (141 to 165)	116.7 (107.9 to 125.7)	237 (207 to 273)	108.9 (95.9 to 124.6)	39 (34 to 45)	17.4 (15.4 to 19.8)	11 (10 to 12)	4.6 (4.1 to 5)	231 (208 to 254)	102.9 (93.6 to 112.9)	17 (12 to 23)	7.8 (5.4 to 10.7)	248 (223 to 274)	110.7 (100.3 to 122.3)
India	Both	35424 (30005 to 42446)	5.5 (4.9 to 6.5)	11016 (9506 to 13043)	1.9 (1.7 to 2.1)	9729 (8519 to 11407)	1.8 (1.6 to 2.1)	385425 (320526 to 466160)	54.4 (47.1 to 64.3)	3794 (2607 to 5143)	0.6 (0.4 to 0.8)	389219 (323661 to 470985)	55.1 (47.6 to 65.1)	94337 (89078 to 100081)	7.9 (7.5 to 8.4)	30027 (28338 to 31852)	2.6 (2.5 to 2.8)	26225 (24760 to 27804)	2.4 (2.3 to 2.5)	812384 (760389 to 865494)	65.5 (61.5 to 69.7)	10235 (7395 to 13295)	0.9 (0.6 to 1.1)	822619 (770057 to 876300)	66.4 (62.2 to 70.6)
	Female	13287 (10501 to 16614)	4.3 (3.6 to 5.3)	4104 (3318 to 5067)	1.4 (1.2 to 1.7)	3628 (2989 to 4443)	1.4 (1.2 to 1.7)	142819 (109899 to 180721)	41.9 (33.9 to 51.9)	1410 (908 to 1994)	0.5 (0.3 to 0.7)	144229 (110953 to 182288)	42.4 (34.3 to 52.5)	39577 (35433 to 43885)	6.6 (5.9 to 7.3)	12514 (11195 to 13893)	2.1 (1.9 to 2.4)	11009 (9897 to 12199)	2 (1.8 to 2.2)	327394 (288214 to 365838)	53.1 (47 to 59.1)	4257 (2986 to 5599)	0.7 (0.5 to 1)	331650 (292359 to 370210)	53.8 (47.7 to 59.9)
	Male	22136 (18723 to 29305)	6.7 (5.7 to 8.6)	6912 (5873 to 9019)	2.3 (1.9 to 2.9)	6101 (5203 to 7909)	2.2 (1.8 to 2.7)	242606 (203299 to 324082)	66 (56.2 to 86.1)	2384 (1638 to 3476)	0.8 (0.5 to 1.1)	244990 (205408 to 326864)	66.8 (57 to 87.1)	54760 (51510 to 57976)	9.3 (8.7 to 9.8)	17512 (16507 to 18539)	3.1 (2.9 to 3.3)	15216 (14287 to 15998)	2.8 (2.7 to 3)	484990 (456668 to 512758)	78 (73.4 to 82.3)	5978 (4312 to 7796)	1 (0.8 to 1.4)	490968 (462230 to 518903)	79 (74.3 to 83.5)
Indonesia	Both	11875 (9693 to 13754)	8.5 (7.3 to 9.5)	3579 (3014 to 4039)	2.7 (2.4 to 3.1)	3029 (2616 to 3390)	2.5 (2.3 to 2.9)	126162 (101604 to 148389)	82.1 (69.2 to 92.8)	1237 (835 to 1672)	0.9 (0.7 to 1.2)	127399 (102644 to 149573)	83 (70.2 to 93.7)	22887 (20482 to 25757)	9.9 (8.9 to 11.1)	7234 (6503 to 8148)	3.2 (2.9 to 3.6)	6184 (5583 to 6977)	2.9 (2.6 to 3.3)	196926 (175347 to 222022)	81.3 (72.7 to 91.2)	2466 (1746 to 3255)	1.1 (0.8 to 1.4)	199392 (177467 to 224645)	82.4 (73.7 to 92.4)
	Female	5228 (3735 to 6497)	7.5 (5.6 to 9.1)	1586 (1163 to 1951)	2.4 (1.9 to 2.9)	1343 (1011 to 1636)	2.2 (1.8 to 2.6)	54399 (37908 to 68261)	71 (52 to 87.5)	545 (330 to 767)	0.8 (0.5 to 1.1)	54944 (38333 to 68955)	71.8 (52.6 to 88.5)	9827 (7818 to 11625)	8.2 (6.6 to 9.7)	3060 (2454 to 3614)	2.6 (2.1 to 3.1)	2563 (2081 to 3005)	2.3 (1.9 to 2.7)	80086 (63219 to 94962)	64.8 (51.7 to 76.4)	1044 (699 to 1419)	0.9 (0.6 to 1.2)	81130 (64223 to 96211)	65.7 (52.5 to 77.6)
	Male	6647 (5722 to 8451)	9.6 (8.5 to 11.4)	1993 (1747 to 2422)	3.1 (2.7 to 3.6)	1687 (1484 to 1997)	2.9 (2.5 to 3.3)	71763 (61124 to 92342)	93.7 (82.6 to 113.9)	692 (486 to 948)	1.1 (0.7 to 1.4)	72454 (61776 to 93172)	94.7 (83.5 to 115.1)	13059 (11109 to 15425)	11.7 (10 to 13.8)	4174 (3539 to 4936)	3.9 (3.3 to 4.6)	3621 (3051 to 4299)	3.6 (3.1 to 4.3)	116839 (100208 to 137070)	98.9 (85.1 to 115.7)	1422 (968 to 1977)	1.3 (0.9 to 1.8)	118262 (101475 to 138776)	100.2 (85.9 to 117.1)
Iran	Both	2549 (2224 to 3016)	6.2 (5.6 to 7.1)	730 (649 to 853)	1.9 (1.7 to 2.2)	572 (504 to 668)	1.7 (1.5 to 1.9)	25365 (20986 to 30971)	53.9 (47.3 to 63.2)	256 (178 to 342)	0.7 (0.5 to 0.9)	25621 (21231 to 31297)	54.6 (48 to 63.8)	13027 (11970 to 14288)	16.3 (15 to 17.9)	2706 (2507 to 2948)	3.5 (3.3 to 3.8)	1448 (1370 to 1547)	2 (1.9 to 2.2)	46358 (43902 to 50178)	59.4 (56.2 to 64)	1079 (777 to 1428)	1.4 (1 to 1.8)	47437 (44776 to 51446)	60.8 (57.5 to 65.7)
	Female	1012 (809 to 1212)	5 (4.2 to 5.8)	279 (230 to 329)	1.5 (1.3 to 1.7)	210 (176 to 246)	1.3 (1.1 to 1.4)	9542 (7429 to 11563)	41.2 (34.4 to 48.3)	99 (65 to 135)	0.5 (0.4 to 0.7)	9641 (7522 to 11675)	41.7 (34.9 to 48.9)	5353 (4919 to 5924)	13.6 (12.5 to 15)	1066 (988 to 1166)	2.8 (2.6 to 3.1)	544 (520 to 582)	1.5 (1.5 to 1.6)	17178 (16323 to 18567)	44.5 (42.3 to 48)	430 (306 to 581)	1.1 (0.8 to 1.5)	17608 (16754 to 19041)	45.7 (43.5 to 49.2)
	Male	1537 (1343 to 2016)	7.4 (6.3 to 9.3)	451 (392 to 585)	2.3 (2 to 2.9)	362 (311 to 465)	2.1 (1.7 to 2.6)	15822 (13020 to 21644)	65.9 (56.6 to 85.2)	157 (109 to 224)	0.8 (0.6 to 1.1)	15980 (13197 to 21858)	66.7 (57.3 to 86.2)	7673 (6771 to 8760)	19 (16.8 to 21.7)	1640 (1466 to 1831)	4.3 (3.8 to 4.7)	903 (834 to 968)	2.5 (2.3 to 2.7)	29180 (26846 to 31650)	74 (68.4 to 80.2)	649 (461 to 858)	1.6 (1.2 to 2.2)	29829 (27448 to 32413)	75.7 (69.8 to 82)
Iraq	Both	1341 (1040 to 1657)	11.8 (9.5 to 14.4)	413 (324 to 508)	3.9 (3.1 to 4.7)	353 (282 to 433)	3.6 (2.9 to 4.3)	14854 (11366 to 18545)	115.4 (90.2 to 142.5)	141 (92 to 199)	1.3 (0.9 to 1.8)	14995 (11478 to 18722)	116.7 (91.3 to 144)	1539 (1372 to 1709)	4.8 (4.4 to 5.3)	458 (410 to 509)	1.5 (1.4 to 1.6)	351 (316 to 387)	1.3 (1.1 to 1.4)	14216 (12608 to 15931)	40.2 (36 to 44.5)	158 (113 to 212)	0.5 (0.4 to 0.7)	14374 (12741 to 16096)	40.7 (36.5 to 45.1)
	Female	583 (393 to 792)	10.4 (7.4 to 14.1)	179 (123 to 245)	3.4 (2.4 to 4.5)	151 (107 to 201)	3 (2.3 to 4)	6310 (4123 to 8711)	100.9 (68.9 to 137.6)	61 (36 to 92)	1.1 (0.7 to 1.7)	6371 (4168 to 8785)	102 (69.8 to 139.1)	642 (550 to 746)	4 (3.5 to 4.7)	190 (163 to 221)	1.2 (1.1 to 1.4)	141 (121 to 162)	1 (0.9 to 1.2)	5860 (5013 to 6870)	33.2 (28.6 to 38.5)	66 (46 to 92)	0.4 (0.3 to 0.6)	5925 (5065 to 6926)	33.7 (29 to 38.9)
	Male	758 (575 to 994)	13.2 (10.2 to 17.2)	234 (179 to 306)	4.4 (3.4 to 5.7)	203 (156 to 264)	4.1 (3.2 to 5.4)	8543 (6277 to 11178)	129.9 (99.4 to 169)	80 (52 to 115)	1.5 (1 to 2.1)	8623 (6346 to 11267)	131.4 (100.5 to 171)	896 (765 to 1021)	5.6 (4.9 to 6.3)	268 (229 to 305)	1.7 (1.5 to 2)	211 (183 to 237)	1.5 (1.3 to 1.7)	8356 (7170 to 9604)	46.8 (40.6 to 53)	93 (65 to 126)	0.6 (0.4 to 0.8)	8449 (7239 to 9696)	47.4 (41 to 53.7)
Ireland	Both	1269 (1190 to 1356)	33.1 (31 to 35.5)	309 (291 to 327)	7.7 (7.3 to 8.2)	200 (191 to 210)	4.8 (4.6 to 5)	4661 (4464 to 4870)	117.6 (112.3 to 122.7)	114 (81 to 150)	2.9 (2.1 to 3.9)	4775 (4577 to 4989)	120.5 (115.2 to 125.9)	5766 (5044 to 6523)	89.7 (78.1 to 101.1)	972 (861 to 1099)	14.7 (12.9 to 16.5)	306 (276 to 340)	4.3 (3.8 to 4.7)	6149 (5472 to 6838)	92.9 (82.1 to 103.2)	418 (288 to 569)	6.4 (4.4 to 8.8)	6567 (5838 to 7295)	99.3 (88 to 110.6)
	Female	588 (540 to 636)	29.3 (26.8 to 31.8)	141 (130 to 152)	6.6 (6.1 to 7.1)	93 (87 to 99)	4 (3.8 to 4.3)	2015 (1893 to 2144)	95.8 (89.7 to 102)	52 (37 to 69)	2.5 (1.8 to 3.3)	2067 (1940 to 2199)	98.3 (92 to 104.6)	2607 (2187 to 3066)	77.3 (64.9 to 91)	436 (367 to 511)	12.4 (10.5 to 14.6)	135 (117 to 156)	3.5 (3 to 4)	2566 (2199 to 2962)	73.5 (62.8 to 84.8)	187 (126 to 265)	5.5 (3.7 to 7.8)	2753 (2345 to 3180)	79 (66.9 to 91.7)
	Male	682 (619 to 755)	37.1 (33.7 to 41.1)	167 (154 to 184)	9 (8.4 to 9.9)	107 (101 to 115)	5.8 (5.5 to 6.1)	2647 (2501 to 2813)	141.3 (133.4 to 150)	62 (44 to 82)	3.3 (2.4 to 4.5)	2708 (2554 to 2883)	144.6 (136.6 to 153.6)	3159 (2523 to 3791)	102.6 (81.7 to 123.2)	536 (434 to 642)	17.1 (13.8 to 20.4)	171 (143 to 198)	5.2 (4.3 to 6)	3584 (2941 to 4175)	113.5 (92.7 to 131.9)	231 (154 to 324)	7.5 (4.9 to 10.4)	3814 (3126 to 4449)	120.9 (98.6 to 141.2)
Israel	Both	1338 (1243 to 1428)	27.5 (25.5 to 29.4)	343 (321 to 363)	7 (6.6 to 7.4)	249 (236 to 262)	5.1 (4.8 to 5.3)	5845 (5500 to 6140)	119.2 (111.9 to 125.3)	122 (87 to 164)	2.5 (1.8 to 3.3)	5967 (5604 to 6274)	121.7 (114.1 to 127.9)	6119 (5522 to 6766)	61 (55 to 67.7)	1215 (1104 to 1338)	11.6 (10.5 to 12.7)	595 (550 to 642)	5.2 (4.9 to 5.7)	11704 (10777 to 12704)	113.1 (104.1 to 122.7)	479 (338 to 643)	4.7 (3.3 to 6.3)	12183 (11198 to 13213)	117.7 (108.1 to 127.8)
	Female	665 (619 to 714)	25.8 (24.1 to 27.8)	169 (158 to 180)	6.4 (6 to 6.9)	123 (115 to 131)	4.6 (4.3 to 4.9)	2765 (2602 to 2928)	105.4 (99.3 to 111.9)	60 (43 to 79)	2.3 (1.6 to 3.1)	2825 (2662 to 2994)	107.7 (101.7 to 114.3)	2805 (2452 to 3198)	53.1 (46.1 to 60.4)	555 (487 to 629)	9.8 (8.6 to 11.1)	272 (241 to 305)	4.3 (3.8 to 4.8)	4997 (4445 to 5581)	90.3 (80.2 to 100.8)	219 (152 to 302)	4 (2.8 to 5.6)	5216 (4625 to 5818)	94.4 (83.7 to 105.4)
	Male	674 (596 to 745)	29.4 (26.1 to 32.4)	174 (156 to 190)	7.7 (6.9 to 8.4)	126 (115 to 135)	5.6 (5.1 to 6)	3080 (2775 to 3315)	134.3 (121.1 to 144.7)	62 (44 to 87)	2.7 (1.9 to 3.8)	3142 (2832 to 3387)	137 (123.6 to 147.6)	3313 (2858 to 3838)	69.5 (59.9 to 80.8)	661 (573 to 757)	13.5 (11.8 to 15.6)	323 (287 to 363)	6.4 (5.7 to 7.2)	6707 (5958 to 7554)	138.2 (122.8 to 155.8)	260 (180 to 356)	5.4 (3.7 to 7.4)	6967 (6188 to 7851)	143.6 (127.7 to 161.4)
Italy	Both	36026 (33824 to 38329)	49.7 (46.3 to 53.3)	7323 (6914 to 7778)	9.4 (8.8 to 10)	3763 (3660 to 3860)	4.4 (4.2 to 4.5)	89590 (87396 to 91921)	117.4 (114.3 to 120.7)	2918 (2046 to 3840)	3.9 (2.7 to 5.1)	92508 (89898 to 95077)	121.3 (117.9 to 124.7)	84075 (74992 to 93095)	83.9 (75.3 to 92.6)	15012 (13453 to 16624)	13.5 (12.1 to 14.9)	5376 (4956 to 5813)	3.7 (3.4 to 4)	93123 (85300 to 101125)	84.7 (77.3 to 92.2)	6260 (4346 to 8507)	6 (4.1 to 8.2)	99383 (90819 to 107883)	90.7 (82.4 to 98.8)
	Female	16704 (15488 to 18013)	42 (38.7 to 45.6)	3364 (3149 to 3598)	7.7 (7.2 to 8.3)	1754 (1686 to 1832)	3.5 (3.4 to 3.6)	38126 (36660 to 39713)	89.8 (86.4 to 93.4)	1329 (925 to 1788)	3.2 (2.2 to 4.3)	39455 (37851 to 41114)	93 (89.4 to 96.7)	37998 (33110 to 43379)	70.2 (61.5 to 80)	6749 (5869 to 7679)	11 (9.6 to 12.5)	2400 (2120 to 2690)	2.9 (2.5 to 3.2)	38402 (33917 to 43129)	63.5 (56.2 to 71.2)	2813 (1945 to 3872)	4.9 (3.3 to 6.9)	41215 (36350 to 46377)	68.4 (60.6 to 76.8)
	Male	19322 (17456 to 21228)	57.9 (52 to 64.7)	3958 (3614 to 4320)	11.4 (10.3 to 12.4)	2009 (1936 to 2081)	5.4 (5.3 to 5.6)	51464 (49583 to 53239)	148.2 (142.8 to 153.5)	1589 (1093 to 2145)	4.6 (3.2 to 6.3)	53053 (51151 to 54888)	152.9 (147 to 158.3)	46077 (39423 to 53690)	98.5 (83.4 to 114.2)	8263 (7062 to 9575)	16.3 (14 to 18.7)	2975 (2652 to 3321)	4.8 (4.3 to 5.4)	54721 (48595 to 60872)	108.3 (95.7 to 120.9)	3447 (2263 to 4830)	7.1 (4.7 to 10)	58168 (51437 to 64900)	115.5 (101.6 to 129.3)
Jamaica	Both	258 (239 to 279)	13.3 (12.3 to 14.4)	80 (74 to 87)	4.2 (3.9 to 4.5)	67 (62 to 72)	3.5 (3.3 to 3.8)	2147 (1986 to 2335)	107.8 (100 to 116.7)	28 (20 to 37)	1.4 (1 to 1.9)	2175 (2015 to 2365)	109.3 (101.2 to 118.3)	764 (624 to 969)	26.4 (21.5 to 33.4)	209 (171 to 264)	7.2 (5.9 to 9.1)	145 (121 to 178)	5 (4.2 to 6.1)	4493 (3702 to 5581)	155.3 (128.4 to 192.2)	75 (51 to 106)	2.6 (1.8 to 3.6)	4568 (3764 to 5670)	157.9 (130.4 to 195.4)
	Female	115 (104 to 127)	11.4 (10.3 to 12.6)	36 (32 to 39)	3.6 (3.2 to 3.9)	29 (27 to 33)	3 (2.7 to 3.3)	934 (843 to 1033)	91.7 (82.8 to 101.4)	12 (9 to 16)	1.2 (0.9 to 1.6)	946 (853 to 1048)	92.9 (83.7 to 102.8)	364 (283 to 463)	24.6 (19.3 to 31.3)	96 (75 to 122)	6.4 (5 to 8.2)	67 (53 to 85)	4.5 (3.5 to 5.7)	2005 (1566 to 2551)	136.2 (106.7 to 173.3)	35 (22 to 50)	2.3 (1.5 to 3.4)	2040 (1593 to 2596)	138.5 (108.5 to 176.4)
	Male	143 (129 to 160)	15.4 (13.8 to 17.1)	45 (40 to 50)	4.9 (4.4 to 5.4)	37 (34 to 41)	4.2 (3.8 to 4.6)	1213 (1088 to 1361)	125.2 (112.8 to 139.3)	15 (11 to 21)	1.7 (1.2 to 2.2)	1229 (1099 to 1377)	126.8 (114.2 to 141.1)	400 (293 to 572)	28.3 (20.8 to 40.1)	113 (83 to 159)	8 (5.9 to 11.2)	77 (58 to 106)	5.5 (4.2 to 7.6)	2487 (1846 to 3453)	175.1 (131.3 to 242)	40 (24 to 62)	2.8 (1.7 to 4.4)	2527 (1871 to 3510)	177.9 (133.1 to 246)
Japan	Both	39035 (38110 to 39993)	24.2 (23.6 to 24.8)	9172 (8960 to 9389)	5.6 (5.5 to 5.7)	5403 (5330 to 5479)	3.2 (3.2 to 3.3)	131367 (129359 to 133453)	82.9 (81.5 to 84.3)	3448 (2506 to 4470)	2.1 (1.5 to 2.7)	134815 (132496 to 137151)	85 (83.5 to 86.5)	141001 (130662 to 151557)	53.1 (48.9 to 57.5)	28554 (26545 to 30749)	9.3 (8.6 to 10)	12604 (12117 to 13112)	3.3 (3.1 to 3.4)	186056 (177277 to 194841)	66.8 (63.1 to 70.4)	11173 (8074 to 14848)	3.9 (2.8 to 5.3)	197229 (187441 to 207046)	70.7 (66.6 to 74.7)
	Female	17006 (16451 to 17614)	19.5 (18.9 to 20.3)	3824 (3698 to 3955)	4.2 (4.1 to 4.4)	2199 (2154 to 2250)	2.3 (2.3 to 2.4)	49637 (48575 to 50875)	57.9 (56.6 to 59.4)	1456 (1051 to 1907)	1.6 (1.2 to 2.1)	51093 (49866 to 52464)	59.6 (58.1 to 61.2)	60884 (55282 to 67160)	42.7 (38.6 to 47.4)	12350 (11149 to 13687)	7.2 (6.5 to 7.9)	5514 (5223 to 5820)	2.4 (2.2 to 2.5)	72968 (68850 to 77766)	47.2 (44.3 to 50.9)	4797 (3376 to 6489)	3.1 (2.2 to 4.3)	77765 (73073 to 83314)	50.3 (46.9 to 54.5)
	Male	22028 (21328 to 22775)	29.9 (28.9 to 30.9)	5348 (5177 to 5527)	7.4 (7.2 to 7.7)	3204 (3144 to 3264)	4.5 (4.4 to 4.5)	81730 (80064 to 83435)	111.7 (109.4 to 114.1)	1992 (1455 to 2584)	2.7 (2 to 3.5)	83722 (81985 to 85547)	114.4 (111.9 to 116.9)	80116 (71093 to 90180)	64.7 (57.4 to 72.7)	16205 (14354 to 18091)	11.9 (10.6 to 13.2)	7090 (6660 to 7440)	4.5 (4.2 to 4.7)	113088 (105233 to 119383)	88.7 (81.8 to 94.1)	6376 (4601 to 8459)	4.9 (3.5 to 6.6)	119464 (110734 to 126458)	93.7 (86.2 to 99.5)
Jordan	Both	401 (327 to 505)	17.3 (14.3 to 21.8)	121 (99 to 153)	5.5 (4.6 to 7)	95 (79 to 120)	4.8 (4.1 to 6.1)	4299 (3464 to 5443)	157.2 (129.6 to 199.8)	42 (28 to 58)	1.9 (1.3 to 2.6)	4340 (3497 to 5492)	159.1 (131.1 to 201.9)	1949 (1654 to 2289)	23.7 (20.2 to 27.6)	421 (357 to 491)	5.7 (4.9 to 6.6)	239 (205 to 278)	3.8 (3.2 to 4.4)	8326 (7108 to 9638)	101.3 (86.9 to 117.4)	164 (110 to 228)	2.1 (1.4 to 2.9)	8490 (7241 to 9831)	103.4 (88.8 to 119.9)
	Female	166 (132 to 205)	15.5 (12.6 to 19.2)	51 (41 to 63)	5 (4.1 to 6.2)	39 (32 to 48)	4.3 (3.5 to 5.3)	1673 (1320 to 2069)	135.2 (109.5 to 168.6)	17 (12 to 24)	1.7 (1.1 to 2.3)	1690 (1333 to 2089)	136.9 (110.8 to 170.6)	828 (650 to 1051)	22.2 (17.5 to 28.4)	173 (137 to 221)	5.2 (4.1 to 6.7)	97 (77 to 124)	3.4 (2.7 to 4.4)	3137 (2483 to 3988)	85 (67.6 to 108.6)	68 (43 to 99)	1.9 (1.3 to 2.8)	3205 (2536 to 4077)	87 (69.1 to 111.1)
	Male	235 (181 to 317)	18.9 (14.9 to 25.8)	71 (55 to 96)	6 (4.8 to 8.2)	56 (44 to 76)	5.3 (4.2 to 7.3)	2626 (2007 to 3550)	177.8 (139.7 to 242.6)	24 (16 to 36)	2 (1.3 to 3)	2650 (2030 to 3592)	179.8 (141.3 to 245.4)	1121 (902 to 1352)	25 (20.4 to 30.1)	248 (201 to 298)	6.1 (5.1 to 7.4)	142 (116 to 170)	4.1 (3.4 to 5)	5189 (4237 to 6119)	115.3 (94.6 to 136.6)	96 (64 to 137)	2.3 (1.5 to 3.1)	5285 (4324 to 6225)	117.5 (96.3 to 139.4)
Kazakhstan	Both	1849 (1633 to 2057)	11.5 (10.2 to 12.8)	523 (461 to 580)	3.4 (3 to 3.7)	362 (320 to 398)	2.4 (2.2 to 2.7)	15303 (13499 to 16942)	94.5 (83.1 to 104.3)	184 (131 to 254)	1.2 (0.8 to 1.6)	15487 (13653 to 17160)	95.7 (84.2 to 105.5)	2109 (1870 to 2387)	11.6 (10.3 to 13.2)	443 (400 to 494)	2.5 (2.3 to 2.8)	242 (222 to 266)	1.4 (1.3 to 1.5)	8202 (7411 to 9078)	45.4 (40.9 to 50.2)	178 (122 to 249)	1 (0.7 to 1.4)	8379 (7575 to 9291)	46.4 (41.9 to 51.4)
	Female	778 (662 to 912)	9.1 (7.7 to 10.6)	209 (180 to 244)	2.5 (2.1 to 2.9)	143 (125 to 165)	1.7 (1.5 to 2)	5685 (4924 to 6606)	66.4 (57.5 to 76.9)	75 (52 to 104)	0.9 (0.6 to 1.2)	5760 (4980 to 6697)	67.2 (58.3 to 77.9)	1009 (846 to 1214)	10.5 (8.8 to 12.7)	201 (172 to 234)	2.1 (1.8 to 2.4)	105 (92 to 119)	1.1 (0.9 to 1.2)	3280 (2834 to 3758)	33.8 (29.1 to 38.8)	82 (55 to 119)	0.9 (0.6 to 1.2)	3362 (2906 to 3871)	34.6 (29.9 to 39.8)
	Male	1071 (894 to 1223)	14.8 (12.4 to 16.6)	315 (262 to 357)	4.6 (3.8 to 5.1)	219 (185 to 244)	3.5 (2.9 to 3.8)	9618 (8152 to 10827)	128.3 (108.6 to 143.4)	110 (75 to 154)	1.6 (1.1 to 2.2)	9727 (8235 to 10941)	129.9 (109.9 to 145)	1100 (911 to 1311)	13 (10.9 to 15.4)	242 (205 to 279)	3.1 (2.6 to 3.5)	137 (118 to 154)	1.9 (1.6 to 2.1)	4922 (4202 to 5582)	59.3 (50.8 to 66.8)	96 (63 to 136)	1.2 (0.8 to 1.7)	5018 (4284 to 5692)	60.5 (51.8 to 68.3)
Kenya	Both	1274 (1042 to 1484)	9 (7.2 to 10.6)	375 (303 to 431)	2.9 (2.4 to 3.5)	315 (253 to 366)	2.8 (2.2 to 3.4)	13888 (11243 to 16384)	85 (67.9 to 100.1)	130 (89 to 178)	1 (0.7 to 1.4)	14019 (11354 to 16536)	86 (68.6 to 101.2)	3449 (2838 to 4195)	11.3 (9.3 to 13.7)	1023 (843 to 1247)	3.6 (3 to 4.4)	838 (681 to 1027)	3.3 (2.7 to 4.1)	33056 (26588 to 40469)	97.1 (78.8 to 119.3)	356 (236 to 506)	1.2 (0.8 to 1.7)	33411 (26885 to 40879)	98.4 (79.8 to 120.6)
	Female	499 (402 to 587)	7.6 (5.9 to 9.1)	150 (119 to 175)	2.5 (2 to 3)	128 (101 to 151)	2.4 (1.9 to 2.9)	5217 (4208 to 6169)	69.4 (54.3 to 82.2)	52 (34 to 70)	0.9 (0.6 to 1.2)	5269 (4248 to 6230)	70.2 (55 to 83.2)	1238 (928 to 1506)	8.2 (6.1 to 9.9)	361 (268 to 441)	2.6 (1.9 to 3.1)	298 (219 to 363)	2.3 (1.7 to 2.8)	11003 (8104 to 13485)	66.1 (48.6 to 80.6)	126 (81 to 178)	0.9 (0.6 to 1.2)	11129 (8191 to 13640)	67 (49.1 to 81.6)
	Male	775 (571 to 1028)	10.4 (7.3 to 12.8)	225 (162 to 287)	3.4 (2.4 to 4.2)	187 (133 to 234)	3.2 (2.2 to 4)	8671 (6315 to 11691)	100.7 (70.9 to 124.8)	79 (49 to 114)	1.2 (0.7 to 1.7)	8750 (6372 to 11782)	101.9 (71.8 to 126.4)	2211 (1648 to 2795)	14.6 (10.9 to 18.4)	662 (493 to 834)	4.8 (3.6 to 6.1)	540 (398 to 691)	4.5 (3.3 to 5.7)	22053 (16108 to 28034)	130.1 (95.8 to 166.5)	229 (144 to 334)	1.6 (1 to 2.4)	22282 (16265 to 28379)	131.8 (96.9 to 168.3)
Kiribati	Both	3 (2 to 3)	5.4 (5 to 6)	1 (1 to 1)	1.9 (1.7 to 2.1)	1 (1 to 1)	1.8 (1.7 to 2)	29 (26 to 32)	53.5 (48.9 to 58.8)	0 (0 to 0)	0.6 (0.5 to 0.9)	29 (26 to 32)	54.2 (49.5 to 59.5)	5 (5 to 6)	6.2 (5.3 to 7.2)	2 (1 to 2)	2.1 (1.8 to 2.5)	2 (1 to 2)	2 (1.7 to 2.3)	57 (48 to 68)	60.4 (51.4 to 70.7)	1 (0 to 1)	0.7 (0.5 to 1)	58 (49 to 68)	61.1 (52.1 to 71.6)
	Female	1 (1 to 1)	4.5 (3.9 to 5.2)	0 (0 to 0)	1.5 (1.3 to 1.8)	0 (0 to 0)	1.5 (1.3 to 1.8)	11 (10 to 13)	41.7 (36.4 to 48.5)	0 (0 to 0)	0.5 (0.4 to 0.7)	11 (10 to 13)	42.2 (36.8 to 49)	2 (2 to 3)	5.2 (3.9 to 6.6)	1 (1 to 1)	1.8 (1.3 to 2.2)	1 (1 to 1)	1.7 (1.3 to 2.2)	24 (18 to 31)	48.4 (36.1 to 61.8)	0 (0 to 0)	0.6 (0.4 to 0.9)	24 (18 to 31)	49 (36.5 to 62.4)
	Male	2 (1 to 2)	6.6 (5.7 to 7.4)	1 (0 to 1)	2.3 (2 to 2.6)	0 (0 to 1)	2.2 (1.9 to 2.5)	18 (15 to 20)	66.5 (57.7 to 75.8)	0 (0 to 0)	0.8 (0.6 to 1.1)	18 (15 to 20)	67.3 (58.4 to 76.7)	3 (2 to 4)	7.3 (5.9 to 9)	1 (1 to 1)	2.6 (2.1 to 3.1)	1 (1 to 1)	2.4 (2 to 2.9)	34 (26 to 42)	74.2 (58.8 to 91.3)	0 (0 to 0)	0.9 (0.6 to 1.2)	34 (27 to 42)	75 (59.4 to 92.5)
Kuwait	Both	198 (183 to 216)	16.9 (15.8 to 18.2)	50 (46 to 54)	4.7 (4.4 to 5.1)	31 (29 to 33)	3.6 (3.3 to 3.8)	1333 (1235 to 1444)	104.9 (98.6 to 112.2)	18 (13 to 25)	1.7 (1.2 to 2.2)	1351 (1253 to 1466)	106.6 (100.1 to 114.3)	974 (840 to 1125)	27.3 (23.6 to 31.4)	171 (148 to 196)	5.4 (4.7 to 6.1)	69 (62 to 77)	2.7 (2.4 to 3)	2288 (2018 to 2578)	68.6 (60.5 to 76.8)	73 (49 to 104)	2.2 (1.5 to 3)	2361 (2083 to 2659)	70.8 (62.4 to 79.3)
	Female	76 (67 to 87)	17 (15.2 to 19.4)	18 (16 to 20)	4.5 (4 to 5.1)	11 (10 to 12)	3.3 (2.9 to 3.7)	433 (385 to 488)	91.3 (82.1 to 103.2)	7 (5 to 9)	1.6 (1.1 to 2.2)	439 (391 to 496)	92.9 (83.4 to 105)	343 (274 to 436)	21.4 (17.4 to 26.8)	56 (45 to 71)	3.9 (3.1 to 4.8)	19 (16 to 24)	1.7 (1.4 to 2)	680 (556 to 850)	45.2 (37.2 to 55.3)	25 (15 to 37)	1.6 (1 to 2.4)	704 (576 to 881)	46.8 (38.5 to 57.2)
	Male	122 (111 to 136)	17.2 (15.7 to 18.9)	32 (29 to 36)	5 (4.6 to 5.5)	20 (19 to 22)	3.9 (3.5 to 4.3)	900 (816 to 999)	117 (107.4 to 128.2)	12 (8 to 16)	1.7 (1.2 to 2.3)	912 (826 to 1011)	118.7 (108.9 to 130.2)	631 (517 to 751)	31.7 (26.4 to 37.3)	115 (96 to 135)	6.4 (5.4 to 7.5)	50 (44 to 57)	3.3 (2.9 to 3.7)	1608 (1388 to 1838)	85.8 (74.4 to 97.2)	49 (32 to 69)	2.5 (1.7 to 3.6)	1657 (1432 to 1899)	88.3 (76.4 to 100.1)
Kyrgyzstan	Both	222 (203 to 247)	6 (5.6 to 6.6)	68 (63 to 75)	1.9 (1.8 to 2.1)	53 (50 to 58)	1.6 (1.5 to 1.7)	1952 (1780 to 2159)	51.1 (46.9 to 55.9)	24 (17 to 31)	0.7 (0.5 to 0.9)	1975 (1803 to 2183)	51.8 (47.6 to 56.6)	337 (297 to 378)	6.2 (5.5 to 6.9)	85 (76 to 94)	1.7 (1.5 to 1.8)	57 (52 to 63)	1.2 (1.1 to 1.3)	1998 (1793 to 2218)	36.7 (33.1 to 40.3)	32 (22 to 43)	0.6 (0.4 to 0.8)	2029 (1819 to 2251)	37.3 (33.7 to 41)
	Female	95 (84 to 110)	4.7 (4.1 to 5.3)	29 (25 to 33)	1.5 (1.3 to 1.6)	23 (20 to 26)	1.2 (1.1 to 1.4)	763 (668 to 877)	37.2 (32.8 to 42.5)	10 (7 to 13)	0.5 (0.3 to 0.7)	773 (677 to 888)	37.7 (33.2 to 43)	146 (124 to 174)	5.1 (4.4 to 6)	35 (30 to 40)	1.3 (1.1 to 1.5)	23 (20 to 26)	0.9 (0.8 to 1)	732 (640 to 845)	26.1 (22.9 to 29.7)	13 (9 to 18)	0.5 (0.3 to 0.7)	745 (651 to 861)	26.5 (23.3 to 30.3)
	Male	126 (112 to 142)	7.8 (7 to 8.6)	39 (35 to 44)	2.6 (2.3 to 2.8)	31 (28 to 34)	2.2 (2 to 2.4)	1189 (1056 to 1329)	68.3 (61.5 to 75.5)	14 (9 to 18)	0.9 (0.6 to 1.2)	1202 (1068 to 1344)	69.2 (62.3 to 76.4)	191 (159 to 222)	7.4 (6.3 to 8.4)	50 (42 to 57)	2.1 (1.8 to 2.4)	34 (29 to 38)	1.6 (1.4 to 1.8)	1266 (1080 to 1437)	48.8 (42 to 54.7)	18 (13 to 25)	0.8 (0.5 to 1)	1284 (1094 to 1459)	49.6 (42.7 to 55.5)
Laos	Both	352 (214 to 545)	11.2 (7.7 to 15.8)	107 (69 to 157)	3.7 (2.7 to 5.1)	93 (62 to 134)	3.5 (2.6 to 4.8)	4089 (2385 to 6530)	117.2 (77.5 to 170.4)	37 (20 to 61)	1.3 (0.8 to 1.9)	4126 (2412 to 6591)	118.5 (78.4 to 172.4)	551 (434 to 670)	10.4 (8.5 to 12.7)	171 (137 to 209)	3.4 (2.8 to 4.1)	148 (120 to 180)	3.2 (2.6 to 3.9)	5521 (4279 to 6779)	95.8 (76.4 to 116.6)	59 (39 to 82)	1.2 (0.8 to 1.6)	5579 (4318 to 6851)	96.9 (77.2 to 118)
	Female	162 (85 to 267)	10.3 (6.1 to 16.3)	49 (28 to 79)	3.4 (2.1 to 5.3)	43 (25 to 68)	3.2 (2.1 to 4.8)	1839 (921 to 3012)	105.2 (59.3 to 167.9)	17 (8 to 30)	1.2 (0.6 to 1.9)	1856 (932 to 3035)	106.3 (60.3 to 169.9)	238 (175 to 305)	8.8 (6.8 to 11.2)	74 (55 to 94)	2.8 (2.2 to 3.6)	63 (48 to 80)	2.6 (2 to 3.3)	2336 (1632 to 2992)	79.6 (58.6 to 101.9)	25 (16 to 36)	1 (0.6 to 1.4)	2361 (1651 to 3028)	80.6 (59.4 to 103.3)
[truncated: 304 more rows]

## Sheet: Sheet3-MM
		1990												2017
[truncated: 627 more rows]

## Sheet: Sheet4-leukemia
		1990												2017
[truncated: 627 more rows]

## Sheet: Sheet5-ALL
		1990												2017
[truncated: 627 more rows]

## Sheet: Sheet6-CLL
		1990												2017
[truncated: 627 more rows]

[truncated: 3 more sheets: Sheet7-AML, Sheet8-CML, Sheet9-other leukemia]
