# Supplementary material for: A global, regional, and national survey on burden and Quality of Care Index (QCI) of hematologic malignancies; global burden of disease systematic analysis 1990–2017
Source: Exp Hematol Oncol. 2021 Feb 8;10:11. doi: 10.1186/s40164-021-00198-2 (PMC7869509; doi:10.1186/s40164-021-00198-2)
Supplement: Supplementary file 4 — Additional file 4: Table S4. Quality of Care Index and gender disparity ratio of hematologic malignancies by global, socio-demographic index quintile regions, WHO regions, and 195 countries or territories. Data are derived from GBD 2017. QCI scores are represented for HL, NHL, MM, leukemia, and subtypes of leukemia in females, males, and both sexes in 1990 and 2017. Abbreviations: ALL = acute lymphocytic leukemia. AML = acute myeloid leukemia. CLL = chronic lymphocytic leukemia. CML = chronic myeloid leukemia. DALYs = disability-adjusted life-years. GBD = Global Burden of Disease. HL = Hodgkin lymphoma. MM = multiple myeloma. NHL = non-Hodgkin lymphoma. QCI = Quality of Care Index. SDI = Socio-demographic Index. WHO = World Health Organization. YLDs = years lived with disability. YLLs = years of life lost. [file 40164_2021_198_MOESM4_ESM.xlsx]

## Sheet: Sheet1-HL
	1990				2017
Location	Both	Female	Male	GDR	Both	Female	Male	GDR
Global
Global	55.906	61.0221	52.1872	1.16929	76.34	77.5949	75.2335	1.03139
SDI Regions
High SDI	85.6288	86.4856	84.6742	1.02139	95.744	95.3581	95.7144	0.996277
High-middle SDI	62.995	71.2732	55.2318	1.29044	90.4258	91.9229	88.9834	1.03303
Middle SDI	23.3652	26.2915	21.5911	1.2177	70.6456	72.3098	69.5391	1.03984
Low-middle SDI	11.2091	9.40134	12.2008	0.77055	24.4903	25.227	23.5888	1.06945
Low SDI	8.19367	4.93594	9.98193	0.494487	12.4665	9.79472	13.9255	0.703368
WHO Reegions
African Region	10.1917	7.28951	11.7649	0.619597	19.1715	19.7005	18.3939	1.07103
Eastern Mediterranean Region	13.7374	14.3798	13.5701	1.05967	50.4441	54.1565	47.4528	1.14127
European Region	78.3606	81.4926	75.5565	1.07857	92.1698	93.5682	90.6477	1.03222
Region of the Americas	78.3904	81.25	75.835	1.07141	86.6435	87.3454	85.7549	1.01855
South-East Asia Region	10.1907	7.32558	11.7769	0.622032	25.4875	25.8999	25.2443	1.02597
Western Pacific Region	45.2294	50.6938	41.2486	1.22898	92.4887	92.0269	92.6684	0.993077
Countries
Afghanistan	9.8161	3.78734	12.8645	0.294402	9.84921	5.5217	12.3477	0.447183
Albania	46.4666	54.8174	38.3183	1.43058	84.5817	87.5677	81.6857	1.07201
Algeria	15.8373	12.6538	17.5417	0.721356	61.313	64.6017	57.2769	1.12788
American Samoa	27.4406	29.3396	23.0861	1.27087	56.7896	63.9482	43.8736	1.45755
Andorra	93.5341	94.7412	92.7787	1.02115	98.3972	98.495	98.1045	1.00398
Angola	9.29911	6.46711	10.9159	0.592446	11.945	9.83632	13.1072	0.750449
Antigua and Barbuda	31.7312	38.3297	31.2193	1.22776	68.6583	72.1217	68.2455	1.0568
Argentina	23.1796	22.4629	23.499	0.955908	55.588	58.1312	53.9335	1.07783
Armenia	40.6694	49.822	34.3823	1.44906	73.6465	80.8459	68.0805	1.1875
Australia	88.0673	89.7358	86.2743	1.04012	98.6936	98.5093	98.4652	1.00045
Austria	78.7225	79.7804	76.8848	1.03766	93.542	94.971	92.2584	1.0294
Azerbaijan	30.3367	36.2341	26.1781	1.38414	73.8132	80.8059	68.1543	1.18563
Bahrain	21.6711	21.4052	22.5237	0.950342	73.8694	82.7458	71.7095	1.1539
Bangladesh	7.36947	4.0325	9.20004	0.438313	20.3016	19.5093	20.6037	0.946886
Barbados	39.5688	42.7027	37.1832	1.14844	67.303	71.967	63.0533	1.14137
Belarus	70.9728	75.7828	66.113	1.14626	93.0356	95.7378	89.2686	1.07247
Belgium	81.8402	82.8561	81.0741	1.02198	95.5221	95.5502	95.3506	1.00209
Belize	19.9388	18.2048	20.962	0.868465	35.2162	38.7522	32.2568	1.20137
Benin	10.0535	7.60326	11.5454	0.658553	11.8832	9.15569	13.3854	0.684004
Bermuda	46.4097	50.7548	43.347	1.1709	86.859	87.5231	84.8692	1.03127
Bhutan	8.56627	5.48748	10.2871	0.533435	21.7608	21.9469	21.8678	1.00361
Bolivia	11.2815	9.60989	12.3441	0.778501	21.5648	21.9896	21.2811	1.03329
Bosnia and Herzegovina	32.0172	37.8151	26.482	1.42796	69.4512	74.0847	62.962	1.17666
Botswana	8.8113	10.8349	8.19457	1.32221	24.9535	26.1814	23.4284	1.11751
Brazil	20.7965	20.9229	20.9211	1.00009	58.7054	63.8212	54.5125	1.17076
Brunei	48.227	48.6501	47.749	1.01887	83.7599	85.0536	81.4424	1.04434
Bulgaria	61.7628	65.1346	59.9988	1.0856	84.6517	87.5349	82.7261	1.05813
Burkina Faso	12.9568	9.33086	14.9126	0.625703	15.3785	11.1739	17.5573	0.636423
Burundi	5.88306	3.38587	7.3188	0.462627	6.89994	2.96555	8.98676	0.329991
Cambodia	11.3467	8.05961	13.1162	0.614475	18.1538	17.5756	18.4286	0.953714
Cameroon	9.91272	7.50798	11.3356	0.662337	10.4392	9.03012	11.3842	0.793215
Canada	91.0642	91.3366	90.6825	1.00721	98.3053	97.9573	98.2992	0.996522
Cape Verde	14.6059	13.3559	15.2603	0.875205	31.3356	35.8978	28.2431	1.27103
Central African Republic	8.17785	6.73702	9.09652	0.740615	6.51936	1.3551	9.09843	0.148938
Chad	10.0142	6.43113	11.9395	0.538645	9.99576	6.41485	11.9053	0.538825
Chile	28.3059	27.801	28.4565	0.976965	78.9689	80.1835	77.5453	1.03402
China	41.4703	48.2047	36.263	1.32931	94.6104	93.6311	95.0515	0.985056
Colombia	21.2529	21.1091	21.6261	0.976091	65.8383	67.4237	64.4341	1.0464
Comoros	5.75179	3.10595	7.15273	0.434232	11.0942	9.01406	12.0686	0.746901
Congo	8.88309	6.30018	10.3313	0.609813	11.9893	9.52649	13.2399	0.719527
Costa Rica	49.2576	53.3912	46.1971	1.15573	77.8819	81.6538	74.03	1.10298
Cote d'Ivoire	10.6325	5.06783	13.3801	0.378758	10.5412	5.96622	12.9091	0.462171
Croatia	82.7421	88.1537	77.1728	1.14229	93.3825	96.327	89.6046	1.07502
Cuba	51.8419	56.926	49.581	1.14814	76.1796	78.6686	73.5124	1.07014
Cyprus	59.2775	62.208	55.2267	1.12641	96.1715	98.0576	94.0324	1.04281
Czech Republic	74.7708	80.8332	68.0754	1.18741	92.8668	95.5906	89.6244	1.06657
Democratic Republic of the Congo	10.3952	7.92402	11.7685	0.673322	11.058	8.00221	12.7326	0.628483
Denmark	81.9868	84.5722	80.1453	1.05524	93.7408	94.5846	93.0342	1.01666
Djibouti	6.46311	4.27172	7.78205	0.54892	11.4931	8.691	13.0406	0.666454
Dominica	24.3227	25.5344	24.739	1.03215	47.8997	55.9814	45.5698	1.22848
Dominican Republic	15.2252	13.7422	16.2489	0.84573	47.6086	53.3721	42.5048	1.25567
Ecuador	13.9178	11.9811	14.7597	0.811743	53.9152	56.6336	51.4301	1.10118
Egypt	11.7226	9.22934	13.1375	0.702519	44.6664	51.1761	40.8858	1.25169
El Salvador	16.0007	14.7923	16.8214	0.879372	49.9982	49.2676	50.2559	0.980335
Equatorial Guinea	8.09611	5.26702	9.70707	0.542596	22.746	22.5364	22.6964	0.99295
Eritrea	3.45664	0.567212	5.18483	0.109398	6.98803	6.04069	7.9551	0.759349
Estonia	77.1133	80.9671	73.7751	1.09748	97.1705	97.6877	96.2793	1.01463
Ethiopia	7.87831	4.55637	9.70836	0.469325	9.7375	6.70656	11.4023	0.588174
Federated States of Micronesia	11.9422	11.4067	12.5292	0.910409	18.4764	19.4985	18.2011	1.07128
Fiji	17.2866	17.8772	17.4288	1.02572	25.2876	30.734	23.7536	1.29387
Finland	82.918	84.4405	81.2768	1.03892	97.4211	97.1778	97.3224	0.998514
France	78.7236	80.5651	77.6427	1.03764	95.1739	95.3881	94.8602	1.00557
Gabon	10.5658	8.94512	11.6655	0.766799	14.4214	12.6307	15.5367	0.812959
Georgia	52.587	60.1362	47.7297	1.25993	60.7782	68.0287	56.6604	1.20064
Germany	85.6793	86.0573	84.9069	1.01355	95.667	94.9496	95.9295	0.989785
Ghana	11.8341	8.23097	13.8343	0.594968	17.1058	14.4235	18.4802	0.780484
Greece	76.6816	78.5087	75.4086	1.04111	89.5177	89.4589	89.122	1.00378
Greenland	24.3091	24.1718	25.2446	0.957506	47.7811	55.6779	45.7062	1.21817
Grenada	19.63	18.7834	20.6178	0.911031	35.4742	41.3418	33.3392	1.24004
Guam	61.2059	69.1259	60.5	1.14258	70.0174	77.5813	68.8234	1.12725
Guatemala	13.1758	12.1503	13.6966	0.887103	26.4621	26.8642	26.0474	1.03136
Guinea	10.7741	7.57645	12.5399	0.604185	10.3425	6.71786	12.2917	0.546537
Guinea-Bissau	11.1672	8.63416	12.6689	0.681525	10.8967	8.94311	12.0557	0.741817
Guyana	14.6421	13.4269	15.5223	0.865005	23.2053	22.6924	23.198	0.978203
Haiti	10.8065	6.60899	12.9361	0.510894	13.6142	9.28636	15.8548	0.585713
Honduras	13.4873	11.5161	15.1211	0.761593	23.8613	26.0755	24.4773	1.06529
Hungary	64.1262	69.8401	58.392	1.19605	85.6084	89.9205	81.6276	1.10159
Iceland	94.9597	94.6561	94.7858	0.998632	99.0882	98.7479	99.1485	0.995959
India	9.0723	5.63609	10.924	0.515938	21.1471	20.6157	21.4329	0.961873
Indonesia	13.4935	11.29	14.7254	0.766701	23.8691	26.7718	22.329	1.19897
Iran	35.7279	39.2498	33.151	1.18397	84.2337	86.032	82.4775	1.0431
Iraq	12.3241	10.4967	13.254	0.791966	25.3448	25.9897	24.8222	1.04703
Ireland	75.5063	77.6894	73.8882	1.05145	98.5757	98.1	98.5337	0.995599
Israel	69.1542	71.9365	65.5449	1.09752	91.903	92.6433	90.4838	1.02387
Italy	81.562	81.4438	81.3083	1.00167	93.7358	93.4698	93.5795	0.998828
Jamaica	27.7535	26.7283	28.1835	0.948368	54.496	58.7026	51.5887	1.1379
Japan	84.195	84.1461	84.3104	0.998051	94.6297	93.8192	95.0162	0.987401
Jordan	22.2824	22.8287	22.083	1.03377	77.8937	82.3445	75.3549	1.09275
Kazakhstan	44.9226	51.9615	38.5522	1.34782	79.8386	84.3926	74.7033	1.1297
Kenya	11.5789	9.49623	12.7803	0.743037	23.1821	25.5421	22.4403	1.13822
Kiribati	11.1308	10.2621	11.9244	0.860594	12.1295	12.1055	12.5129	0.967439
Kuwait	71.0361	74.4684	68.6438	1.08485	93.2918	95.9298	90.9968	1.05421
Kyrgyzstan	32.1261	37.7338	27.31	1.38169	57.4194	64.0414	53.0409	1.2074
Laos	9.30688	6.81371	10.7855	0.631748	16.6289	15.8566	17.0583	0.929556
Latvia	74.7587	79.0637	71.1585	1.11109	93.5271	95.5362	91.3637	1.04567
Lebanon	30.1686	29.4796	29.8188	0.988627	100	99.5334	99.7791	0.997537
Lesotho	9.10808	8.13784	9.97114	0.816139	10.9457	10.1332	11.7165	0.864865
Liberia	12.002	10.2772	13.2207	0.777351	10.7037	8.39624	12.0073	0.69926
Libya	24.3595	23.4403	24.1427	0.970907	80.7378	82.4736	76.8355	1.07338
Lithuania	81.3825	84.9935	77.1141	1.10218	92.4858	94.4442	90.4013	1.04472
Luxembourg	85.5374	85.4058	85.3622	1.00051	98.7848	98.2152	98.8028	0.994052
Macedonia	52.0984	63.5182	46.122	1.37718	82.7398	89.2763	75.3814	1.18433
Madagascar	3.34934	4.09581	3.58381	1.14287	7.19101	5.15043	8.37987	0.61462
Malawi	9.48013	5.90644	11.4149	0.51743	9.83308	7.16845	11.3916	0.629273
Malaysia	18.809	18.5788	18.9688	0.979442	76.3505	81.5237	72.9541	1.11747
Maldives	15.6654	15.0686	16.6636	0.904279	80.7347	89.1312	76.8434	1.15991
Mali	10.3385	6.85478	12.2295	0.560513	13.9195	10.7781	15.6468	0.688836
Malta	72.367	73.5304	70.61	1.04136	93.6868	93.6705	93.2547	1.00446
Marshall Islands	13.704	13.3468	14.2945	0.9337	19.4249	21.246	18.7951	1.1304
Mauritania	13.842	9.87359	15.9143	0.620422	19.0036	17.245	19.9387	0.864897
Mauritius	39.3983	45.8797	36.9567	1.24145	75.8548	80.4542	69.0818	1.16462
Mexico	20.71	20.5923	20.7459	0.992598	60.9095	62.8654	59.3242	1.05969
Moldova	52.1728	58.6411	47.3039	1.23967	74.9879	80.3358	69.3587	1.15827
Mongolia	16.0055	15.3934	16.5255	0.931496	34.7078	42.2168	28.7169	1.4701
Montenegro	77.0781	83.0087	73.5187	1.12908	88.1172	92.6208	84.4513	1.09674
Morocco	12.0828	9.21422	13.5288	0.68108	42.5298	45.7252	38.2335	1.19595
Mozambique	7.51674	3.8256	9.51455	0.402079	7.70077	1.65418	10.5005	0.157534
Myanmar	10.8038	8.01485	12.2735	0.653023	19.1139	18.8516	18.9826	0.993101
Namibia	7.43644	6.38621	7.91216	0.807139	15.3494	16.2908	14.7276	1.10614
Nepal	8.48589	5.55281	10.1362	0.547823	14.9349	13.1853	15.7622	0.836514
Netherlands	89.731	90.5711	88.8021	1.01992	97.0437	96.5634	96.9981	0.995519
New Zealand	92.4857	93.0225	91.4775	1.01689	97.502	97.5217	97.0473	1.00489
Nicaragua	17.3196	16.5624	18.0779	0.916168	50.3419	52.7969	48.0338	1.09916
Niger	10.4993	5.89426	12.7474	0.462389	11.5841	8.46902	13.3083	0.63637
Nigeria	11.0562	7.76066	12.8291	0.604924	18.055	17.1217	17.7159	0.966457
North Korea	46.2151	54.7943	39.1652	1.39906	47.0249	55.0739	42.0946	1.30834
Northern Mariana Islands	60.1804	72.1747	52.4787	1.37531	77.5217	86.7016	72.3675	1.19807
Norway	88.4273	88.0244	88.4785	0.994867	98.3339	97.7698	98.4806	0.992783
Oman	25.8119	27.1252	25.5808	1.06037	90.0643	92.0328	89.3208	1.03036
Pakistan	9.57035	11.7676	9.03468	1.3025	14.2561	15.3714	13.2101	1.16361
Palestine	18.683	19.879	18.5966	1.06896	41.1621	45.5088	38.505	1.18189
Panama	25.655	26.2934	25.4909	1.03148	69.0183	70.373	67.8095	1.0378
Papua New Guinea	12.1084	13.9675	11.9062	1.17313	14.3239	16.3645	13.9807	1.1705
Paraguay	15.4048	15.9501	15.5232	1.0275	35.1481	39.0617	33.3889	1.1699
Peru	14.241	15.1322	14.6585	1.03232	52.534	53.1049	52.2342	1.01667
Philippines	17.1984	16.3124	17.9044	0.911082	34.3586	42.2578	29.4319	1.43578
Poland	53.3635	63.1071	45.3075	1.39286	87.9119	92.8157	82.3583	1.12698
Portugal	64.0274	65.6602	63.0451	1.04148	89.6677	90.2246	89.1306	1.01227
Puerto Rico	62.3781	67.554	57.2053	1.1809	89.0714	91.0731	87.2174	1.04421
Qatar	35.2099	42.0744	35.3432	1.19045	95.9411	97.7619	96.3253	1.01491
Romania	51.6877	59.5006	45.4835	1.30818	83.9662	88.3843	79.7059	1.10888
Russian Federation	84.1443	89.6372	76.8492	1.1664	93.6034	96.6579	88.5214	1.09192
Rwanda	6.93719	3.75788	8.68546	0.432663	11.6378	9.31016	12.8662	0.723614
Saint Lucia	20.5763	20.967	21.4696	0.976588	49.3175	55.1321	48.7053	1.13195
Saint Vincent and the Grenadines	22.1732	22.0995	22.9514	0.962883	34.4724	40.4826	31.9506	1.26704
Samoa	15.3549	14.6442	15.7661	0.928841	26.3863	30.7666	23.0465	1.33498
Sao Tome and Principe	12.5728	10.5612	13.796	0.765525	16.9017	15.3385	17.7276	0.865231
Saudi Arabia	23.1154	21.7746	24.0167	0.906645	91.8876	94.1876	90.1194	1.04514
Senegal	10.2971	6.2297	12.3892	0.502834	10.635	8.13455	12.0644	0.674261
Serbia	64.5936	72.9144	59.1177	1.23338	83.6763	85.3298	82.3908	1.03567
Seychelles	22.0369	22.4903	21.063	1.06777	64.1686	69.1619	56.2161	1.23029
Sierra Leone	10.029	7.08592	11.7227	0.60446	10.3423	8.04293	11.655	0.690087
Singapore	63.931	68.4027	61.9145	1.10479	98.0541	99.3629	96.8509	1.02594
Slovakia	75.2001	80.301	69.2296	1.15992	94.0632	96.0623	90.8001	1.05795
Slovenia	82.2281	86.072	78.4093	1.09773	93.2182	94.6257	91.9615	1.02897
Solomon Islands	11.1478	9.93288	12.0963	0.821149	13.3593	12.8913	13.8572	0.930292
Somalia	7.68317	4.87374	9.30794	0.523611	6.39788	4.37905	7.626	0.574227
South Africa	16.0447	15.2078	16.4142	0.9265	26.3677	29.4079	24.6327	1.19386
South Korea	34.9651	38.2569	33.9939	1.1254	95.1859	95.141	95.1384	1.00003
South Sudan	8.3492	6.6648	9.45241	0.70509	7.83074	3.19965	10.1555	0.315065
Spain	80.05	79.6621	80.2311	0.992908	95.2233	94.6242	95.3845	0.992028
Sri Lanka	21.4083	21.5276	21.9349	0.98143	70.6106	76.5892	67.1002	1.14142
Sudan	11.3196	7.08573	13.4907	0.525232	20.2088	18.3666	21.2477	0.864408
Suriname	16.8902	14.7519	18.1226	0.814006	28.1335	30.6923	26.9133	1.14041
Swaziland	10.0111	9.21053	10.5884	0.86987	11.1396	12.5206	11.0461	1.13349
Sweden	84.1296	84.5457	83.5451	1.01198	95.4652	94.7461	95.6389	0.990664
Switzerland	94.0309	94.4805	93.3089	1.01256	97.1199	97.1412	96.7264	1.00429
Syria	17.0782	17.2611	17.7881	0.970371	62.2099	73.1806	56.9499	1.285
Taiwan	81.5126	86.0614	79.4499	1.08322	98.8535	98.7224	98.9555	0.997644
Tajikistan	19.4074	19.139	18.8733	1.01408	32.9276	36.8468	28.2666	1.30354
Tanzania	10.2693	6.71446	12.2039	0.550191	13.3505	9.9931	15.1638	0.659011
Thailand	19.9696	20.7996	20.4033	1.01942	68.6094	78.9047	64.2863	1.22739
The Bahamas	34.1519	37.5137	30.7605	1.21954	63.5334	67.082	59.7413	1.12287
The Gambia	10.0387	7.73943	11.4929	0.673412	9.63095	7.23376	11.0159	0.656666
Timor-Leste	10.1805	6.52312	12.126	0.537947	20.2304	21.0334	20.0933	1.04679
Togo	9.42008	6.61297	10.9863	0.601929	11.6	10.5839	12.2488	0.864081
Tonga	18.7299	17.0449	19.6524	0.867319	28.6891	34.7003	25.6337	1.3537
Trinidad and Tobago	23.222	22.9703	23.8176	0.964423	54.0763	61.0692	49.9691	1.22214
Tunisia	30.6594	31.7425	28.2373	1.12413	76.0907	78.7877	71.979	1.09459
Turkey	18.2136	15.7461	19.5622	0.804923	81.8623	84.8115	80.165	1.05796
Turkmenistan	25.2211	26.4094	23.2204	1.13734	67.4425	72.1951	63.2659	1.14114
Uganda	10.0254	6.3179	12.0882	0.522649	9.62084	7.45395	10.8201	0.688901
Ukraine	63.4307	68.7902	58.0586	1.18484	83.6954	88.0891	79.1578	1.11283
United Arab Emirates	22.5187	22.873	23.3599	0.979155	74.4754	82.5864	73.3808	1.12545
United Kingdom	89.1742	85.6536	90.7788	0.943542	97.3615	95.6781	98.165	0.974666
United States	91.4402	91.6267	90.7414	1.00976	96.4834	95.6638	96.6908	0.989378
Uruguay	28.5017	30.7769	27.3807	1.12404	61.852	65.7098	59.5201	1.10399
Uzbekistan	33.2894	41.0177	29.248	1.40241	68.1839	73.3131	63.6784	1.1513
Vanuatu	9.99847	12.108	9.37546	1.29146	11.4472	13.4008	10.7889	1.24209
Venezuela	23.6667	23.535	23.7705	0.990091	66.4506	67.5911	65.4185	1.03321
Vietnam	15.7305	14.5086	16.4702	0.880902	53.8827	62.6348	49.8253	1.25709
Virgin Islands, U.S.	29.1891	33.923	28.011	1.21106	63.9106	73.6198	60.0273	1.22644
Yemen	10.2962	6.78463	12.1739	0.55731	18.3751	16.1381	19.5895	0.823817
Zambia	8.42704	4.78844	10.4061	0.460157	9.69457	6.11539	11.6228	0.526155
Zimbabwe	12.7636	9.41555	14.5543	0.646925	9.59115	3.86067	12.2404	0.315405

## Sheet: Sheet2-NHL
	1990				2017
Location	Both	Female	Male	GDR	Both	Female	Male	GDR
Global
Global	47.5038	47.782	47.3276	1.0096	69.9221	70.7474	69.2334	1.02187
SDI Regions
High SDI	70.6175	69.2568	71.5608	0.967803	89.7271	89.021	89.9767	0.989378
High-middle SDI	32.0623	34.8495	30.0087	1.16131	74.5126	76.4946	72.9668	1.04835
Middle SDI	12.712	11.1613	14.1495	0.788815	48.7365	49.6156	48.4412	1.02424
Low-middle SDI	10.1694	8.69013	11.5456	0.752681	18.8894	18.2209	19.5957	0.929839
Low SDI	8.96875	6.7787	10.8414	0.62526	12.4058	10.6344	14.0463	0.757095
WHO Regions
African Region	11.2119	8.98667	13.0971	0.686157	16.4309	15.6215	17.4035	0.897606
Eastern Mediterranean Region	10.9371	10.3157	11.7545	0.877599	37.5317	36.9107	38.0653	0.969668
European Region	61.461	61.7764	61.0738	1.0115	86.0097	85.5427	86.0813	0.993743
Region of the Americas	67.677	66.1032	68.8049	0.960734	81.7085	81.1469	81.8857	0.990978
South-East Asia Region	9.50448	7.99819	10.972	0.728963	20.4973	20.5941	20.7613	0.991947
Western Pacific Region	31.1737	30.8086	31.6177	0.974412	74.4595	76.6574	73.1197	1.04838
Countries
Afghanistan	6.44178	2.63754	9.38733	0.280968	7.7549	4.36915	10.5344	0.414751
Albania	33.7973	38.0425	31.4456	1.20979	67.7467	71.6076	65.4273	1.09446
Algeria	12.0797	10.6587	13.5734	0.785268	40.6363	43.0023	38.9531	1.10395
American Samoa	15.8063	15.3467	16.2055	0.947007	37.9644	41.6436	30.0408	1.38623
Andorra	79.8425	80.6065	79.1896	1.01789	96.6043	96.2172	96.5903	0.996138
Angola	9.89495	8.56811	11.3334	0.756004	11.7173	10.9332	12.8153	0.853134
Antigua and Barbuda	20.8401	22.0924	20.7069	1.06691	53.6167	55.0449	52.3974	1.05053
Argentina	18.021	17.809	18.58	0.958503	42.9533	42.9777	43.0024	0.999425
Armenia	26.3464	28.169	25.5222	1.10371	56.9729	60.7413	54.3771	1.11704
Australia	74.1529	72.9757	74.9072	0.974215	95.3167	93.8797	96.0519	0.977386
Austria	62.1194	59.7433	64.1473	0.931346	85.4587	85.745	84.8855	1.01013
Azerbaijan	19.6435	20.3011	19.6773	1.0317	56.1062	61.5869	51.0877	1.20551
Bahrain	15.2779	14.4087	16.4998	0.873264	63.5744	64.2056	63.6341	1.00898
Bangladesh	6.53769	4.27311	8.48173	0.503801	16.7217	15.4154	18.0299	0.854989
Barbados	22.4834	23.0578	21.837	1.05591	52.3323	53.7146	50.0605	1.07299
Belarus	44.6938	48.0243	41.8581	1.14731	78.6214	81.2853	75.3853	1.07827
Belgium	61.5623	60.4145	62.4122	0.967992	86.6779	84.9657	87.7424	0.968354
Belize	14.6264	13.628	15.809	0.86204	26.9269	28.8706	26.1859	1.10252
Benin	13.3303	10.6257	15.496	0.685703	14.4062	11.4218	16.7729	0.680969
Bermuda	28.4427	31.103	27.3902	1.13555	75.4556	76.133	75.3053	1.01099
Bhutan	7.91453	5.34488	10.054	0.531615	17.5631	16.8241	18.5861	0.905197
Bolivia	7.93253	6.54945	9.14094	0.716496	16.9842	16.922	17.1063	0.989228
Bosnia and Herzegovina	24.9691	24.9876	25.4114	0.983325	58.981	61.6856	56.4084	1.09355
Botswana	6.36987	9.59174	5.72129	1.6765	19.0177	18.624	19.4317	0.958434
Brazil	15.9483	15.8931	16.361	0.971402	41.507	42.9365	40.1803	1.06859
Brunei	20.0816	21.8676	19.2932	1.13344	61.3607	66.4605	57.0806	1.16433
Bulgaria	61.9872	65.5167	59.5971	1.09933	85.722	87.6541	83.5467	1.04916
Burkina Faso	15.4202	11.0798	18.7666	0.590401	18.2089	13.759	21.5516	0.638421
Burundi	7.5978	5.66351	9.30106	0.60891	9.48826	7.75067	11.1586	0.69459
Cambodia	8.25397	6.07724	10.1088	0.601183	14.5256	14.1775	15.0006	0.945126
Cameroon	12.7792	9.53974	15.5024	0.615372	12.1875	10.125	13.9663	0.724963
Canada	66.9437	67.0127	66.6824	1.00495	90.9485	90.7014	90.7692	0.999253
Cape Verde	10.8074	9.63115	12.0242	0.800979	26.5192	27.0345	25.9022	1.04372
Central African Republic	5.36518	5.10782	6.28351	0.812892	5.07564	2.79087	7.11751	0.392114
Chad	12.7715	9.57227	15.2375	0.628206	13.6973	10.8333	15.8916	0.681702
Chile	19.7808	19.5405	20.2032	0.967196	63.8814	63.7753	63.727	1.00076
China	15.2271	13.2131	16.9265	0.780619	74.1722	77.7305	72.2102	1.07645
Colombia	15.4869	15.5025	15.7816	0.982312	49.5704	51.8514	47.5666	1.09008
Comoros	7.46093	6.03809	8.91199	0.677524	10.8327	10.2039	11.8595	0.860394
Congo	7.64901	5.61494	9.49008	0.591664	10.6424	8.95607	12.2454	0.731382
Costa Rica	25.3233	27.2338	24.4381	1.1144	58.4379	60.8048	56.6152	1.074
Cote d'Ivoire	12.5932	7.82909	16.2501	0.481789	13.2419	9.72244	16.0628	0.605277
Croatia	63.5345	67.7605	57.8413	1.17149	80.9336	83.7474	77.1494	1.08552
Cuba	30.4986	33.7193	28.6796	1.17573	62.8282	65.6795	60.2555	1.09002
Cyprus	38.993	38.5243	39.5144	0.974944	88.8502	91.1218	87.2136	1.04481
Czech Republic	54.0061	54.5179	53.3785	1.02135	88.0397	88.399	87.1782	1.014
Democratic Republic of the Congo	9.48701	8.02241	10.9785	0.730739	10.6597	8.78944	12.4599	0.705419
Denmark	68.9229	70.1364	67.5787	1.03785	96.3198	95.6102	96.5221	0.990552
Djibouti	9.25863	7.80201	10.8103	0.721717	11.9142	10.6743	13.3809	0.797722
Dominica	16.4469	15.9739	17.1707	0.930299	34.4358	36.0368	33.5281	1.07482
Dominican Republic	11.9381	9.31828	14.0636	0.662579	35.8169	38.4217	33.7223	1.13936
Ecuador	10.0229	8.79746	11.2363	0.782953	36.2257	37.7733	34.7825	1.08599
Egypt	8.20663	5.99589	10.0764	0.595041	33.222	36.4861	31.2372	1.16803
El Salvador	11.413	9.08754	13.3522	0.680603	38.4854	39.8568	36.8363	1.082
Equatorial Guinea	6.59113	5.21153	8.04342	0.647924	18.3261	17.8766	18.8498	0.94837
Eritrea	5.23755	6.41828	5.72959	1.1202	8.55979	9.01537	9.53415	0.945586
Estonia	50.2748	53.2075	47.7138	1.11514	88.3588	89.9047	86.0203	1.04516
Ethiopia	7.27895	5.54076	8.89642	0.622809	10.9294	10.2	12.0565	0.846018
Federated States of Micronesia	7.52404	5.07087	9.62987	0.526577	14.1176	13.1518	14.8369	0.886426
Fiji	11.2276	9.01923	13.1092	0.688009	17.7642	17.2183	18.4401	0.933742
Finland	66.4013	63.8237	68.6413	0.929815	90.0771	88.2165	91.2416	0.966844
France	56.0916	53.5894	58.1029	0.922319	82.5064	80.1784	84.073	0.953676
Gabon	8.05129	7.64449	8.7648	0.872181	12.6007	12.2357	13.6421	0.896912
Georgia	35.1503	36.8097	32.8214	1.12152	49.5185	52.8745	45.5062	1.16192
Germany	69.1579	67.5386	70.3592	0.959911	92.1307	91.1915	92.5445	0.98538
Ghana	12.3758	7.93952	15.3572	0.51699	14.8235	13.1505	16.5124	0.796401
Greece	65.6439	65.1051	66.046	0.985753	85.8281	85.0775	86.1833	0.987169
Greenland	16.2316	15.464	17.4312	0.887143	37.5642	39.6582	37.3962	1.06049
Grenada	13.5785	12.3738	14.8241	0.834708	27.0708	26.91	27.8019	0.967921
Guam	34.8166	43.9781	32.5836	1.3497	53.1998	58.3372	49.6131	1.17584
Guatemala	4.38111	2.07415	6.33298	0.327516	17.8058	17.4544	18.3185	0.95283
Guinea	15.0613	11.6832	17.9006	0.652671	13.9308	10.6643	16.6871	0.639072
Guinea-Bissau	13.1207	10.0784	15.5064	0.649954	12.0564	9.58985	14.1146	0.679429
Guyana	11.1258	10.7631	11.8158	0.910909	19.1122	18.3315	19.853	0.92336
Haiti	8.99413	5.86446	11.4516	0.512109	10.9681	7.99977	13.3575	0.598898
Honduras	5.89529	2.82724	8.49598	0.332774	21.9058	20.8579	22.3155	0.934683
Hungary	41.8595	43.5611	40.2839	1.08135	73.5428	74.9461	71.6446	1.04608
Iceland	81.504	80.5272	82.0827	0.98105	99.882	99.9519	99.7042	1.00248
India	8.25562	6.27398	10.0626	0.623498	17.4768	16.4559	18.5797	0.885693
Indonesia	11.1953	9.481	12.6903	0.747108	18.3883	19.025	18.2583	1.04199
Iran	17.4801	19.2104	16.9048	1.13639	65.3533	68.1163	63.6424	1.0703
Iraq	8.52316	7.65484	9.40356	0.814036	20.5113	19.9208	21.22	0.938775
Ireland	54.3862	53.9039	54.7242	0.98501	96.1167	95.9721	95.8256	1.00153
Israel	46.1555	45.4908	46.5717	0.97679	76.674	76.1393	76.8776	0.990397
Italy	72.074	71.6044	72.2416	0.99118	91.1887	90.8328	91.1328	0.996708
Jamaica	20.9695	19.5713	22.235	0.8802	39.6677	39.87	39.4418	1.01086
Japan	59.4687	62.0815	57.6836	1.07624	80.8287	79.864	81.415	0.98095
Jordan	13.1985	13.7526	13.1809	1.04338	59.1151	61.19	57.7209	1.0601
Kazakhstan	28.7298	32.2012	26.7234	1.20498	62.9847	67.4388	59.0797	1.14149
Kenya	10.6369	9.10481	12.1407	0.749939	16.9428	17.5766	17.3165	1.01502
Kiribati	7.77322	6.25487	9.29283	0.673085	9.10396	7.65462	10.4981	0.729141
Kuwait	41.167	47.1914	38.2523	1.23369	83.8306	90.6345	80.6402	1.12394
Kyrgyzstan	21.1981	22.2784	20.7212	1.07515	42.5456	46.796	39.7492	1.17728
Laos	5.9254	4.38691	7.22711	0.607007	12.4631	11.42	13.5019	0.845803
Latvia	48.7486	51.7448	45.8569	1.1284	78.9596	80.8977	76.0713	1.06345
Lebanon	18.0132	17.0076	18.8865	0.900518	90.7005	89.5618	91.2169	0.981855
Lesotho	6.07479	6.88709	6.5193	1.05642	7.12241	7.52414	7.4381	1.01157
Liberia	14.6019	11.9495	16.7759	0.712299	12.2132	9.51138	14.4289	0.659189
Libya	16.4367	15.8045	17.4438	0.906023	59.5591	61.7839	57.7401	1.07003
Lithuania	61.9539	62.5495	61.2277	1.02159	82.2854	81.0848	82.9972	0.976958
Luxembourg	66.6378	63.9842	68.6515	0.932014	97.9246	96.6291	98.5477	0.98053
Macedonia	38.7978	42.1258	36.7443	1.14646	68.9458	75.1463	64.3207	1.16831
Madagascar	6.09709	6.94068	6.68135	1.03882	9.33441	8.86527	10.4162	0.851103
Malawi	10.3789	7.77984	12.4931	0.622731	13.0036	10.8976	14.8719	0.732769
Malaysia	13.3318	14.5978	13.4088	1.08867	51.6395	57.6296	47.9288	1.2024
Maldives	11.8414	10.9452	13.2218	0.827812	60.2347	68.5868	57.5685	1.1914
Mali	16.2845	11.9972	19.282	0.622197	21.2864	18.2414	23.517	0.77567
Malta	52.3654	51.7734	52.8471	0.979682	86.4452	85.7642	86.689	0.989333
Marshall Islands	8.82143	6.87726	10.5108	0.654301	14.731	14.2911	14.8453	0.962666
Mauritania	13.3765	10.2944	15.9097	0.647051	18.4693	16.3475	20.2684	0.806551
Mauritius	23.4679	26.6078	21.4306	1.24158	54.7375	59.9893	50.4503	1.18908
Mexico	11.5297	10.9879	12.1698	0.902888	46.0946	48.0662	44.2922	1.08521
Moldova	37.2168	42.3142	33.9266	1.24723	57.6389	63.4614	52.3783	1.2116
Mongolia	13.5486	13.6705	13.7306	0.995625	26.5133	32.6907	23.4424	1.39451
Montenegro	59.3932	60.6819	57.4285	1.05665	78.0018	79.69	74.8314	1.06493
Morocco	10.5036	8.62568	12.162	0.70923	28.19	30.1632	26.7492	1.12763
Mozambique	4.36644	2.68518	5.97724	0.449233	7.42762	5.65081	9.16493	0.616568
Myanmar	7.60421	5.81892	9.0763	0.641112	15.0737	14.7943	15.3276	0.965207
Namibia	5.44584	6.45279	5.4346	1.18735	12.6664	14.224	12.2927	1.15711
Nepal	6.98367	5.0892	8.72902	0.58302	12.79	12.001	13.6807	0.877226
Netherlands	70.5873	68.7725	71.9178	0.956265	93.8161	92.8335	94.2334	0.985144
New Zealand	75.7933	75.1927	75.9877	0.989538	92.7429	92.3739	92.7133	0.996339
Nicaragua	12.5239	11.8738	13.5768	0.874562	37.5707	38.9905	36.3361	1.07305
Niger	16.6457	12.9889	19.1316	0.678924	16.5285	13.6476	18.7171	0.72915
Nigeria	15.9111	12.9383	18.3885	0.703604	22.228	20.1977	23.8707	0.846126
North Korea	20.9154	23.7601	18.7638	1.26627	24.5389	27.5831	23.0513	1.1966
Northern Mariana Islands	42.6586	51.0839	34.5174	1.47994	65.787	73.3476	57.6299	1.27274
Norway	64.4265	64.9378	63.8668	1.01677	95.047	92.63	96.4564	0.96033
Oman	16.5749	17.459	17.0896	1.02161	75.1339	76.8068	74.6411	1.02902
Pakistan	8.88169	9.03613	9.02959	1.00072	12.6949	12.3829	12.7949	0.967794
Palestine	11.7765	11.7636	11.8491	0.992791	29.6505	31.107	28.4099	1.09494
Panama	17.8952	17.8836	18.4438	0.969625	50.4264	52.6271	48.7283	1.08001
Papua New Guinea	7.74564	6.81667	8.84558	0.77063	10.2198	9.35143	11.1213	0.840856
Paraguay	12.7555	12.326	13.3964	0.920098	25.9595	27.1034	25.4356	1.06557
Peru	11.5034	11.4779	11.8885	0.965457	39.9411	41.44	38.6581	1.07196
Philippines	14.2699	13.4329	15.3089	0.877459	23.2497	24.1014	22.7297	1.06035
Poland	31.8214	31.6624	32.1963	0.983415	70.6656	70.7373	70.2584	1.00682
Portugal	46.9743	44.4453	49.0154	0.906761	83.1835	81.4208	84.3384	0.965406
Puerto Rico	34.9371	36.7056	33.7829	1.08651	72.209	73.4137	71.0964	1.03259
Qatar	21.3959	21.363	22.0695	0.967985	87.8161	92.4239	86.7953	1.06485
Romania	38.3862	40.4038	37.4632	1.07849	73.9863	76.806	70.7945	1.08491
Russian Federation	55.7023	63.4624	48.8082	1.30024	76.7286	78.0676	74.8992	1.0423
Rwanda	8.31673	6.06238	10.2306	0.592574	13.1878	12.0236	14.4257	0.833482
Saint Lucia	15.0751	14.9238	15.6748	0.952088	38.6968	40.1987	37.9654	1.05882
Saint Vincent and the Grenadines	15.8012	14.9717	16.8556	0.888232	26.8137	28.9711	26.0045	1.11408
Samoa	12.2496	11.7675	13.015	0.90415	18.0505	17.9059	18.2223	0.982639
Sao Tome and Principe	14.5089	11.3073	17.0829	0.661909	15.6795	13.1281	17.8789	0.734278
Saudi Arabia	16.0069	14.9576	17.3632	0.861456	77.8656	83.8353	74.5349	1.12478
Senegal	14.8097	11.0371	17.4312	0.633179	12.4191	10.3678	14.2357	0.72829
Serbia	46.49	49.8454	43.5849	1.14364	70.1227	71.4943	68.3462	1.04606
Seychelles	15.8067	17.0039	15.1732	1.12066	46.0871	50.6925	41.842	1.21152
Sierra Leone	13.1795	10.0337	15.6401	0.641537	12.4285	9.33195	14.9869	0.622675
Singapore	32.3145	36.5242	29.8801	1.22236	88.273	92.7585	85.4032	1.08613
Slovakia	58.8047	66.0659	52.447	1.25967	91.6878	95.5417	86.4126	1.10565
Slovenia	66.183	67.2685	64.6454	1.04058	94.9527	94.4746	94.847	0.996073
Solomon Islands	7.09727	4.00247	9.53492	0.41977	10.2762	8.00428	12.17	0.657705
Somalia	10.0824	8.43316	11.7103	0.72015	8.33861	7.3053	9.80009	0.745432
South Africa	12.4047	11.8067	13.0823	0.902499	20.6856	20.9855	20.7846	1.00967
South Korea	18.7157	19.8448	18.4913	1.0732	83.8461	85.4552	82.7447	1.03276
South Sudan	8.55416	8.33407	9.26842	0.89919	10.6766	9.88518	11.8994	0.830727
Spain	72.6283	70.7311	73.9294	0.956739	94.4786	92.6199	95.5791	0.969039
Sri Lanka	16.2608	18.5892	15.5097	1.19855	56.7613	62.3993	51.5522	1.21041
Sudan	10.6814	8.16878	12.7492	0.640727	16.7033	15.6243	17.871	0.874281
Suriname	12.3618	10.3291	14.1346	0.730767	23.3308	23.907	22.9992	1.03947
Swaziland	6.77951	7.17215	7.10266	1.00978	8.09607	10.395	7.68149	1.35325
Sweden	57.8768	54.8925	60.2251	0.911455	85.8424	83.0197	87.7753	0.94582
Switzerland	75.7772	74.2998	76.7701	0.967823	92.6909	91.8609	93.004	0.987709
Syria	11.716	10.5769	13.0467	0.8107	47.6067	53.5919	44.6441	1.20043
Taiwan	46.0983	50.9423	43.5437	1.16991	85.1838	90.9991	79.9048	1.13884
Tajikistan	14.0099	13.8113	14.492	0.953028	27.3531	33.5736	23.1	1.4534
Tanzania	11.2067	8.52422	13.4138	0.63548	15.283	13.3192	16.9979	0.783579
Thailand	15.4177	15.6931	15.7764	0.994723	54.3323	60.2088	49.7587	1.21002
The Bahamas	20.7872	21.2632	20.6797	1.02822	47.9468	50.4251	45.5726	1.10648
The Gambia	15.1135	13.3486	16.7518	0.796847	12.998	11.1661	14.6944	0.75989
Timor-Leste	8.43082	6.87468	9.82604	0.699639	15.3376	15.2985	16.1161	0.94927
Togo	13.6727	10.4972	16.1287	0.650842	12.3581	10.9324	13.7574	0.794659
Tonga	10.696	7.44198	15.4747	0.480912	19.4722	17.7443	19.7452	0.898666
Trinidad and Tobago	16.1146	15.1628	17.1097	0.88621	41.6794	44.9772	39.1843	1.14784
Tunisia	21.6779	22.5032	21.7887	1.03279	53.2011	54.9463	52.0604	1.05543
Turkey	13.549	11.5727	15.3033	0.756224	64.2489	66.72	62.8396	1.06175
Turkmenistan	17.5378	17.8112	17.5542	1.01464	44.4778	49.786	40.5839	1.22674
Uganda	12.2893	8.93826	15.0556	0.593685	12.3175	11.0425	13.6977	0.806159
Ukraine	47.7219	52.6435	43.4208	1.2124	72.5416	77.8306	67.84	1.14727
United Arab Emirates	16.3054	15.4423	17.6599	0.874428	64.6403	68.9955	64.2592	1.07371
United Kingdom	72.6842	70.9757	73.9041	0.960375	93.8687	92.0453	94.9513	0.969395
United States	78.7351	75.9653	80.7687	0.940528	92.7394	91.8503	93.0924	0.986657
Uruguay	20.5387	20.836	20.6262	1.01017	46.1141	45.8406	46.4145	0.987634
Uzbekistan	24.2334	27.0141	22.0632	1.2244	55.5557	63.8794	48.8113	1.3087
Vanuatu	6.23698	6.72371	6.89193	0.975591	8.04945	7.7561	8.93944	0.867626
Venezuela	16.9304	16.8977	17.3304	0.975032	49.7269	51.5993	48.2942	1.06844
Vietnam	12.4858	12.7861	12.9756	0.985395	35.5403	40.6746	32.9796	1.23333
Virgin Islands, U.S.	20.6624	22.0076	19.9703	1.10202	54.7687	57.967	52.3575	1.10714
Yemen	7.27903	5.4422	8.99854	0.604787	14.9351	13.7589	16.2542	0.846482
Zambia	10.7213	8.29973	12.6992	0.653561	11.8546	10.1421	13.5279	0.74972
Zimbabwe	10.077	8.48142	11.6586	0.72748	8.10613	5.55965	10.3161	0.538929

## Sheet: Sheet3-MM
	1990				2017
Location	Both	Female	Male	GDR	Both	Female	Male	GDR
Global
Global	70.3903	66.5395	72.4944	0.917857	70.3903	66.5395	72.4944	0.917857
SDI Regions
High SDI	83.4273	81.6495	83.4938	0.977911	83.4273	81.6495	83.4938	0.977911
High-middle SDI	70.4855	65.3254	73.4096	0.889875	70.4855	65.3254	73.4096	0.889875
Middle SDI	53.8598	49.5925	56.7497	0.873881	53.8598	49.5925	56.7497	0.873881
Low-middle SDI	27.9234	25.5521	30.5334	0.836856	27.9234	25.5521	30.5334	0.836856
Low SDI	17.471	15.7959	19.5159	0.80939	17.471	15.7959	19.5159	0.80939
WHO Regions
African Region	21.5256	19.8669	23.4801	0.846114	21.5256	19.8669	23.4801	0.846114
Eastern Mediterranean Region	44.0783	41.2258	46.3784	0.888903	44.0783	41.2258	46.3784	0.888903
European Region	77.6409	74.7912	78.8225	0.948856	77.6409	74.7912	78.8225	0.948856
Region of the Americas	76.6586	74.4466	77.2806	0.963328	76.6586	74.4466	77.2806	0.963328
South-East Asia Region	30.1806	28.3292	32.1017	0.882483	30.1806	28.3292	32.1017	0.882483
Western Pacific Region	78.2382	73.4917	80.2601	0.91567	78.2382	73.4917	80.2601	0.91567
Countries
Afghanistan	14.4115	12.1803	17.0375	0.71491	14.4115	12.1803	17.0375	0.71491
Albania	49.2302	52.3556	46.7896	1.11896	49.2302	52.3556	46.7896	1.11896
Algeria	43.4038	44.1114	42.8641	1.0291	43.4038	44.1114	42.8641	1.0291
American Samoa	51.664	53.0227	46.4995	1.14029	51.664	53.0227	46.4995	1.14029
Andorra	83.0429	79.7721	83.6013	0.954197	83.0429	79.7721	83.6013	0.954197
Angola	16.7833	15.3735	18.6294	0.82523	16.7833	15.3735	18.6294	0.82523
Antigua and Barbuda	52.5925	52.6089	52.3626	1.0047	52.5925	52.6089	52.3626	1.0047
Argentina	48.3874	44.2803	51.3523	0.862284	48.3874	44.2803	51.3523	0.862284
Armenia	50.3399	52.0681	47.9422	1.08606	50.3399	52.0681	47.9422	1.08606
Australia	95.4498	96.6216	92.9983	1.03896	95.4498	96.6216	92.9983	1.03896
Austria	76.4245	72.3837	78.4687	0.922453	76.4245	72.3837	78.4687	0.922453
Azerbaijan	48.0582	48.8102	47.3724	1.03035	48.0582	48.8102	47.3724	1.03035
Bahrain	66.4544	66.2562	65.7761	1.0073	66.4544	66.2562	65.7761	1.0073
Bangladesh	27.0312	26.8129	27.6248	0.970608	27.0312	26.8129	27.6248	0.970608
Barbados	49.8186	48.9624	50.4941	0.969666	49.8186	48.9624	50.4941	0.969666
Belarus	74.6074	72.7562	76.9201	0.945867	74.6074	72.7562	76.9201	0.945867
Belgium	72.8533	69.051	74.3888	0.928245	72.8533	69.051	74.3888	0.928245
Belize	39.1444	39.6315	39.0349	1.01528	39.1444	39.6315	39.0349	1.01528
Benin	14.6938	12.3829	17.569	0.704817	14.6938	12.3829	17.569	0.704817
Bermuda	65.5057	62.9727	66.4855	0.947163	65.5057	62.9727	66.4855	0.947163
Bhutan	28.2749	26.527	30.123	0.880624	28.2749	26.527	30.123	0.880624
Bolivia	27.2671	26.8671	27.6815	0.97058	27.2671	26.8671	27.6815	0.97058
Bosnia and Herzegovina	41.0833	43.2893	38.9645	1.11099	41.0833	43.2893	38.9645	1.11099
Botswana	34.4366	33.5524	35.4309	0.94698	34.4366	33.5524	35.4309	0.94698
Brazil	46.3667	45.3047	47.1868	0.960115	46.3667	45.3047	47.1868	0.960115
Brunei	63.6478	67.315	60.3109	1.11613	63.6478	67.315	60.3109	1.11613
Bulgaria	66.4026	72.5138	60.1438	1.20567	66.4026	72.5138	60.1438	1.20567
Burkina Faso	15.6504	13.3081	18.6514	0.713517	15.6504	13.3081	18.6514	0.713517
Burundi	10.608	9.09366	12.7471	0.713391	10.608	9.09366	12.7471	0.713391
Cambodia	23.2379	22.3755	24.4151	0.916461	23.2379	22.3755	24.4151	0.916461
Cameroon	14.9671	13.275	16.9349	0.783885	14.9671	13.275	16.9349	0.783885
Canada	80.7874	78.4586	81.0576	0.967936	80.7874	78.4586	81.0576	0.967936
Cape Verde	34.0529	31.3071	37.9079	0.825873	34.0529	31.3071	37.9079	0.825873
Central African Republic	6.52113	4.57969	9.11918	0.502204	6.52113	4.57969	9.11918	0.502204
Chad	11.7274	9.69136	14.2096	0.682028	11.7274	9.69136	14.2096	0.682028
Chile	61.9198	59.5005	63.4338	0.937994	61.9198	59.5005	63.4338	0.937994
China	79.0309	70.3004	82.5852	0.851248	79.0309	70.3004	82.5852	0.851248
Colombia	51.0717	50.8254	51.1249	0.994141	51.0717	50.8254	51.1249	0.994141
Comoros	14.6117	12.8479	16.7521	0.766945	14.6117	12.8479	16.7521	0.766945
Congo	16.448	14.7188	18.5907	0.791728	16.448	14.7188	18.5907	0.791728
Costa Rica	56.1168	56.1644	55.7914	1.00669	56.1168	56.1644	55.7914	1.00669
Cote d'Ivoire	13.9672	11.1635	17.1383	0.651376	13.9672	11.1635	17.1383	0.651376
Croatia	71.5211	73.2857	69.3774	1.05633	71.5211	73.2857	69.3774	1.05633
Cuba	59.3486	60.182	58.3143	1.03203	59.3486	60.182	58.3143	1.03203
Cyprus	77.4874	80.1408	74.6733	1.07322	77.4874	80.1408	74.6733	1.07322
Czech Republic	61.1246	49.8509	68.261	0.730298	61.1246	49.8509	68.261	0.730298
Democratic Republic of the Congo	13.5428	11.4165	16.0981	0.709185	13.5428	11.4165	16.0981	0.709185
Denmark	87.0203	88.2641	84.8577	1.04014	87.0203	88.2641	84.8577	1.04014
Djibouti	17.0125	15.549	18.8955	0.822895	17.0125	15.549	18.8955	0.822895
Dominica	37.8552	35.4155	39.8765	0.888131	37.8552	35.4155	39.8765	0.888131
Dominican Republic	43.4943	43.0187	43.9092	0.97972	43.4943	43.0187	43.9092	0.97972
Ecuador	42.9231	42.3862	43.3734	0.977239	42.9231	42.3862	43.3734	0.977239
Egypt	47.0003	48.9559	45.8275	1.06826	47.0003	48.9559	45.8275	1.06826
El Salvador	48.1373	47.2864	49.2399	0.960326	48.1373	47.2864	49.2399	0.960326
Equatorial Guinea	30.4379	29.2552	31.7695	0.920858	30.4379	29.2552	31.7695	0.920858
Eritrea	11.7825	9.95707	14.0221	0.7101	11.7825	9.95707	14.0221	0.7101
Estonia	82.984	84.6322	80.6564	1.04929	82.984	84.6322	80.6564	1.04929
Ethiopia	13.8098	12.516	15.7036	0.797015	13.8098	12.516	15.7036	0.797015
Federated States of Micronesia	27.867	28.6228	26.1619	1.09406	27.867	28.6228	26.1619	1.09406
Fiji	33.9156	35.2832	31.4749	1.121	33.9156	35.2832	31.4749	1.121
Finland	82.1552	80.3427	82.5694	0.973031	82.1552	80.3427	82.5694	0.973031
France	68.8396	63.4137	71.7432	0.883897	68.8396	63.4137	71.7432	0.883897
Gabon	20.489	19.4037	21.9857	0.88256	20.489	19.4037	21.9857	0.88256
Georgia	45.271	44.004	46.3195	0.950011	45.271	44.004	46.3195	0.950011
Germany	87.351	85.7483	87.2006	0.983346	87.351	85.7483	87.2006	0.983346
Ghana	20.8286	19.1211	22.8285	0.837597	20.8286	19.1211	22.8285	0.837597
Greece	69.5521	66.7971	70.8846	0.942336	69.5521	66.7971	70.8846	0.942336
Greenland	48.9198	48.563	49.1104	0.988854	48.9198	48.563	49.1104	0.988854
Grenada	33.2177	30.4479	35.8358	0.849652	33.2177	30.4479	35.8358	0.849652
Guam	61.5974	65.0771	57.9515	1.12296	61.5974	65.0771	57.9515	1.12296
Guatemala	34.2126	32.9582	35.6024	0.925731	34.2126	32.9582	35.6024	0.925731
Guinea	11.38	8.98924	14.1632	0.634689	11.38	8.98924	14.1632	0.634689
Guinea-Bissau	11.7022	9.96261	13.6918	0.727633	11.7022	9.96261	13.6918	0.727633
Guyana	32.0392	31.2481	32.7681	0.953614	32.0392	31.2481	32.7681	0.953614
Haiti	15.2371	13.7955	17.2262	0.800842	15.2371	13.7955	17.2262	0.800842
Honduras	32.4377	32.0588	31.0886	1.03121	32.4377	32.0588	31.0886	1.03121
Hungary	48.3134	50.4326	45.9409	1.09777	48.3134	50.4326	45.9409	1.09777
Iceland	84.5151	83.8323	83.3664	1.00559	84.5151	83.8323	83.3664	1.00559
India	26.5943	24.6675	28.6684	0.860443	26.5943	24.6675	28.6684	0.860443
Indonesia	30.5777	30.2513	31.1647	0.970691	30.5777	30.2513	31.1647	0.970691
Iran	64.0225	65.017	62.8057	1.03521	64.0225	65.017	62.8057	1.03521
Iraq	37.5676	38.2612	37.4391	1.02196	37.5676	38.2612	37.4391	1.02196
Ireland	80.5136	78.9225	80.2789	0.983104	80.5136	78.9225	80.2789	0.983104
Israel	66.9264	64.6831	67.772	0.954423	66.9264	64.6831	67.772	0.954423
Italy	83.975	80.3924	85.3689	0.941706	83.975	80.3924	85.3689	0.941706
Jamaica	43.0522	40.9404	44.6618	0.916677	43.0522	40.9404	44.6618	0.916677
Japan	76.8796	77.8159	75.3254	1.03306	76.8796	77.8159	75.3254	1.03306
Jordan	59.6451	60.1642	58.8878	1.02168	59.6451	60.1642	58.8878	1.02168
Kazakhstan	50.9417	50.8878	50.8212	1.00131	50.9417	50.8878	50.8212	1.00131
Kenya	23.5718	21.5757	25.9264	0.83219	23.5718	21.5757	25.9264	0.83219
Kiribati	14.5789	13.2703	15.6844	0.846084	14.5789	13.2703	15.6844	0.846084
Kuwait	81.5328	88.8075	76.5662	1.15988	81.5328	88.8075	76.5662	1.15988
Kyrgyzstan	38.7127	38.6599	38.7487	0.99771	38.7127	38.6599	38.7487	0.99771
Laos	21.6176	21.1843	22.5536	0.939287	21.6176	21.1843	22.5536	0.939287
Latvia	84.0612	87.0125	79.9728	1.08803	84.0612	87.0125	79.9728	1.08803
Lebanon	75.1185	74.3779	75.6253	0.983505	75.1185	74.3779	75.6253	0.983505
Lesotho	13.9634	12.4901	15.9651	0.782337	13.9634	12.4901	15.9651	0.782337
Liberia	14.8045	12.659	17.417	0.726819	14.8045	12.659	17.417	0.726819
Libya	59.2432	60.0044	58.2863	1.02948	59.2432	60.0044	58.2863	1.02948
Lithuania	69.818	67.3754	72.3996	0.930605	69.818	67.3754	72.3996	0.930605
Luxembourg	82.9226	79.9629	84.2677	0.948915	82.9226	79.9629	84.2677	0.948915
Macedonia	49.2662	53.3977	46.6364	1.14498	49.2662	53.3977	46.6364	1.14498
Madagascar	12.8196	11.608	14.5323	0.798772	12.8196	11.608	14.5323	0.798772
Malawi	13.8576	11.9295	16.0564	0.742976	13.8576	11.9295	16.0564	0.742976
Malaysia	58.811	59.3992	58.0478	1.02328	58.811	59.3992	58.0478	1.02328
Maldives	65.0095	67.424	63.2144	1.06659	65.0095	67.424	63.2144	1.06659
Mali	16.4359	14.6801	18.501	0.793475	16.4359	14.6801	18.501	0.793475
Malta	71.6246	69.4388	72.6187	0.956212	71.6246	69.4388	72.6187	0.956212
Marshall Islands	30.3134	32.1745	27.6407	1.16403	30.3134	32.1745	27.6407	1.16403
Mauritania	21.4623	19.7835	23.4117	0.845027	21.4623	19.7835	23.4117	0.845027
Mauritius	59.7413	61.6777	57.9467	1.06439	59.7413	61.6777	57.9467	1.06439
Mexico	53.3868	53.5381	53.0308	1.00957	53.3868	53.5381	53.0308	1.00957
Moldova	61.6641	60.2929	62.9324	0.958059	61.6641	60.2929	62.9324	0.958059
Mongolia	32.9449	31.7455	34.2415	0.927106	32.9449	31.7455	34.2415	0.927106
Montenegro	50.994	54.3305	47.8438	1.13558	50.994	54.3305	47.8438	1.13558
Morocco	37.8722	38.2354	37.9002	1.00884	37.8722	38.2354	37.9002	1.00884
Mozambique	12.806	10.7562	15.3033	0.702871	12.806	10.7562	15.3033	0.702871
Myanmar	25.1378	24.3656	25.9393	0.93933	25.1378	24.3656	25.9393	0.93933
Namibia	22.4565	20.669	24.4941	0.843838	22.4565	20.669	24.4941	0.843838
Nepal	19.8482	18.8022	21.1329	0.889712	19.8482	18.8022	21.1329	0.889712
Netherlands	79.4371	76.0389	80.4247	0.945467	79.4371	76.0389	80.4247	0.945467
New Zealand	99.97	96.5485	99.8895	0.966553	99.97	96.5485	99.8895	0.966553
Nicaragua	45.8819	45.1472	46.4831	0.971262	45.8819	45.1472	46.4831	0.971262
Niger	13.0452	10.9856	15.54	0.706924	13.0452	10.9856	15.54	0.706924
Nigeria	22.448	21.116	23.4917	0.89887	22.448	21.116	23.4917	0.89887
North Korea	40.9427	40.2772	41.5756	0.968771	40.9427	40.2772	41.5756	0.968771
Northern Mariana Islands	71.7163	78.2396	65.7268	1.19038	71.7163	78.2396	65.7268	1.19038
Norway	86.3029	86.1642	85.0712	1.01285	86.3029	86.1642	85.0712	1.01285
Oman	71.128	68.8225	70.8859	0.97089	71.128	68.8225	70.8859	0.97089
Pakistan	20.2126	19.2634	21.3282	0.903186	20.2126	19.2634	21.3282	0.903186
Palestine	40.7013	40.5749	40.8597	0.993028	40.7013	40.5749	40.8597	0.993028
Panama	50.7088	50.0096	51.1613	0.977489	50.7088	50.0096	51.1613	0.977489
Papua New Guinea	20.7106	21.9037	19.6623	1.114	20.7106	21.9037	19.6623	1.114
Paraguay	37.0991	34.8925	38.9558	0.895693	37.0991	34.8925	38.9558	0.895693
Peru	45.0195	45.4579	44.5785	1.01973	45.0195	45.4579	44.5785	1.01973
Philippines	36.7129	36.2579	37.2691	0.972867	36.7129	36.2579	37.2691	0.972867
Poland	39.2881	45.4998	32.7763	1.38819	39.2881	45.4998	32.7763	1.38819
Portugal	34.7912	24.3205	42.432	0.573164	34.7912	24.3205	42.432	0.573164
Puerto Rico	61.8435	61.8539	61.411	1.00721	61.8435	61.8539	61.411	1.00721
Qatar	88.7011	89.9179	86.1143	1.04417	88.7011	89.9179	86.1143	1.04417
Romania	49.5047	51.3857	47.532	1.08108	49.5047	51.3857	47.532	1.08108
Russian Federation	70.0231	67.0946	72.9217	0.920091	70.0231	67.0946	72.9217	0.920091
Rwanda	16.0848	14.6796	17.759	0.8266	16.0848	14.6796	17.759	0.8266
Saint Lucia	44.4145	43.6057	45.055	0.967833	44.4145	43.6057	45.055	0.967833
Saint Vincent and the Grenadines	36.7382	36.1315	37.4601	0.964533	36.7382	36.1315	37.4601	0.964533
Samoa	31.6802	30.9423	31.4168	0.984896	31.6802	30.9423	31.4168	0.984896
Sao Tome and Principe	21.1863	19.0149	24.2537	0.783999	21.1863	19.0149	24.2537	0.783999
Saudi Arabia	75.1779	79.875	72.198	1.10633	75.1779	79.875	72.198	1.10633
Senegal	14.0558	12.1181	16.3552	0.740931	14.0558	12.1181	16.3552	0.740931
Serbia	22.9895	22.1942	24.2204	0.916344	22.9895	22.1942	24.2204	0.916344
Seychelles	57.3111	56.1403	57.9447	0.96886	57.3111	56.1403	57.9447	0.96886
Sierra Leone	13.8249	11.8638	16.1575	0.73426	13.8249	11.8638	16.1575	0.73426
Singapore	82.0392	83.5847	79.8391	1.04691	82.0392	83.5847	79.8391	1.04691
Slovakia	97.8281	100	94.7992	1.05486	97.8281	100	94.7992	1.05486
Slovenia	54.6334	56.7225	52.5068	1.08029	54.6334	56.7225	52.5068	1.08029
Solomon Islands	19.7237	19.9113	19.5066	1.02075	19.7237	19.9113	19.5066	1.02075
Somalia	7.28164	5.81481	9.32212	0.623764	7.28164	5.81481	9.32212	0.623764
South Africa	32.603	31.8708	33.5061	0.951193	32.603	31.8708	33.5061	0.951193
South Korea	78.4208	79.1326	76.9548	1.0283	78.4208	79.1326	76.9548	1.0283
South Sudan	11.7218	10.8389	13.3246	0.813447	11.7218	10.8389	13.3246	0.813447
Spain	82.962	79.2512	84.4003	0.938991	82.962	79.2512	84.4003	0.938991
Sri Lanka	62.9015	64.1892	61.572	1.04251	62.9015	64.1892	61.572	1.04251
Sudan	27.5516	27.8349	28.2194	0.986376	27.5516	27.8349	28.2194	0.986376
Suriname	34.1643	33.2616	35.2039	0.944825	34.1643	33.2616	35.2039	0.944825
Swaziland	20.6178	20.0108	21.8923	0.914056	20.6178	20.0108	21.8923	0.914056
Sweden	72.4927	64.1614	76.5182	0.838512	72.4927	64.1614	76.5182	0.838512
Switzerland	83.9655	76.342	87.5581	0.871901	83.9655	76.342	87.5581	0.871901
Syria	55.7452	58.3763	53.7282	1.08651	55.7452	58.3763	53.7282	1.08651
Taiwan	85.8834	90.1156	81.7782	1.10195	85.8834	90.1156	81.7782	1.10195
Tajikistan	30.4912	31.4137	30.5714	1.02755	30.4912	31.4137	30.5714	1.02755
Tanzania	15.9644	14.3385	17.9452	0.799016	15.9644	14.3385	17.9452	0.799016
Thailand	61.2824	61.0057	61.0132	0.999876	61.2824	61.0057	61.0132	0.999876
The Bahamas	51.6099	51.2621	51.7598	0.990384	51.6099	51.2621	51.7598	0.990384
The Gambia	15.9208	13.6497	18.5485	0.735894	15.9208	13.6497	18.5485	0.735894
Timor-Leste	24.174	23.58	25.1925	0.935992	24.174	23.58	25.1925	0.935992
Togo	15.3732	13.4682	17.6427	0.763384	15.3732	13.4682	17.6427	0.763384
Tonga	32.2994	33.9913	30.8354	1.10235	32.2994	33.9913	30.8354	1.10235
Trinidad and Tobago	44.4082	43.7151	45.0237	0.970936	44.4082	43.7151	45.0237	0.970936
Tunisia	52.1399	53.0078	51.1402	1.03652	52.1399	53.0078	51.1402	1.03652
Turkey	61.4315	63.9784	59.5191	1.07492	61.4315	63.9784	59.5191	1.07492
Turkmenistan	51.0268	51.9331	50.1052	1.03648	51.0268	51.9331	50.1052	1.03648
Uganda	13.4959	12.4991	14.9923	0.833699	13.4959	12.4991	14.9923	0.833699
Ukraine	72.8159	69.7004	75.5386	0.922712	72.8159	69.7004	75.5386	0.922712
United Arab Emirates	76.0219	74.6311	74.547	1.00113	76.0219	74.6311	74.547	1.00113
United Kingdom	94.8545	93.448	94.1149	0.992914	94.8545	93.448	94.1149	0.992914
United States	87.0614	86.1486	86.303	0.998211	87.0614	86.1486	86.303	0.998211
Uruguay	48.0309	42.9152	52.0123	0.825098	48.0309	42.9152	52.0123	0.825098
Uzbekistan	42.9087	44.7744	41.4392	1.08048	42.9087	44.7744	41.4392	1.08048
Vanuatu	17.0191	17.9183	16.3464	1.09616	17.0191	17.9183	16.3464	1.09616
Venezuela	53.1054	52.198	53.7204	0.97166	53.1054	52.198	53.7204	0.97166
Vietnam	47.5612	46.4479	48.4893	0.957901	47.5612	46.4479	48.4893	0.957901
Virgin Islands, U.S.	52.9152	52.2419	53.0648	0.984491	52.9152	52.2419	53.0648	0.984491
Yemen	24.7912	24.0165	26.1013	0.920124	24.7912	24.0165	26.1013	0.920124
Zambia	13.1592	11.4056	15.3454	0.743258	13.1592	11.4056	15.3454	0.743258
Zimbabwe	13.6333	10.6833	17.006	0.628209	13.6333	10.6833	17.006	0.628209

## Sheet: Sheet4-leukemia
	1990				2017
Location	Both	Female	Male	GDR	Both	Female	Male	GDR
Global
Global	44.0758	50.5225	47.8075	1.05679	62.1741	65.9269	65.8189	1.00164
SDI Regions
High SDI	56.2489	60.6595	60.6429	1.00027	66.7551	70.8321	69.9644	1.0124
High-middle SDI	44.8797	52.6317	47.2081	1.11489	83.7605	85.605	85.2256	1.00445
Middle SDI	39.8035	47.8814	42.1983	1.13468	62.6756	67.1883	65.4708	1.02623
Low-middle SDI	29.7286	37.4807	33.9261	1.10478	26.6082	34.7241	31.8928	1.08878
Low SDI	26.565	34.5224	30.8084	1.12055	19.9139	29.6949	24.5329	1.21041
WHO Regions
African Region	26.0948	37.5187	28.2825	1.32657	22.2668	35.7073	24.1202	1.48039
Eastern Mediterranean Region	29.5732	36.9026	34.1845	1.07951	36.1146	41.8883	41.484	1.00975
European Region	53.9546	58.8775	58.2395	1.01095	64.8221	69.5875	67.7628	1.02693
Region of the Americas	42.2055	48.3878	46.8995	1.03173	49.6043	55.6124	53.5847	1.03784
South-East Asia Region	26.2029	33.3762	31.5558	1.05769	21.8777	30.2913	28.1632	1.07556
Western Pacific Region	48.9965	56.3851	50.4497	1.11765	90.2498	90.8306	91.5334	0.992322
Countries
Afghanistan	27.9121	32.8028	34.3271	0.955593	26.9713	31.3108	33.7578	0.927513
Albania	36.6646	42.5209	42.7112	0.995545	60.0768	63.9833	63.9549	1.00044
Algeria	20.3074	25.012	29.4795	0.848454	28.4012	34.5555	35.5992	0.97068
American Samoa	21.0281	34.3614	19.6696	1.74693	35.6919	52.4971	27.6216	1.90058
Andorra	67.7583	71.9648	70.9959	1.01365	69.3555	71.8147	73.4193	0.978145
Angola	29.6293	44.1936	26.8656	1.64499	19.7919	35.8562	17.8821	2.00515
Antigua and Barbuda	26.6281	37.9677	29.8328	1.27268	37.4885	46.6302	40.4859	1.15176
Argentina	23.5912	32.0561	30.2209	1.06073	30.4983	38.2537	36.616	1.04472
Armenia	35.2032	44.5036	37.5929	1.18383	48.2602	55.381	51.207	1.08151
Australia	64.2129	68.6034	67.4257	1.01747	77.1133	80.3774	79.2262	1.01453
Austria	60.8319	65.7656	63.6093	1.0339	73.4846	77.3245	75.7643	1.02059
Azerbaijan	38.3969	43.6092	43.9279	0.992746	57.9029	63.4776	60.3771	1.05135
Bahrain	17.3777	27.5006	24.4036	1.12691	38.9285	53.0627	41.8859	1.26684
Bangladesh	26.6395	33.2568	31.925	1.04172	16.4649	23.9372	23.6579	1.01181
Barbados	21.2393	25.9684	30.8468	0.841849	28.3848	32.3457	37.6611	0.858862
Belarus	49.4699	56.595	51.4822	1.09931	68.8689	75.9982	67.9726	1.11807
Belgium	53.064	58.9465	57.0433	1.03336	61.092	65.0828	65.5145	0.993412
Belize	42.3899	50.1391	43.9801	1.14004	37.5196	43.8606	42.6332	1.02879
Benin	23.2036	36.9116	24.5128	1.50581	16.533	30.102	19.6811	1.52949
Bermuda	27.0909	31.972	35.8522	0.891772	50.4118	49.2601	58.4903	0.842191
Bhutan	23.8617	31.1564	29.9061	1.04181	13.2912	23.6119	20.0589	1.17712
Bolivia	35.929	41.6078	40.7501	1.02105	26.5897	34.9677	31.57	1.10763
Bosnia and Herzegovina	21.8572	28.1045	30.4033	0.92439	38.7947	45.7248	44.2571	1.03316
Botswana	11.984	35.6825	1.93236	18.4657	16.771	35.9846	9.43081	3.81565
Brazil	23.9401	33.2246	28.6235	1.16074	27.8128	35.9512	33.6308	1.069
Brunei	17.2945	20.6918	28.0923	0.736564	31.1036	34.681	39.9004	0.869191
Bulgaria	35.1298	42.8408	40.4782	1.05837	52.52	59.7287	55.3807	1.07851
Burkina Faso	25.7551	35.9921	28.5319	1.26147	23.4326	33.8769	27.7226	1.222
Burundi	32.0646	44.731	31.5244	1.41893	26.6159	41.5951	26.0826	1.59475
Cambodia	36.6257	41.6544	40.9984	1.016	28.963	36.1586	34.049	1.06196
Cameroon	19.0683	33.1306	21.1447	1.56685	12.5608	25.9606	17.7137	1.46556
Canada	62.8033	66.2954	66.6843	0.994167	72.2054	74.9505	75.3696	0.994439
Cape Verde	20.2324	30.071	25.2913	1.18899	20.5244	32.2015	25.6733	1.25428
Central African Republic	26.0488	41.3462	21.3925	1.93274	20.7436	34.5147	20.9543	1.64714
Chad	24.2182	36.0752	25.5803	1.41027	20.2379	32.2481	23.6073	1.36602
Chile	24.6369	31.1503	31.9373	0.975358	42.2441	47.959	47.5573	1.00845
China	50.9402	58.7009	51.5579	1.13854	99.9864	100	99.9847	1.00015
Colombia	31.9367	40.2167	35.5827	1.13023	40.6883	49.4309	43.3512	1.14024
Comoros	27.0514	41.4134	25.1259	1.64824	19.0521	35.7277	16.7904	2.12786
Congo	23.3193	38.96	21.1017	1.8463	13.8274	30.8098	12.7308	2.4201
Costa Rica	28.132	36.5989	33.1268	1.10481	36.6595	44.4811	41.4679	1.07266
Cote d'Ivoire	16.4775	31.98	19.8269	1.61296	10.7776	29.8321	13.3232	2.23911
Croatia	64.3205	70.4755	65.842	1.07037	72.9636	73.0174	77.9528	0.936687
Cuba	29.5639	37.6822	34.9648	1.07772	42.5488	49.4277	47.0357	1.05086
Cyprus	36.4302	42.8124	42.3067	1.01195	65.2969	70.2167	68.6536	1.02277
Czech Republic	40.5628	46.2468	46.4572	0.995471	60.4052	62.1641	65.8745	0.943675
Democratic Republic of the Congo	29.0652	44.3964	25.4083	1.74732	23.1133	37.8174	22.0232	1.71716
Denmark	63.1749	65.5339	68.2078	0.960796	77.9924	77.7502	82.397	0.943604
Djibouti	27.1238	42.5554	27.5372	1.54538	18.0457	37.0023	18.1067	2.04357
Dominica	26.7084	32.9316	33.7474	0.975826	31.6366	36.2447	39.5581	0.91624
Dominican Republic	38.3485	47.3369	40.711	1.16276	34.8912	42.6888	39.6965	1.07538
Ecuador	29.9679	37.6445	34.4868	1.09156	32.2173	39.0558	37.7558	1.03443
Egypt	36.9148	45.5622	39.8619	1.143	42.7354	51.099	45.9129	1.11296
El Salvador	40.7422	48.3093	42.7408	1.13028	36.3389	44.6225	40.0066	1.11538
Equatorial Guinea	27.5637	42.0748	24.6579	1.70634	17.4931	35.9491	15.1318	2.37573
Eritrea	29.1032	45.7127	27.3432	1.67182	19.9971	39.8016	18.4948	2.15205
Estonia	49.5913	58.4636	50.241	1.16366	77.9786	81.09	79.2705	1.02295
Ethiopia	22.5862	26.0925	32.0601	0.813864	19.0145	25.8413	26.3274	0.981536
Federated States of Micronesia	19.4641	31.1368	22.1832	1.40362	19.9205	34.8092	20.5107	1.69713
Fiji	7.4337	22.7299	9.06468	2.50752	7.61833	27.1919	7.01393	3.87684
Finland	57.7905	61.7192	62.3213	0.99034	82.8846	83.3387	86.2352	0.966412
France	49.5946	56.4451	53.3305	1.0584	61.467	65.5448	65.7299	0.997184
Gabon	17.9347	36.6876	14.5117	2.52814	10.727	29.7486	12.1123	2.45608
Georgia	44.8317	53.1054	46.6965	1.13725	40.2277	48.3475	44.1568	1.0949
Germany	56.8173	61.9291	60.822	1.0182	56.9272	65.3717	57.9629	1.12782
Ghana	21.2292	22.4494	32.5683	0.689301	14.9786	21.5704	24.0992	0.895069
Greece	52.8815	60.4895	55.8815	1.08246	56.2095	62.4859	59.7128	1.04644
Greenland	28.5659	42.1362	31.594	1.33368	44.0987	54.2531	47.5103	1.14192
Grenada	28.3078	38.5581	29.1829	1.32126	37.345	48.7196	35.0565	1.38974
Guam	21.3709	37.0702	24.1975	1.53199	40.2828	62.9795	33.775	1.86468
Guatemala	36.1013	42.7316	39.7476	1.07507	31.6416	39.6048	36.0243	1.09939
Guinea	23.0135	37.0415	25.0047	1.48138	15.4531	31.8417	18.2085	1.74873
Guinea-Bissau	23.2488	34.2473	26.8093	1.27744	16.0737	28.3664	19.8866	1.42641
Guyana	27.8747	40.3445	27.5415	1.46486	30.7614	39.6793	34.0489	1.16536
Haiti	32.1905	36.4456	38.6531	0.942888	26.1172	31.4651	33.5263	0.93852
Honduras	29.4717	36.4513	34.8705	1.04533	29.4838	35.3074	36.5372	0.966342
Hungary	35.407	42.9882	40.455	1.06262	48.9433	54.0677	53.6884	1.00706
Iceland	76.3097	77.3339	79.766	0.96951	76.1755	77.9458	79.6236	0.978928
India	21.7466	29.197	27.7988	1.0503	15.3574	23.9121	22.7826	1.04958
Indonesia	34.9609	40.7018	39.8965	1.02019	27.7847	36.0114	32.9484	1.09296
Iran	26.7686	34.4265	32.0303	1.07481	52.558	61.557	53.8839	1.1424
Iraq	26.4485	34.9432	30.6129	1.14145	31.325	39.2978	35.628	1.103
Ireland	48.3811	54.6566	52.64	1.03831	72.6455	75.2949	75.9221	0.991738
Israel	40.2077	46.6773	45.4348	1.02735	56.0267	59.6804	61.0079	0.978241
Italy	59.5315	63.8983	63.289	1.00963	66.78	70.3268	70.5789	0.996429
Jamaica	37.278	45.241	40.9269	1.10541	36.9113	41.9105	43.7466	0.958029
Japan	44.9598	51.6109	48.905	1.05533	53.5239	61.7814	55.5117	1.11294
Jordan	38.6073	46.3479	41.0624	1.12872	58.1965	67.2887	57.6076	1.16805
Kazakhstan	31.6614	39.8005	36.4483	1.09197	54.49	60.9879	56.4916	1.07959
Kenya	27.9209	41.0108	26.9714	1.52053	24.0698	39.5627	23.9991	1.64851
Kiribati	24.0726	34.9035	23.5623	1.48133	20.8902	34.3117	19.8237	1.73085
Kuwait	52.6358	62.8788	52.774	1.19147	66.7228	76.5351	66.8743	1.14446
Kyrgyzstan	37.3554	46.187	39.6607	1.16455	34.3849	41.2371	39.8774	1.0341
Laos	36.2778	42.1894	39.9844	1.05515	30.5847	37.3823	35.5039	1.0529
Latvia	49.5398	60.039	47.6248	1.26067	75.246	84.1706	68.5762	1.2274
Lebanon	36.0475	42.2845	40.7779	1.03695	77.0938	80.1626	78.2052	1.02503
Lesotho	15.2586	35.1979	8.78801	4.00522	14.6965	32.8183	10.0369	3.26976
Liberia	24.6799	38.4797	26.5184	1.45105	14.2341	27.8517	17.7471	1.56937
Libya	36.3373	44.3767	37.8222	1.1733	52.5347	59.4395	52.7516	1.12678
Lithuania	50.1058	55.9535	53.6765	1.04242	68.8275	71.3264	72.9138	0.978229
Luxembourg	56.2016	61.5973	60.0508	1.02575	69.3738	73.1622	72.3765	1.01086
Macedonia	34.7828	41.3174	40.7831	1.0131	49.0503	58.39	51.2388	1.13957
Madagascar	25.6506	43.1602	24.7685	1.74254	23.6247	39.7413	21.5723	1.84224
Malawi	31.5396	44.49	31.5967	1.40806	23.7931	40.0392	23.4609	1.70664
Malaysia	14.8794	18.5797	25.7405	0.721809	35.0405	39.6855	42.7336	0.928672
Maldives	32.5482	39.5434	36.538	1.08226	56.6094	67.4564	55.3024	1.21977
Mali	29.3557	42.5459	27.9122	1.52428	25.6679	41.568	24.0326	1.72965
Malta	40.0425	47.7452	44.4915	1.07313	53.3244	58.5693	57.9875	1.01003
Marshall Islands	19.509	31.4498	22.1469	1.42005	21.1486	36.1015	21.7951	1.6564
Mauritania	21.7583	34.2424	23.5106	1.45647	17.585	31.0307	21.1026	1.47047
Mauritius	36.7574	43.7417	40.7985	1.07214	45.0396	52.3052	48.1985	1.0852
Mexico	27.4505	35.4798	32.0696	1.10634	39.0487	45.7861	43.3296	1.05669
Moldova	41.5636	47.6194	46.2059	1.03059	46.2846	53.7323	49.8057	1.07884
Mongolia	5.60382	4.23523	21.3712	0.198175	7.93442	10.76	20.9251	0.514214
Montenegro	46.5054	53.3529	50.5191	1.05609	55.6056	61.7453	58.6509	1.05276
Morocco	24.0441	31.843	30.5063	1.04382	27.9215	36.6815	33.6463	1.09021
Mozambique	39.3284	51.7837	38.3347	1.35083	31.9423	49.1023	29.8697	1.64388
Myanmar	34.2008	38.7037	39.91	0.969775	28.7098	35.4006	34.1158	1.03766
Namibia	18.886	38.7889	8.97126	4.32368	16.763	39.0375	7.7711	5.02342
Nepal	23.2901	30.131	29.0238	1.03815	11.6169	19.91	18.8746	1.05486
Netherlands	64.3846	68.0534	68.0773	0.999648	60.466	63.2332	66.1495	0.955913
New Zealand	67.6059	70.7788	71.0462	0.996236	76.1133	77.4441	79.4827	0.974351
Nicaragua	33.4491	38.9569	38.9132	1.00112	35.7693	41.7715	40.9818	1.01927
Niger	26.8557	37.82	29.8158	1.26845	21.6505	33.9176	24.3938	1.39042
Nigeria	27.3487	38.32	31.2168	1.22754	23.6291	36.5972	26.7838	1.36639
North Korea	37.3226	44.3266	40.1176	1.10492	38.516	46.2904	41.7146	1.10969
Northern Mariana Islands	24.4934	41.5066	23.2263	1.78705	46.7353	72.2959	39.5687	1.8271
Norway	65.4455	69.1591	68.8651	1.00427	80.8877	80.5074	85.1899	0.945034
Oman	38.8714	48.5769	41.4676	1.17144	66.1507	78.3913	65.2282	1.2018
Pakistan	23.2545	30.6331	27.9039	1.09781	17.4653	24.1453	23.6493	1.02097
Palestine	37.4827	44.9591	40.7415	1.10352	37.8666	45.1895	42.29	1.06856
Panama	22.6467	30.9982	28.5615	1.08531	39.3459	47.6442	42.4429	1.12255
Papua New Guinea	24.6076	34.4566	27.91	1.23456	23.677	35.3851	25.7437	1.37451
Paraguay	30.7835	40.117	33.6974	1.19051	23.1742	31.2006	29.7938	1.04722
Peru	33.6902	40.761	38.1836	1.0675	39.7948	45.3977	45.1938	1.00451
Philippines	32.6918	39.5463	37.0435	1.06756	31.3463	38.4215	36.3196	1.05787
Poland	29.4294	39.5293	33.5674	1.17761	45.7809	53.1785	49.5814	1.07255
Portugal	33.0851	41.852	37.3596	1.12025	44.0315	47.9678	50.8442	0.943428
Puerto Rico	30.0936	38.6709	35.0587	1.10303	42.1198	50.8463	45.6588	1.11362
Qatar	21.5992	40.3408	24.1121	1.67305	56.7616	93.8312	52.176	1.79836
Romania	36.6358	45.1846	40.8878	1.10509	50.109	59.514	51.7004	1.15113
Russian Federation	47.2195	54.6787	49.445	1.10585	64.8051	72.6004	63.4622	1.14399
Rwanda	31.0898	43.3746	31.1205	1.39376	25.1133	40.3244	23.4502	1.71958
Saint Lucia	27.4631	34.3292	33.8171	1.01514	32.8905	38.7879	39.7829	0.974989
Saint Vincent and the Grenadines	30.6274	32.3868	41.1036	0.787932	31.243	36.9283	38.0774	0.969823
Samoa	24.4886	36.0686	26.8647	1.3426	26.244	40.8124	25.6795	1.5893
Sao Tome and Principe	18.9958	29.7972	21.9977	1.35456	13.8023	25.3224	18.5193	1.36735
Saudi Arabia	44.1431	51.5999	46.0256	1.12111	61.3031	70.0182	61.9683	1.1299
Senegal	21.9728	35.8366	24.0991	1.48705	14.7992	28.5643	18.4517	1.54806
Serbia	40.797	49.9377	44.2883	1.12756	46.1976	49.9998	52.8024	0.946923
Seychelles	24.9835	31.5973	32.1848	0.981746	42.1977	50.2362	46.357	1.08368
Sierra Leone	24.6231	37.4421	26.4224	1.41706	17.3796	29.6865	21.735	1.36584
Singapore	24.4781	31.272	31.7367	0.985357	57.8517	61.9749	62.0374	0.998993
Slovakia	52.452	57.5252	57.3573	1.00293	84.6549	83.8726	88.638	0.946237
Slovenia	49.6413	57.8818	51.5151	1.12359	53.1979	59.7035	56.7668	1.05173
Solomon Islands	21.1604	32.1263	23.9212	1.34301	20.4374	33.2224	21.7409	1.52811
Somalia	34.4534	46.9419	34.238	1.37105	25.6823	40.6912	24.1324	1.68616
South Africa	20.6856	39.5116	12.1326	3.25664	20.4198	39.0381	14.1723	2.75454
South Korea	26.3959	33.6564	31.7627	1.05962	64.8859	69.7607	67.2797	1.03688
South Sudan	29.9625	45.299	27.4657	1.64929	28.4484	43.6204	27.0539	1.61235
Spain	63.7053	68.614	66.722	1.02836	78.274	81.2756	80.7016	1.00711
Sri Lanka	22.7537	33.5133	28.0681	1.194	42.8786	51.9357	45.687	1.13677
Sudan	33.5111	38.9365	38.792	1.00372	29.6884	37.4162	34.7033	1.07817
Suriname	29.272	37.0175	33.7574	1.09658	29.0259	37.9205	33.3623	1.13663
Swaziland	15.0828	36.212	5.75637	6.29076	9.99177	33.2902	2.51466	13.2385
Sweden	65.9641	65.8496	72.3598	0.910029	77.0227	75.9964	82.4622	0.921591
Switzerland	79.0429	80.4595	82.4514	0.975841	82.2081	82.8837	85.7414	0.966671
Syria	28.5486	36.736	34.0829	1.07785	36.3268	45.5562	40.9726	1.11187
Taiwan	41.5898	46.3444	48.0796	0.96391	65.0859	72.1338	66.8988	1.07825
Tajikistan	31.2558	39.9546	35.7201	1.11854	27.6039	36.8193	32.4598	1.1343
Tanzania	32.6874	45.7466	31.6994	1.44314	28.9694	43.6809	27.6154	1.58176
Thailand	27.5802	35.7442	32.2341	1.10889	43.0664	50.8345	47.0657	1.08008
The Bahamas	22.4437	31.4738	28.0457	1.12223	31.8586	41.651	35.4161	1.17605
The Gambia	19.7757	36.4614	20.2703	1.79876	12.2228	29.434	13.4665	2.18572
Timor-Leste	39.2634	45.8015	41.8883	1.09342	29.501	38.6408	33.4716	1.15443
Togo	21.5485	35.1388	22.4624	1.56433	14.8928	27.9686	18.9514	1.47581
Tonga	19.757	35.4086	24.09	1.46984	19.4819	41.0199	21.4579	1.91164
Trinidad and Tobago	18.6301	28.6195	23.1991	1.23365	28.4129	37.2592	33.6401	1.10758
Tunisia	43.5043	53.2861	44.4957	1.19755	48.3955	55.3403	52.2094	1.05997
Turkey	24.2234	29.298	32.5299	0.900647	48.9511	58.2754	51.6066	1.12922
Turkmenistan	36.1086	43.1698	39.9247	1.08128	40.6052	50.0229	43.1181	1.16014
Uganda	33.1226	47.9759	31.3573	1.52998	23.138	42.5285	21.5299	1.97533
Ukraine	51.9822	56.8355	56.0122	1.0147	67.5164	72.6508	69.2911	1.04849
United Arab Emirates	20.6185	30.1761	27.408	1.101	35.4727	48.1999	40.3758	1.19378
United Kingdom	74.9033	74.0831	80.8451	0.916359	80.3345	80.5184	84.586	0.951911
United States	51.2161	56.4573	55.5167	1.01694	59.7841	65.7099	62.3405	1.05405
Uruguay	25.4711	31.8776	33.4693	0.952445	34.6665	42.3885	40.3867	1.04957
Uzbekistan	35.3056	42.335	39.7216	1.06579	39.8948	47.9424	43.6811	1.09755
Vanuatu	14.6952	28.8349	16.8288	1.71342	14.1833	30.0067	15.3951	1.94911
Venezuela	24.6463	33.2107	29.5379	1.12434	38.8113	46.1144	43.1843	1.06785
Vietnam	22.7839	32.6508	26.4164	1.236	26.7131	39.3614	29.6592	1.32712
Virgin Islands, U.S.	27.2888	29.0002	37.9221	0.764731	44.3943	47.233	51.5694	0.91591
Yemen	31.375	37.4799	35.5529	1.0542	27.4736	35.0904	32.4062	1.08283
Zambia	31.5993	44.6016	31.684	1.4077	24.6145	39.834	25.0011	1.59329
Zimbabwe	10.7708	34.9563	6.56587	5.32394	9.96452	34.8655	5.35591	6.50972

## Sheet: Sheet5-ALL
	1990				2017
Location	Both	Female	Male	GDR	Both	Female	Male	GDR
Global
Global	21.4049	25.3868	19.3669	1.31083	43.2997	45.0539	42.1301	1.0694
SDI Regions
High SDI	53.7617	58.8381	50.0187	1.17632	75.174	79.8309	70.9259	1.12555
High-middle SDI	19.8629	24.6382	16.974	1.45153	63.4268	66.3561	61.0335	1.08721
Middle SDI	10.0922	13.1263	8.87691	1.4787	39.1526	41.7496	37.4584	1.11456
Low-middle SDI	5.31205	6.59239	5.56573	1.18446	11.2457	11.077	12.101	0.915374
Low SDI	4.09247	5.39479	4.5851	1.17659	5.92128	6.01706	6.72386	0.894882
WHO Regions
African Region	4.7172	7.1067	4.79652	1.48164	5.62979	6.44582	5.90362	1.09184
Eastern Mediterranean Region	4.37216	5.12072	4.85125	1.05555	12.5499	11.2719	14.3412	0.785982
European Region	42.8529	48.018	39.247	1.22348	61.4218	65.8962	57.8655	1.13878
Region of the Americas	21.838	24.3236	20.5116	1.18585	34.1986	37.5326	31.7845	1.18085
South-East Asia Region	5.70961	6.95465	6.09558	1.14093	15.1972	15.7655	15.5264	1.0154
Western Pacific Region	20.8438	24.9885	18.512	1.34985	65.4049	67.6051	63.3705	1.06682
Countires
Afghanistan	9.3014	7.9067	11.1389	0.709828	3.6717	3.14565	4.82812	0.651527
Albania	10.0058	13.2258	9.35006	1.41451	52.276	53.7338	51.6157	1.04104
Algeria	0.82694	3.39411	1.50608	2.25361	14.1694	13.4252	15.4409	0.869455
American Samoa	7.91655	7.38247	8.48272	0.870295	15.1757	12.9035	18.4368	0.699879
Andorra	73.0337	79.9923	68.9819	1.15961	79.521	82.6341	76.5715	1.07918
Angola	3.91265	6.8213	3.63586	1.87612	3.85915	5.40075	3.52145	1.53367
Antigua and Barbuda	9.72883	12.8618	8.41354	1.5287	33.0839	39.1136	30.0077	1.30345
Argentina	13.1548	16.2588	11.5671	1.4056	31.6615	34.4977	29.8746	1.15475
Armenia	12.2996	13.6116	12.413	1.09656	38.2959	36.9097	39.334	0.938366
Australia	59.5812	63.134	56.9234	1.1091	77.7645	85.3348	73.4116	1.16241
Austria	70.5311	78.3587	63.7656	1.22886	83.8474	87.3219	79.3591	1.10034
Azerbaijan	8.38688	11.9108	5.4239	2.19598	27.6292	29.1504	26.6584	1.09348
Bahrain	6.79532	6.99479	7.48271	0.934794	30.7747	32.369	30.0267	1.07801
Bangladesh	3.3779	4.32479	4.08851	1.05779	5.733	4.15999	7.71129	0.539467
Barbados	14.7848	17.4509	12.1832	1.43237	34.2695	37.6813	30.4609	1.23704
Belarus	30.7807	34.0442	28.9911	1.1743	57.1836	61.7016	53.9294	1.14412
Belgium	70.0711	78.3534	64.0742	1.22285	87.1725	92.6709	82.4098	1.12451
Belize	4.37333	6.74878	2.93667	2.29811	8.54235	11.4589	6.80478	1.68395
Benin	6.25853	6.94919	7.21045	0.963767	6.8412	5.11597	9.00092	0.568383
Bermuda	23.0954	34.5726	15.1925	2.27564	75.5967	78.2198	72.2917	1.082
Bhutan	3.69454	5.74142	4.00721	1.43277	6.933	6.20184	8.29148	0.747978
Bolivia	6.83225	9.16596	6.46856	1.417	11.9472	12.9599	11.8053	1.0978
Bosnia and Herzegovina	14.388	18.4751	12.2941	1.50277	40.1497	44.7484	36.9119	1.2123
Botswana	7.78686	8.07846	6.28431	1.2855	10.3217	9.4878	11.3401	0.836657
Brazil	6.68552	8.12066	6.32919	1.28305	22.0146	24.7204	20.5603	1.20234
Brunei	15.6977	18.0269	10.5416	1.71007	35.8881	37.2632	33.4671	1.11343
Bulgaria	25.7664	26.8063	25.9347	1.03361	48.2677	56.392	45.0194	1.25261
Burkina Faso	6.49786	7.38792	7.3891	0.99984	6.32832	5.82103	7.71436	0.754571
Burundi	4.37366	7.16586	3.99837	1.7922	5.0917	6.73545	4.81302	1.39942
Cambodia	8.52101	11.0392	8.07327	1.36738	15.2774	18.1297	14.4368	1.2558
Cameroon	7.30491	7.19674	8.48618	0.848055	6.81593	4.01863	9.57589	0.419661
Canada	59.3976	63.6794	55.639	1.14451	83.7815	88.2981	79.0804	1.11656
Cape Verde	6.94248	5.66367	8.66327	0.653756	12.8139	10.9598	15.0468	0.728385
Central African Republic	4.95297	7.84883	3.90173	2.01163	4.78022	7.3814	4.29137	1.72005
Chad	7.50157	7.98402	8.43193	0.946879	4.74331	3.01673	6.94089	0.434631
Chile	10.4727	13.7808	8.89614	1.54908	46.3712	49.3184	43.7558	1.12713
China	15.2001	19.0822	13.3117	1.43349	71.186	72.9351	69.3136	1.05225
Colombia	12.0632	13.3802	11.5567	1.15779	32.0918	34.674	29.9183	1.15896
Comoros	4.67864	7.34249	3.59958	2.03982	6.98218	8.43868	5.92583	1.42405
Congo	5.39209	8.50717	4.38984	1.93792	5.82471	7.34899	5.36114	1.37079
Costa Rica	16.2574	19.7767	13.617	1.45236	37.0765	38.7407	35.8311	1.0812
Cote d'Ivoire	6.52028	7.13498	7.6172	0.936693	8.27562	5.53516	10.5705	0.523643
Croatia	55.9352	63.5727	50.778	1.25197	77.4582	82.0666	73.8452	1.11133
Cuba	21.2664	27.0862	17.2401	1.57112	48.452	51.7842	46.0293	1.12503
Cyprus	35.2541	37.1003	33.619	1.10355	67.1236	67.3439	66.3997	1.01422
Czech Republic	48.2843	54.5471	43.5609	1.2522	74.2915	82.2031	68.1475	1.20625
Democratic Republic of the Congo	5.26714	8.79048	4.28639	2.05079	5.27092	7.49377	4.78755	1.56526
Denmark	74.0721	76.4592	72.0255	1.06156	84.072	87.2484	80.8015	1.07979
Djibouti	3.70401	7.04668	3.29362	2.1395	6.0064	8.03169	5.33131	1.50651
Dominica	11.5819	13.7152	11.4638	1.1964	20.2373	22.9443	19.7173	1.16366
Dominican Republic	4.65273	7.29248	5.38472	1.35429	17.929	17.0219	19.1642	0.888211
Ecuador	6.51919	9.31875	5.29451	1.76008	17.7113	20.6071	15.9598	1.29119
Egypt	5.66689	7.38274	6.04402	1.2215	9.80292	8.97694	11.1592	0.80444
El Salvador	10.2092	11.4831	10.0754	1.13971	24.286	28.1722	21.9533	1.28328
Equatorial Guinea	4.38049	7.74354	3.73483	2.07333	4.73938	6.33582	4.42807	1.43083
Eritrea	3.98417	7.55521	3.16165	2.38964	4.72952	7.37806	3.56492	2.06963
Estonia	35.2492	41.6973	31.1549	1.33838	73.6256	77.249	69.5842	1.11015
Ethiopia	3.26222	5.54006	3.19524	1.73385	3.33125	4.46497	3.25851	1.37025
Federated States of Micronesia	5.87779	8.40105	5.25031	1.60011	8.67942	9.78025	8.77942	1.114
Fiji	3.93108	5.93056	3.9487	1.5019	7.66328	7.06656	8.99359	0.785732
Finland	59.0914	67.4266	53.0758	1.27038	79.1101	83.8771	74.6754	1.12322
France	60.3159	68.8019	54.4504	1.26357	84.788	89.669	80.5556	1.11313
Gabon	6.81143	10.304	4.79934	2.14696	7.69112	9.17852	7.36155	1.24682
Georgia	20.426	27.3988	16.0559	1.70646	36.8002	43.6204	31.4327	1.38774
Germany	52.2694	65.096	42.1102	1.54585	62.7025	73.0777	54.1461	1.34964
Ghana	3.40778	5.16809	4.4189	1.16954	7.69319	4.61526	11.7668	0.392227
Greece	66.1945	72.7329	61.235	1.18777	80.4518	83.1734	77.3342	1.07551
Greenland	7.36868	13.3265	5.23409	2.5461	27.4206	26.7758	28.2039	0.949364
Grenada	7.88895	9.10009	6.07044	1.49908	11.9507	11.5892	12.7935	0.905864
Guam	11.2412	16.7021	11.3218	1.47522	33.3311	31.9636	34.2668	0.932788
Guatemala	10.5547	12.5448	10.2235	1.22706	15.3176	18.0315	13.8102	1.30567
Guinea	8.47466	10.0776	9.30398	1.08315	9.50121	6.44642	11.9518	0.539369
Guinea-Bissau	5.49572	5.42769	6.81506	0.796425	4.34488	2.94865	6.32963	0.465849
Guyana	5.3429	7.63353	4.72004	1.61726	10.8054	11.0282	11.4799	0.960658
Haiti	4.06449	4.74762	4.85147	0.978594	5.98078	6.34675	6.81006	0.931968
Honduras	5.97923	10.228	4.24876	2.4073	12.1872	15.3412	10.6959	1.4343
Hungary	33.6781	39.7054	29.0629	1.36619	62.9514	68.6	58.6764	1.16912
Iceland	83.5694	87.5315	80.2881	1.09022	90.9127	97.3787	86.9971	1.11933
India	4.21612	4.67491	5.05993	0.923909	11.4575	10.7059	12.6948	0.843332
Indonesia	7.54637	10.1938	7.43581	1.37091	16.8845	18.019	17.0013	1.05986
Iran	4.3249	5.26887	4.70894	1.11891	38.3688	40.4979	37.25	1.08719
Iraq	4.43926	5.54959	4.58608	1.2101	5.17195	5.1079	6.06084	0.842772
Ireland	56.6163	60.8687	53.0949	1.14641	89.2588	90.4638	86.9639	1.04025
Israel	43.076	45.8657	41.0942	1.11611	70.7627	72.0325	69.1986	1.04095
Italy	63.8528	68.4757	60.2121	1.13724	79.9105	82.9604	76.9246	1.07846
Jamaica	6.92618	9.6535	6.36144	1.5175	16.0125	18.5883	14.7647	1.25897
Japan	53.3769	58.2211	48.8562	1.19168	81.2501	84.9179	76.201	1.11439
Jordan	5.31654	5.1825	4.99936	1.03663	28.9216	29.9622	26.7009	1.12214
Kazakhstan	11.2209	15.4911	9.21157	1.6817	40.3249	43.8218	37.958	1.15448
Kenya	5.31973	7.09643	5.25421	1.35062	7.57549	8.34782	7.86255	1.06172
Kiribati	7.17797	10.9457	6.00977	1.82131	6.97017	11.2056	5.40685	2.07248
Kuwait	15.5129	23.1498	13.6076	1.70124	51.1209	55.389	49.1963	1.12588
Kyrgyzstan	6.63785	10.3751	5.1824	2.002	16.5846	18.9252	16.0922	1.17605
Laos	6.28923	9.24449	5.97543	1.54708	10.1703	10.8621	10.6704	1.01797
Latvia	33.5999	42.3327	27.8883	1.51794	64.7989	72.4468	57.4241	1.26161
Lebanon	7.35885	8.52114	7.39039	1.153	62.8513	70.9058	56.9778	1.24444
Lesotho	9.32697	10.7006	7.42282	1.44159	8.44095	10.4478	6.18028	1.6905
Liberia	7.31112	6.38194	8.88537	0.718253	7.32752	4.32956	10.4616	0.413851
Libya	6.95687	7.08522	7.6753	0.92312	26.0661	25.7968	26.6928	0.966431
Lithuania	40.8485	46.8904	34.8525	1.3454	65.6701	72.9911	58.8399	1.2405
Luxembourg	70.1127	77.7324	65.5995	1.18495	87.1287	90.6585	83.3303	1.08794
Macedonia	17.5736	20.2022	16.5538	1.2204	45.9003	45.6485	45.8539	0.99552
Madagascar	2.11679	7.36412	1.00332	7.33976	5.38789	7.36057	4.44232	1.65692
Malawi	5.87629	9.40238	5.39697	1.74216	5.95078	8.14056	5.14883	1.58105
Malaysia	7.95947	10.2497	7.42011	1.38134	29.1465	34.7192	26.6281	1.30385
Maldives	9.30616	4.08487	11.1156	0.367489	37.8445	34.74	38.3041	0.906954
Mali	6.00931	6.23109	7.19656	0.865842	6.84024	5.06444	9.03518	0.560525
Malta	51.8898	55.2432	49.0345	1.12662	75.2594	79.526	71.2328	1.11642
Marshall Islands	3.46442	4.2671	3.90537	1.09262	7.29843	5.49248	9.26985	0.59251
Mauritania	7.70649	6.62668	9.28581	0.713635	7.92798	4.49456	11.7008	0.384125
Mauritius	9.40662	10.9624	9.45871	1.15898	32.5816	38.4828	30.4955	1.26192
Mexico	7.17617	9.65297	5.7542	1.67755	25.4963	28.9684	22.8531	1.26759
Moldova	20.0339	24.8327	18.1009	1.3719	40.6574	42.9176	39.2192	1.0943
Mongolia	2.45349	5.36625	3.06212	1.75246	10.6708	12.4882	10.5163	1.18751
Montenegro	40.8376	46.2887	37.3828	1.23824	61.6115	64.8044	59.188	1.09489
Morocco	4.67183	7.53944	4.36737	1.72631	12.174	13.4441	12.3299	1.09036
Mozambique	4.43288	8.35997	3.85485	2.16869	4.62203	7.43525	3.46865	2.14356
Myanmar	8.96576	12.1925	7.95483	1.53272	16.1728	18.9193	14.9089	1.269
Namibia	10.6318	13.1372	7.90542	1.6618	11.4129	13.494	8.59081	1.57075
Nepal	6.02613	7.21141	6.40519	1.12587	9.54076	8.48808	10.9875	0.772519
Netherlands	72.2714	77.555	68.0606	1.1395	87.2445	90.2441	84.0065	1.07425
New Zealand	61.0102	64.8501	58.532	1.10794	74.344	81.275	70.3957	1.15455
Nicaragua	4.07583	6.32336	3.35395	1.88535	14.8984	16.8817	13.6198	1.2395
Niger	3.78145	4.94382	4.8243	1.02478	5.54551	4.46602	7.2611	0.615061
Nigeria	7.49551	8.81469	8.31426	1.06019	6.64221	6.07031	7.99037	0.759703
North Korea	12.0479	14.6964	10.3131	1.42502	20.918	24.3105	19.0383	1.27693
Northern Mariana Islands	13.9048	13.0141	15.4599	0.841801	42.2067	40.3149	44.3824	0.908353
Norway	81.2835	85.807	77.0888	1.11309	80.5595	83.8985	77.1218	1.08787
Oman	5.99756	6.66158	6.53344	1.01961	37.1513	43.8487	34.0569	1.28751
Pakistan	2.59633	2.83451	3.39691	0.834438	1.38482	0.529503	2.97989	0.177692
Palestine	5.16814	4.87934	6.13229	0.79568	8.23525	8.01821	9.13714	0.87754
Panama	10.8546	11.6345	10.8596	1.07136	32.5451	33.0555	32.2396	1.02531
Papua New Guinea	4.92641	6.60892	5.27986	1.25172	5.26201	5.3858	6.26767	0.859299
Paraguay	5.99703	7.35872	5.15337	1.42794	11.8355	12.4413	11.8435	1.05048
Peru	6.20007	8.59104	5.70106	1.50692	21.0054	22.4624	20.4617	1.09777
Philippines	7.43702	10.4276	6.07551	1.71634	12.5875	15.5015	11.009	1.40807
Poland	16.0916	19.265	14.6169	1.31799	51.1833	59.2427	46.2384	1.28124
Portugal	37.0273	41.6427	33.2966	1.25066	67.9393	71.6661	64.9371	1.10362
Puerto Rico	25.9502	28.7561	23.6164	1.21763	54.4515	60.3869	49.5331	1.21912
Qatar	6.79143	8.14426	7.42888	1.0963	47.5733	68.0525	38.2273	1.78021
Romania	19.0809	22.6868	17.3109	1.31055	57.0133	64.2941	51.2034	1.25566
Russian Federation	35.1011	40.3929	30.0624	1.34364	53.6287	57.5785	49.691	1.15873
Rwanda	4.0131	6.64151	3.63284	1.82819	5.55702	7.30288	4.57851	1.59504
Saint Lucia	6.08278	8.56763	5.60862	1.52758	17.6418	23.0027	15.6358	1.47116
Saint Vincent and the Grenadines	5.57233	5.93274	6.01392	0.986503	12.1411	12.2486	11.034	1.11008
Samoa	7.15792	8.43443	7.35857	1.1462	11.019	10.8689	11.9109	0.912517
Sao Tome and Principe	3.94852	2.88401	5.69501	0.50641	5.41099	2.68997	9.02886	0.29793
Saudi Arabia	10.6899	8.91057	12.7492	0.698914	39.9824	43.3751	37.2687	1.16385
Senegal	6.9213	6.78797	8.18671	0.829144	9.06426	5.2723	12.9139	0.408267
Serbia	26.2123	30.6244	25.0604	1.22202	48.1191	55.0022	44.4549	1.23726
Seychelles	13.6149	12.4966	14.938	0.836566	27.9603	31.7155	26.9236	1.17798
Sierra Leone	6.18518	6.55624	7.33607	0.893699	6.96702	4.77937	9.30202	0.513799
Singapore	25.4672	30.8286	22.4299	1.37444	67.9018	69.4465	66.0353	1.05166
Slovakia	36.1114	40.8257	33.6567	1.213	72.7564	73.3491	71.6439	1.0238
Slovenia	45.4301	51.4441	37.8844	1.35792	66.3114	80.4024	59.0693	1.36115
Solomon Islands	5.58064	6.7656	5.84373	1.15775	6.53009	6.97586	7.11292	0.980731
Somalia	4.7266	8.109	4.29014	1.89015	4.71578	6.90191	3.56546	1.93577
South Africa	8.64985	10.2177	6.77437	1.50829	15.0355	13.4399	17.4618	0.769675
South Korea	9.59869	12.6884	8.14656	1.55752	71.4574	80.1482	66.6554	1.20243
South Sudan	5.65695	7.65601	5.51283	1.38876	4.65533	6.74189	4.07507	1.65442
Spain	59.6568	65.347	55.8768	1.16948	90.4616	93.9781	86.8604	1.08194
Sri Lanka	23.5694	30.2194	20.8638	1.44842	45.7764	52.0341	41.4717	1.25469
Sudan	6.13708	7.35748	6.40293	1.14908	4.72531	4.17356	6.06135	0.688553
Suriname	4.78579	5.57972	4.64177	1.20207	10.8406	11.766	10.5161	1.11886
Swaziland	5.95838	7.64467	3.46339	2.20728	7.05652	7.94177	5.44118	1.45957
Sweden	68.4362	68.8934	67.6672	1.01812	82.0197	83.5463	80.0022	1.0443
Switzerland	94.7911	99.0648	90.6974	1.09226	98.3644	95.6157	99.1723	0.964137
Syria	5.69597	10.6484	4.4894	2.3719	25.4928	27.7655	24.5655	1.13027
Taiwan	20.6067	21.6031	20.8996	1.03366	68.0726	74.8802	62.5784	1.19658
Tajikistan	4.12797	7.95691	3.29355	2.4159	7.79913	10.141	7.57385	1.33895
Tanzania	4.84781	8.17149	4.04626	2.01951	4.68231	6.75346	3.74764	1.80205
Thailand	10.651	13.3154	9.32912	1.4273	38.1969	43.7042	34.116	1.28105
The Bahamas	6.29039	9.31111	5.92374	1.57183	21.1065	23.7291	20.5439	1.15504
The Gambia	7.92531	6.60265	9.57693	0.689432	9.90462	5.60252	13.5704	0.412848
Timor-Leste	6.03414	9.26911	5.67436	1.63351	11.3666	12.2207	11.7497	1.04009
Togo	5.13183	6.06478	5.87408	1.03246	8.23548	5.83574	10.8488	0.537917
Tonga	5.99164	9.97716	6.11783	1.63083	9.49475	12.4138	9.72347	1.27668
Trinidad and Tobago	6.02936	8.42727	4.46496	1.88742	22.9871	26.5853	20.6952	1.28461
Tunisia	6.0349	6.29446	6.9729	0.902704	26.3875	24.8138	28.2159	0.879427
Turkey	3.86226	6.43435	3.47351	1.8524	37.172	43.8283	33.3018	1.31609
Turkmenistan	4.83258	8.39707	3.46076	2.42637	18.2089	23.4397	16.2551	1.44199
Uganda	4.31071	7.67227	3.35384	2.28761	3.67857	6.27322	2.71717	2.30873
Ukraine	32.7046	39.3576	27.865	1.41244	50.4903	54.5979	47.3974	1.15192
United Arab Emirates	6.02408	6.55539	6.7888	0.965619	23.7203	28.1578	22.6278	1.24439
United Kingdom	74.271	76.5677	72.2129	1.0603	85.9558	87.1066	84.0657	1.03617
United States	46.2561	50.4086	43.2864	1.16454	59.0242	64.4232	54.4921	1.18225
Uruguay	14.8066	19.5075	12.4362	1.56861	34.2298	39.4297	30.3374	1.29971
Uzbekistan	6.92067	9.84099	5.4972	1.79018	19.8561	21.9405	19.3315	1.13496
Vanuatu	6.63011	7.14732	6.88957	1.03741	8.4402	7.49175	9.79738	0.764669
Venezuela	7.95362	10.1841	6.95878	1.46348	29.6606	32.4268	27.8624	1.16382
Vietnam	14.1184	17.6885	11.1597	1.58504	26.7961	30.6601	23.847	1.2857
Virgin Islands, U.S.	9.38608	14.4134	8.95998	1.60864	44.0465	53.9603	41.3276	1.30567
Yemen	4.71643	5.81345	4.75976	1.22137	4.43601	4.09478	5.53138	0.740282
Zambia	4.23077	6.82638	4.12915	1.65322	4.40011	6.57747	3.65996	1.79714
Zimbabwe	4.68302	5.72869	3.61154	1.58622	4.63076	8.67149	2.2406	3.87016

## Sheet: Sheet6-CLL
	1990				2017
Location	Both	Female	Male	GDR	Both	Female	Male	GDR
Global
Global	60.1192	60.4342	66.8799	0.903623	43.2997	45.0539	42.1301	1.0694
SDI Regions
High SDI	67.43	66.1505	74.7431	0.885038	75.174	79.8309	70.9259	1.12555
High-middle SDI	46.9935	53.3901	49.6415	1.07551	63.4268	66.3561	61.0335	1.08721
Middle SDI	34.385	41.1426	38.571	1.06667	39.1526	41.7496	37.4584	1.11456
Low-middle SDI	26.9862	31.2447	32.6713	0.956335	11.2457	11.077	12.101	0.915374
Low SDI	19.4094	22.0124	26.9938	0.815463	5.92128	6.01706	6.72386	0.894882
WHO Regions
African Region	23.9131	24.1554	29.3929	0.821812	5.62979	6.44582	5.90362	1.09184
Eastern Mediterranean Region	33.005	38.9048	38.5	1.01051	12.5499	11.2719	14.3412	0.785982
European Region	65.0006	64.55	71.7654	0.899459	61.4218	65.8962	57.8655	1.13878
Region of the Americas	59.1069	58.877	66.7082	0.882605	34.1986	37.5326	31.7845	1.18085
South-East Asia Region	24.0696	31.2256	31.8905	0.97915	15.1972	15.7655	15.5264	1.0154
Western Pacific Region	50.146	55.0882	54.0391	1.01941	65.4049	67.6051	63.3705	1.06682
Countries
Afghanistan	18.4136	20.731	28.1592	0.736206	3.6717	3.14565	4.82812	0.651527
Albania	34.9171	45.2956	42.6939	1.06094	52.276	53.7338	51.6157	1.04104
Algeria	31.7531	38.4411	39.3074	0.977961	14.1694	13.4252	15.4409	0.869455
American Samoa	42.8119	39.5837	40.2144	0.984319	15.1757	12.9035	18.4368	0.699879
Andorra	73.6404	76.6178	80.6221	0.950332	79.521	82.6341	76.5715	1.07918
Angola	20.9697	23.198	23.7989	0.974751	3.85915	5.40075	3.52145	1.53367
Antigua and Barbuda	39.6402	56.4114	48.2059	1.17022	33.0839	39.1136	30.0077	1.30345
Argentina	36.9149	43.05	43.4876	0.989937	31.6615	34.4977	29.8746	1.15475
Armenia	47.7811	50.7927	47.8228	1.0621	38.2959	36.9097	39.334	0.938366
Australia	74.3906	73.8027	81.0619	0.910449	77.7645	85.3348	73.4116	1.16241
Austria	64.3276	64.2809	70.2238	0.915372	83.8474	87.3219	79.3591	1.10034
Azerbaijan	43.272	45.6102	43.1536	1.05693	27.6292	29.1504	26.6584	1.09348
Bahrain	34.6192	44.0837	40.1142	1.09896	30.7747	32.369	30.0267	1.07801
Bangladesh	15.6121	23.6321	27.9233	0.846321	5.733	4.15999	7.71129	0.539467
Barbados	40.89	47.0734	48.0438	0.979802	34.2695	37.6813	30.4609	1.23704
Belarus	52.3219	55.8157	53.0875	1.05139	57.1836	61.7016	53.9294	1.14412
Belgium	65.1945	63.7366	72.2274	0.882444	87.1725	92.6709	82.4098	1.12451
Belize	31.714	42.4491	41.4908	1.0231	8.54235	11.4589	6.80478	1.68395
Benin	26.4217	25.2555	31.0522	0.813323	6.8412	5.11597	9.00092	0.568383
Bermuda	38.0317	62.8531	50.7614	1.23821	75.5967	78.2198	72.2917	1.082
Bhutan	18.5927	24.1956	30.0238	0.80588	6.933	6.20184	8.29148	0.747978
Bolivia	23.0331	27.6734	31.0079	0.892461	11.9472	12.9599	11.8053	1.0978
Bosnia and Herzegovina	32.5176	42.2521	39.2339	1.07693	40.1497	44.7484	36.9119	1.2123
Botswana	23.0283	35.3141	31.751	1.11222	10.3217	9.4878	11.3401	0.836657
Brazil	35.0792	41.1739	40.7115	1.01136	22.0146	24.7204	20.5603	1.20234
Brunei	59.7052	63.3591	57.9739	1.09289	35.8881	37.2632	33.4671	1.11343
Bulgaria	49.1015	53.7083	53.7332	0.999537	48.2677	56.392	45.0194	1.25261
Burkina Faso	26.5871	23.7546	30.9639	0.76717	6.32832	5.82103	7.71436	0.754571
Burundi	19.6381	17.875	22.1693	0.806294	5.0917	6.73545	4.81302	1.39942
Cambodia	22.6733	26.132	29.0354	0.900006	15.2774	18.1297	14.4368	1.2558
Cameroon	26.983	25.3713	31.2297	0.812409	6.81593	4.01863	9.57589	0.419661
Canada	69.6571	70.5274	76.0093	0.927878	83.7815	88.2981	79.0804	1.11656
Cape Verde	36.3276	35.55	37.6577	0.944029	12.8139	10.9598	15.0468	0.728385
Central African Republic	19.8579	20.6862	21.3597	0.968469	4.78022	7.3814	4.29137	1.72005
Chad	26.0805	24.0933	31.1181	0.774253	4.74331	3.01673	6.94089	0.434631
Chile	40.8361	44.9457	45.8121	0.981088	46.3712	49.3184	43.7558	1.12713
China	39.1611	46.6656	42.1994	1.10584	71.186	72.9351	69.3136	1.05225
Colombia	38.9767	43.2196	41.4787	1.04197	32.0918	34.674	29.9183	1.15896
Comoros	23.5956	23.5089	26.4853	0.887623	6.98218	8.43868	5.92583	1.42405
Congo	22.5141	22.3612	24.0811	0.92858	5.82471	7.34899	5.36114	1.37079
Costa Rica	43.3721	48.9073	49.4529	0.988967	37.0765	38.7407	35.8311	1.0812
Cote d'Ivoire	25.1931	25.2795	30.9575	0.816587	8.27562	5.53516	10.5705	0.523643
Croatia	60.8974	62.0919	67.2219	0.923685	77.4582	82.0666	73.8452	1.11133
Cuba	46.7599	52.1777	51.9461	1.00446	48.452	51.7842	46.0293	1.12503
Cyprus	50.0147	55.4786	54.205	1.0235	67.1236	67.3439	66.3997	1.01422
Czech Republic	49.3176	51.222	56.8511	0.900984	74.2915	82.2031	68.1475	1.20625
Democratic Republic of the Congo	24.7369	26.1059	26.0924	1.00051	5.27092	7.49377	4.78755	1.56526
Denmark	68.7517	70.2491	74.8062	0.939081	84.072	87.2484	80.8015	1.07979
Djibouti	24.9707	25.9669	26.4438	0.981967	6.0064	8.03169	5.33131	1.50651
Dominica	34.1708	43.7002	42.4725	1.02891	20.2373	22.9443	19.7173	1.16366
Dominican Republic	32.5827	39.1853	38.6105	1.01489	17.929	17.0219	19.1642	0.888211
Ecuador	30.9235	36.3762	37.6444	0.966311	17.7113	20.6071	15.9598	1.29119
Egypt	27.2647	35.385	34.83	1.01594	9.80292	8.97694	11.1592	0.80444
El Salvador	36.2139	39.2593	38.2049	1.0276	24.286	28.1722	21.9533	1.28328
Equatorial Guinea	19.2659	19.7119	21.8432	0.902426	4.73938	6.33582	4.42807	1.43083
Eritrea	15.6884	17.033	16.2548	1.04787	4.72952	7.37806	3.56492	2.06963
Estonia	52.5428	57.7848	53.2086	1.08601	73.6256	77.249	69.5842	1.11015
Ethiopia	13.9042	16.0794	22.4438	0.716431	3.33125	4.46497	3.25851	1.37025
Federated States of Micronesia	30.9575	26.0462	28.9837	0.898649	8.67942	9.78025	8.77942	1.114
Fiji	38.9429	34.1481	35.1014	0.972842	7.66328	7.06656	8.99359	0.785732
Finland	60.285	59.6777	67.6014	0.882788	79.1101	83.8771	74.6754	1.12322
France	60.7617	60.4961	67.5268	0.895883	84.788	89.669	80.5556	1.11313
Gabon	27.1522	27.9769	27.6491	1.01186	7.69112	9.17852	7.36155	1.24682
Georgia	59.8927	58.104	58.37	0.995443	36.8002	43.6204	31.4327	1.38774
Germany	69.1857	66.839	76.5084	0.873617	62.7025	73.0777	54.1461	1.34964
Ghana	28.5174	25.9153	32.6095	0.794715	7.69319	4.61526	11.7668	0.392227
Greece	66.7712	70.382	72.3095	0.973344	80.4518	83.1734	77.3342	1.07551
Greenland	30.7938	35.552	36.1468	0.983545	27.4206	26.7758	28.2039	0.949364
Grenada	38.4417	34.6086	38.5945	0.896722	11.9507	11.5892	12.7935	0.905864
Guam	59.7769	54.7861	60.9204	0.899305	33.3311	31.9636	34.2668	0.932788
Guatemala	25.2727	32.0274	33.7238	0.949696	15.3176	18.0315	13.8102	1.30567
Guinea	25.1109	23.3134	31.5543	0.738834	9.50121	6.44642	11.9518	0.539369
Guinea-Bissau	22.576	21.4214	26.7278	0.801464	4.34488	2.94865	6.32963	0.465849
Guyana	29.4643	35.441	33.6964	1.05177	10.8054	11.0282	11.4799	0.960658
Haiti	18.3385	22.529	28.6724	0.78574	5.98078	6.34675	6.81006	0.931968
Honduras	25.8018	32.7085	34.2259	0.955664	12.1872	15.3412	10.6959	1.4343
Hungary	40.7194	44.9095	46.7059	0.961539	62.9514	68.6	58.6764	1.16912
Iceland	74.6024	75.1515	80.2821	0.936092	90.9127	97.3787	86.9971	1.11933
India	21.4945	28.1589	30.5899	0.920528	11.4575	10.7059	12.6948	0.843332
Indonesia	27.7705	33.0012	34.0108	0.970317	16.8845	18.019	17.0013	1.05986
Iran	42.9469	47.6068	46.3106	1.02799	38.3688	40.4979	37.25	1.08719
Iraq	32.1485	38.264	37.4882	1.02069	5.17195	5.1079	6.06084	0.842772
Ireland	56.0831	58.0582	63.0777	0.920423	89.2588	90.4638	86.9639	1.04025
Israel	50.4478	53.7445	56.3678	0.953461	70.7627	72.0325	69.1986	1.04095
Italy	68.8577	69.2477	74.5035	0.929455	79.9105	82.9604	76.9246	1.07846
Jamaica	42.167	46.7118	46.2777	1.00938	16.0125	18.5883	14.7647	1.25897
Japan	76.9584	77.9202	79.2307	0.983459	81.2501	84.9179	76.201	1.11439
Jordan	44.069	48.5016	45.6272	1.063	28.9216	29.9622	26.7009	1.12214
Kazakhstan	44.0236	47.5791	45.0449	1.05626	40.3249	43.8218	37.958	1.15448
Kenya	29.7686	28.6452	32.6174	0.878219	7.57549	8.34782	7.86255	1.06172
Kiribati	29.327	23.7684	25.4497	0.933938	6.97017	11.2056	5.40685	2.07248
Kuwait	59.807	76.269	66.799	1.14177	51.1209	55.389	49.1963	1.12588
Kyrgyzstan	42.6185	45.7359	42.1852	1.08417	16.5846	18.9252	16.0922	1.17605
Laos	21.0488	24.321	27.4845	0.884899	10.1703	10.8621	10.6704	1.01797
Latvia	49.1657	55.2762	46.2476	1.19522	64.7989	72.4468	57.4241	1.26161
Lebanon	43.7821	50.686	46.3134	1.09441	62.8513	70.9058	56.9778	1.24444
Lesotho	19.2448	30.953	29.3598	1.05426	8.44095	10.4478	6.18028	1.6905
Liberia	24.6145	23.7927	31.8694	0.746569	7.32752	4.32956	10.4616	0.413851
Libya	40.7869	47.9788	45.1354	1.063	26.0661	25.7968	26.6928	0.966431
Lithuania	55.6585	59.8462	57.3437	1.04364	65.6701	72.9911	58.8399	1.2405
Luxembourg	68.7337	67.3289	74.9334	0.898517	87.1287	90.6585	83.3303	1.08794
Macedonia	38.832	47.6418	45.5498	1.04593	45.9003	45.6485	45.8539	0.99552
Madagascar	23.8207	23.4185	26.7534	0.875349	5.38789	7.36057	4.44232	1.65692
Malawi	23.3115	22.4973	26.9938	0.833426	5.95078	8.14056	5.14883	1.58105
Malaysia	30.3847	38.6694	38.1005	1.01493	29.1465	34.7192	26.6281	1.30385
Maldives	27.7492	33.8891	36.1122	0.938439	37.8445	34.74	38.3041	0.906954
Mali	24.1656	21.9929	30.338	0.724929	6.84024	5.06444	9.03518	0.560525
Malta	57.2341	60.8416	62.7224	0.970014	75.2594	79.526	71.2328	1.11642
Marshall Islands	33.7697	29.4723	28.9313	1.0187	7.29843	5.49248	9.26985	0.59251
Mauritania	26.7916	23.8404	32.7542	0.727858	7.92798	4.49456	11.7008	0.384125
Mauritius	46.5687	50.4447	47.2825	1.06688	32.5816	38.4828	30.4955	1.26192
Mexico	36.3694	42.3532	41.349	1.02428	25.4963	28.9684	22.8531	1.26759
Moldova	43.972	49.1336	46.2946	1.06132	40.6574	42.9176	39.2192	1.0943
Mongolia	22.8191	26.9383	28.943	0.930736	10.6708	12.4882	10.5163	1.18751
Montenegro	47.1553	52.7924	53.6189	0.984585	61.6115	64.8044	59.188	1.09489
Morocco	30.2834	34.4078	37.1795	0.925453	12.174	13.4441	12.3299	1.09036
Mozambique	21.7035	21.7197	25.2209	0.861182	4.62203	7.43525	3.46865	2.14356
Myanmar	23.4327	25.671	28.0895	0.913899	16.1728	18.9193	14.9089	1.269
Namibia	18.507	29.1987	28.7344	1.01616	11.4129	13.494	8.59081	1.57075
Nepal	18.4871	24.4817	28.8756	0.847832	9.54076	8.48808	10.9875	0.772519
Netherlands	69.2039	67.425	76.4967	0.88141	87.2445	90.2441	84.0065	1.07425
New Zealand	73.3829	73.1733	80.0367	0.914247	74.344	81.275	70.3957	1.15455
Nicaragua	34.3641	39.9334	36.6501	1.08959	14.8984	16.8817	13.6198	1.2395
Niger	25.3059	23.9457	29.9439	0.799686	5.54551	4.46602	7.2611	0.615061
Nigeria	29.4398	26.482	33.84	0.782564	6.64221	6.07031	7.99037	0.759703
North Korea	44.301	50.4596	44.0416	1.14573	20.918	24.3105	19.0383	1.27693
Northern Mariana Islands	62.618	57.8522	63.7452	0.907554	42.2067	40.3149	44.3824	0.908353
Norway	71.3459	71.8314	76.991	0.932984	80.5595	83.8985	77.1218	1.08787
Oman	41.676	48.65	45.9421	1.05894	37.1513	43.8487	34.0569	1.28751
Pakistan	22.0841	28.4468	31.0307	0.916732	1.38482	0.529503	2.97989	0.177692
Palestine	46.9792	43.5553	38.7283	1.12464	8.23525	8.01821	9.13714	0.87754
Panama	37.6061	43.1303	42.4721	1.0155	32.5451	33.0555	32.2396	1.02531
Papua New Guinea	29.1744	24.6886	24.6814	1.00029	5.26201	5.3858	6.26767	0.859299
Paraguay	30.0762	39.9454	38.8012	1.02949	11.8355	12.4413	11.8435	1.05048
Peru	28.2438	37.7521	34.9814	1.07921	21.0054	22.4624	20.4617	1.09777
Philippines	32.1849	38.3672	35.0771	1.0938	12.5875	15.5015	11.009	1.40807
Poland	39.6854	44.8903	44.9167	0.999414	51.1833	59.2427	46.2384	1.28124
Portugal	44.5846	47.726	50.5794	0.943586	67.9393	71.6661	64.9371	1.10362
Puerto Rico	51.379	56.3202	56.0577	1.00468	54.4515	60.3869	49.5331	1.21912
Qatar	42.4568	51.9524	50.2885	1.03309	47.5733	68.0525	38.2273	1.78021
Romania	43.425	49.8021	49.1823	1.0126	57.0133	64.2941	51.2034	1.25566
Russian Federation	52.0651	57.5592	53.5221	1.07543	53.6287	57.5785	49.691	1.15873
Rwanda	20.0519	18.8634	23.3724	0.80708	5.55702	7.30288	4.57851	1.59504
Saint Lucia	28.995	39.7834	37.3007	1.06656	17.6418	23.0027	15.6358	1.47116
Saint Vincent and the Grenadines	32.283	37.254	40.9135	0.910554	12.1411	12.2486	11.034	1.11008
Samoa	39.3969	36.5151	36.0478	1.01296	11.019	10.8689	11.9109	0.912517
Sao Tome and Principe	31.3632	29.646	33.7765	0.877711	5.41099	2.68997	9.02886	0.29793
Saudi Arabia	36.775	45.8243	43.2139	1.06041	39.9824	43.3751	37.2687	1.16385
Senegal	26.2685	25.7115	31.799	0.808563	9.06426	5.2723	12.9139	0.408267
Serbia	52.8321	60.6652	57.4212	1.05649	48.1191	55.0022	44.4549	1.23726
Seychelles	30.0993	38.6835	37.4059	1.03415	27.9603	31.7155	26.9236	1.17798
Sierra Leone	25.6117	24.4991	30.1943	0.811381	6.96702	4.77937	9.30202	0.513799
Singapore	60.8772	64.5767	63.7421	1.01309	67.9018	69.4465	66.0353	1.05166
Slovakia	57.2603	60.7283	63.3033	0.959323	72.7564	73.3491	71.6439	1.0238
Slovenia	49.8634	50.4959	56.6341	0.891617	66.3114	80.4024	59.0693	1.36115
Solomon Islands	30.704	26.7336	27.8697	0.959237	6.53009	6.97586	7.11292	0.980731
Somalia	19.8504	19.9504	22.8804	0.871945	4.71578	6.90191	3.56546	1.93577
South Africa	27.4458	40.8259	37.2217	1.09683	15.0355	13.4399	17.4618	0.769675
South Korea	55.286	57.7736	54.7134	1.05593	71.4574	80.1482	66.6554	1.20243
South Sudan	22.92	22.9875	26.9633	0.85255	4.65533	6.74189	4.07507	1.65442
Spain	70.4757	71.635	75.692	0.946401	90.4616	93.9781	86.8604	1.08194
Sri Lanka	38.4062	45.376	39.298	1.15467	45.7764	52.0341	41.4717	1.25469
Sudan	24.1884	28.6225	32.3758	0.88407	4.72531	4.17356	6.06135	0.688553
Suriname	34.4029	38.6236	38.5862	1.00097	10.8406	11.766	10.5161	1.11886
Swaziland	21.0366	31.7799	29.5289	1.07623	7.05652	7.94177	5.44118	1.45957
Sweden	60.8667	61.7959	67.2098	0.919449	82.0197	83.5463	80.0022	1.0443
Switzerland	78.4917	77.1088	85.3231	0.903727	98.3644	95.6157	99.1723	0.964137
Syria	35.6979	42.4732	40.0217	1.06125	25.4928	27.7655	24.5655	1.13027
Taiwan	60.8629	66.5035	63.4911	1.04745	68.0726	74.8802	62.5784	1.19658
Tajikistan	32.8446	39.6638	35.9693	1.10271	7.79913	10.141	7.57385	1.33895
Tanzania	25.9255	25.3703	28.9403	0.876641	4.68231	6.75346	3.74764	1.80205
Thailand	34.4444	41.6973	41.1219	1.01399	38.1969	43.7042	34.116	1.28105
The Bahamas	43.8094	45.2565	45.8038	0.988053	21.1065	23.7291	20.5439	1.15504
The Gambia	26.3821	26.2769	31.7806	0.826821	9.90462	5.60252	13.5704	0.412848
Timor-Leste	22.1246	26.8023	29.7998	0.899413	11.3666	12.2207	11.7497	1.04009
Togo	26.8175	25.4024	30.4974	0.832936	8.23548	5.83574	10.8488	0.537917
Tonga	37.1503	34.2001	35.6918	0.958207	9.49475	12.4138	9.72347	1.27668
Trinidad and Tobago	34.796	42.8049	41.3306	1.03567	22.9871	26.5853	20.6952	1.28461
Tunisia	39.7559	47.6702	44.8707	1.06239	26.3875	24.8138	28.2159	0.879427
Turkey	31.0567	39.1192	37.2241	1.05091	37.172	43.8283	33.3018	1.31609
Turkmenistan	37.9007	41.5382	38.8942	1.06798	18.2089	23.4397	16.2551	1.44199
Uganda	24.0939	21.6756	25.8113	0.839769	3.67857	6.27322	2.71717	2.30873
Ukraine	51.6924	57.4635	53.2525	1.07907	50.4903	54.5979	47.3974	1.15192
United Arab Emirates	39.2472	46.1558	43.0836	1.07131	23.7203	28.1578	22.6278	1.24439
United Kingdom	78.9904	73.9952	88.0183	0.84068	85.9558	87.1066	84.0657	1.03617
United States	61.2455	60.0171	69.245	0.866736	59.0242	64.4232	54.4921	1.18225
Uruguay	34.5515	40.1751	42.8474	0.937632	34.2298	39.4297	30.3374	1.29971
Uzbekistan	42.4762	45.6766	43.0252	1.06162	19.8561	21.9405	19.3315	1.13496
Vanuatu	29.6229	27.8866	25.4395	1.09619	8.4402	7.49175	9.79738	0.764669
Venezuela	38.1301	43.723	42.1386	1.0376	29.6606	32.4268	27.8624	1.16382
Vietnam	34.4623	36.115	33.4207	1.08062	26.7961	30.6601	23.847	1.2857
Virgin Islands, U.S.	36.9371	44.0809	43.7133	1.00841	44.0465	53.9603	41.3276	1.30567
Yemen	23.3127	27.3965	30.7969	0.889586	4.43601	4.09478	5.53138	0.740282
Zambia	22.185	22.0492	26.5069	0.831826	4.40011	6.57747	3.65996	1.79714
Zimbabwe	24.0395	34.1351	33.6374	1.0148	4.63076	8.67149	2.2406	3.87016

## Sheet: Sheet7-AML
	1990				2017
Location	Both	Female	Male	GDR	Both	Female	Male	GDR
Global
Global	32.0273	37.5033	26.9585	1.39115	50.932	62.8777	37.102	1.69473
SDI Regions
High SDI	55.4814	64.8482	42.2857	1.53357	76.5438	87.7723	57.4987	1.52651
High-middle SDI	22.347	27.4468	19.3528	1.41823	49.1035	61.334	35.3792	1.73362
Middle SDI	17.7829	20.9325	17.7687	1.17805	40.5445	53.466	27.7976	1.9234
Low-middle SDI	15.3306	16.6502	17.1376	0.971559	26.9477	38.2931	18.7493	2.04237
Low SDI	15.1648	14.481	17.8949	0.809225	23.4602	33.8894	17.455	1.94152
WHO Regions
African Region	12.7081	15.2239	15.7829	0.964583	15.9805	28.4086	14.1677	2.00517
Eastern Mediterranean Region	14.0593	14.9561	15.9405	0.938246	23.8788	33.0847	15.7605	2.09922
European Region	47.7553	57.1861	36.0761	1.58515	63.2149	77.4783	43.694	1.7732
Region of the Americas	36.2718	40.3926	30.3133	1.33251	62.383	69.8319	48.4435	1.44151
South-East Asia Region	17.7461	17.4564	19.25	0.906823	35.9431	46.9162	24.6693	1.90181
Western Pacific Region	29.5734	35.6896	25.3464	1.40808	63.9802	75.9065	48.9064	1.55208
Countries
Afghanistan	19.5842	16.694	23.5095	0.710097	21.1774	26.1835	13.4812	1.94222
Albania	17.1415	18.9262	17.3755	1.08925	32.5088	45.8579	20.7503	2.20999
Algeria	13.419	12.9982	16.605	0.782788	28.989	36.3464	20.4765	1.77503
American Samoa	9.38986	9.48675	12.6317	0.751029	23.2194	29.5639	19.0473	1.55213
Andorra	53.0478	59.6552	42.2207	1.41294	61.5024	76.5722	41.5925	1.84101
Angola	8.40326	11.6567	12.1679	0.957988	12.2536	26.192	10.4527	2.50576
Antigua and Barbuda	18.3951	21.9398	17.6009	1.24652	31.2279	49.8557	18.9104	2.63642
Argentina	27.6508	31.3595	23.7973	1.31778	42.8174	55.2153	28.6308	1.92852
Armenia	7.62101	10.2885	11.5894	0.887749	29.0948	43.6423	19.1473	2.27929
Australia	65.5382	70.6862	54.106	1.30644	79.2861	80.1897	69.1535	1.15959
Austria	55.5838	69.1712	37.0852	1.8652	74.0678	88.1971	52.5533	1.67824
Azerbaijan	10.8639	16.3889	9.28207	1.76565	24.572	36.8506	12.1282	3.03843
Bahrain	13.2462	15.631	15.3624	1.01748	25.0561	37.763	18.5975	2.03054
Bangladesh	16.105	12.8201	20.0534	0.639298	24.86	31.5269	18.5049	1.7037
Barbados	24.1684	29.3569	17.9746	1.63325	39.9689	50.5955	20.7955	2.433
Belarus	32.2982	41.9633	22.8413	1.83717	50.1453	68.575	28.4617	2.40938
Belgium	60.8833	71.694	45.582	1.57286	71.9236	86.2347	50.782	1.69813
Belize	11.4096	12.3237	14.2709	0.863554	26.85	39.9773	14.4797	2.76092
Benin	7.14924	10.6906	12.3448	0.865996	8.55988	19.1737	10.4717	1.831
Bermuda	23.2922	39.7005	11.2736	3.52154	47.4498	74.2462	21.2803	3.48897
Bhutan	17.8402	18.6738	19.0068	0.982481	30.8851	41.4819	22.427	1.84965
Bolivia	17.3914	18.6406	18.2382	1.02206	31.5267	43.1177	20.3052	2.12348
Bosnia and Herzegovina	22.8946	29.981	18.0449	1.66146	34.9164	48.9297	19.0092	2.574
Botswana	2.41744	16.0545	4.47745	3.58564	21.062	36.843	16.3248	2.25687
Brazil	14.2714	17.0817	14.4429	1.1827	36.5541	48.3503	22.9525	2.10654
Brunei	10.9099	15.7889	8.63109	1.82931	31.0011	46.7377	9.89161	4.72498
Bulgaria	31.5502	34.4129	25.9811	1.32453	43.7651	58.7322	23.2586	2.52518
Burkina Faso	12.3008	15.6938	16.2928	0.963238	14.5681	24.9655	15.6195	1.59835
Burundi	13.9094	19.9189	15.3584	1.29693	17.032	31.4086	14.6088	2.14999
Cambodia	20.0036	20.0632	21.097	0.950999	37.1749	47.4729	22.581	2.10234
Cameroon	6.94979	9.91862	12.162	0.81554	5.85358	16.639	7.5407	2.20656
Canada	42.9265	51.4655	31.0474	1.65764	61.7696	75.1153	40.8591	1.8384
Cape Verde	3.49283	2.9845	10.6826	0.279379	14.5173	28.189	12.3651	2.27973
Central African Republic	8.90182	15.2196	11.3996	1.3351	12.0033	26.0872	9.60068	2.71722
Chad	9.13045	12.616	13.0378	0.967643	7.66896	15.7901	10.1785	1.55133
Chile	18.3082	21.3745	17.7438	1.20462	45.3108	57.6732	29.3587	1.96443
China	24.1262	28.7893	22.893	1.25756	63.3881	73.4529	50.633	1.45069
Colombia	11.0889	13.4751	13.0105	1.0357	30.6966	45.3742	17.2479	2.63071
Comoros	14.0493	18.9004	15.9303	1.18644	23.5634	40.0165	17.5914	2.27478
Congo	8.60814	17.3395	11.5055	1.50706	15.2673	30.0416	12.3363	2.43521
Costa Rica	16.477	21.0618	15.4322	1.3648	39.9624	49.7781	26.8517	1.85382
Cote d'Ivoire	7.61276	8.31077	13.4683	0.617062	8.487	20.9183	9.96688	2.09878
Croatia	47.6442	58.3311	34.9356	1.66967	62.1331	73.6023	45.214	1.62786
Cuba	16.3785	19.39	15.2334	1.27286	35.3125	47.0038	20.8512	2.25425
Cyprus	45.6077	52.0507	35.1975	1.47882	57.2965	64.4745	43.9927	1.46557
Czech Republic	35.3672	43.9654	23.531	1.8684	35.2673	49.1492	14.3356	3.42847
Democratic Republic of the Congo	11.8543	17.2948	14.4303	1.1985	15.6635	30.2875	13.2129	2.29227
Denmark	69.6702	79.3802	52.8214	1.5028	76.2676	81.0575	62.7856	1.29102
Djibouti	9.06378	16.8617	12.4555	1.35376	18.813	35.8562	15.8357	2.26427
Dominica	25.5708	28.1676	20.3062	1.38714	41.3965	47.0624	18.9829	2.4792
Dominican Republic	13.7395	14.8417	16.5205	0.898379	27.4956	40.1231	17.0081	2.35906
Ecuador	15.6062	18.9828	16.5873	1.14442	33.6059	47.1129	20.5398	2.29374
Egypt	16.8589	17.4891	19.5122	0.896315	23.8257	36.9201	15.8879	2.32378
El Salvador	21.1439	23.7397	20.9269	1.13441	38.6698	52.5462	24.7787	2.12061
Equatorial Guinea	9.34538	15.0966	12.2151	1.2359	9.07883	26.5561	7.77419	3.41593
Eritrea	8.99979	19.1443	10.4911	1.82482	11.0603	34.9532	9.0415	3.86587
Estonia	44.1761	58.0639	27.644	2.10042	69.0231	86.9344	41.2125	2.10942
Ethiopia	15.3116	14.342	18.0203	0.795884	22.6299	29.8196	15.7098	1.89815
Federated States of Micronesia	9.95805	12.5481	12.661	0.991086	17.6939	31.6148	12.6183	2.50548
Fiji	5.38108	3.12109	10.9837	0.284157	18.6922	24.6994	16.1751	1.527
Finland	78.2648	87.809	61.1528	1.43589	89.9896	99.3115	70.26	1.41348
France	53.8745	66.4411	38.7659	1.71391	71.6434	86.5094	49.8178	1.73652
Gabon	13.8318	23.7559	14.4428	1.64482	17.4535	33.2949	14.2439	2.33748
Georgia	18.4115	22.2891	17.4016	1.28087	35.2928	50.2171	20.9447	2.39761
Germany	58.4524	70.4448	42.417	1.66077	64.7611	81.8934	39.0918	2.0949
Ghana	4.76059	0.403526	15.2602	0.026443	9.77405	17.9926	11.1599	1.61226
Greece	54.2795	59.811	43.0273	1.39007	67.5819	78.9403	48.4324	1.62991
Greenland	17.6812	22.2306	15.7408	1.41229	26.358	37.0382	14.092	2.6283
Grenada	14.7142	16.4775	16.0191	1.02862	19.0499	32.4145	9.42466	3.43933
Guam	13.2343	11.1427	16.9449	0.657581	36.5478	40.4505	32.3587	1.25007
Guatemala	11.3201	7.02364	17.9697	0.390861	27.7242	36.0166	19.4818	1.84873
Guinea	12.396	20.6811	14.9719	1.38132	10.3881	24.7537	10.9584	2.25888
Guinea-Bissau	7.69654	8.77989	13.7017	0.640789	8.11142	19.0572	8.93391	2.13313
Guyana	14.7753	17.2058	15.9035	1.08188	28.957	37.1392	18.0788	2.05429
Haiti	11.4645	7.74219	18.2715	0.42373	25.5088	29.7229	19.0189	1.56281
Honduras	18.1662	18.9891	19.5299	0.972309	40.1043	50.1133	28.7584	1.74256
Hungary	30.7859	39.3082	20.4252	1.9245	37.7936	51.7573	16.982	3.04778
Iceland	55.7871	63.6678	43.5328	1.46253	65.5952	79.4791	46.212	1.71988
India	17.1903	16.323	19.0767	0.85565	34.4872	45.5318	23.9403	1.90189
Indonesia	18.0994	19.338	18.9728	1.01925	36.2367	46.6347	23.4715	1.98686
Iran	6.49325	5.73205	11.1785	0.512773	30.3194	43.4525	19.5093	2.22728
Iraq	7.41225	9.5957	9.64309	0.995086	18.7251	29.5823	11.7101	2.52621
Ireland	47.5014	53.6943	36.0499	1.48944	60.4495	73.1769	42.1469	1.73623
Israel	42.2233	48.7531	32.2713	1.51073	53.1241	67.0877	33.3579	2.01115
Italy	49.7923	59.1983	37.289	1.58755	71.2905	84.6638	50.9068	1.66312
Jamaica	31.0785	38.323	26.5612	1.44282	40.0911	52.2468	27.6258	1.89123
Japan	43.6753	55.9911	30.7496	1.82087	82.2199	98.5733	59.0215	1.67012
Jordan	7.47438	8.31858	11.6362	0.714889	28.8285	42.1006	19.5433	2.15422
Kazakhstan	7.14325	11.4953	8.85092	1.29877	26.5181	39.963	15.237	2.62277
Kenya	20.8394	20.0914	21.0373	0.955036	25.0656	33.8003	19.4298	1.73961
Kiribati	13.2363	18.776	13.094	1.43394	18.2344	34.8333	10.8994	3.19588
Kuwait	4.57046	12.4656	5.99185	2.08043	29.6595	46.3024	19.4631	2.37898
Kyrgyzstan	6.50205	12.8685	8.60721	1.49508	21.1866	33.9489	12.6593	2.68174
Laos	16.3346	17.0052	17.0088	0.999785	31.2615	38.9111	20.2173	1.92464
Latvia	34.0971	47.2438	18.7935	2.51383	59.4451	80.9496	26.242	3.08473
Lebanon	21.4791	24.1859	21.1503	1.14352	40.5319	53.913	30.5378	1.76545
Lesotho	9.26965	21.012	10.2226	2.05544	13.8218	39.4138	10.0212	3.93305
Liberia	10.4608	12.8977	15.0525	0.856851	7.46408	16.6357	9.07682	1.83277
Libya	17.6863	18.4307	18.9381	0.973207	28.0421	41.1409	15.9724	2.57575
Lithuania	32.9865	42.9635	22.1888	1.93627	59.9396	72.7909	41.3996	1.75825
Luxembourg	55.6457	65.6279	41.9884	1.563	64.118	76.4027	46.1781	1.65452
Macedonia	21.8399	24.3888	19.5323	1.24864	30.0397	39.9601	17.514	2.28161
Madagascar	6.57629	17.9595	8.97279	2.00155	16.4613	33.5126	12.8014	2.61789
Malawi	22.7635	26.5247	22.0828	1.20115	20.6966	37.8282	17.0277	2.22157
Malaysia	20.7221	23.819	18.1401	1.31306	51.352	63.6874	32.9422	1.93331
Maldives	11.0546	4.72103	16.7527	0.281807	41.0542	49.1947	34.1652	1.43991
Mali	8.34077	9.06997	14.221	0.637789	10.6126	18.7495	12.4157	1.51014
Malta	51.2155	59.975	38.2063	1.56977	65.8843	80.8044	45.1014	1.79162
Marshall Islands	3.69668	6.538	7.78782	0.839515	16.4023	28.1426	11.752	2.3947
Mauritania	13.6546	17.236	15.9778	1.07875	14.1929	23.1681	14.0953	1.64367
Mauritius	20.6604	25.4184	17.5776	1.44607	51.733	65.7022	32.0745	2.04843
Mexico	9.44491	11.389	11.8274	0.962934	31.7719	43.076	18.839	2.28653
Moldova	24.225	30.7471	18.9484	1.62268	38.9724	57.9512	20.985	2.76156
Mongolia	6.90675	10.8596	5.11475	2.1232	24.5679	32.1126	8.96793	3.58082
Montenegro	28.4726	35.8359	21.6369	1.65624	30.1231	42.6994	15.9009	2.68535
Morocco	17.2578	20.5115	17.4553	1.17509	25.5986	39.5962	16.4703	2.4041
Mozambique	16.5478	21.4941	19.7617	1.08766	15.3664	32.0501	16.4696	1.94602
Myanmar	19.5252	20.3897	19.9539	1.02184	37.5519	46.9254	23.021	2.03838
Namibia	10.3508	25.4346	10.8502	2.34415	13.7694	41.392	10.2419	4.04143
Nepal	20.395	20.6921	20.5062	1.00907	34.9165	42.9876	24.1353	1.78111
Netherlands	51.0381	58.3678	39.9065	1.46261	76.1362	88.3894	56.9692	1.55153
New Zealand	50.8903	47.5124	46.2911	1.02638	65.3258	66.768	54.1751	1.23245
Nicaragua	2.17252	2.46956	7.47257	0.330483	22.8895	36.2247	11.4825	3.15478
Niger	4.47956	3.71583	12.2017	0.304535	8.9862	19.012	11.0972	1.71323
Nigeria	11.7747	18.4548	15.3441	1.20272	10.3108	25.1143	11.8997	2.1105
North Korea	14.5627	18.2027	14.4865	1.25653	36.4986	48.5483	23.3675	2.0776
Northern Mariana Islands	13.0781	10.2095	17.1283	0.596057	45.3896	43.1953	39.9433	1.08142
Norway	72.7033	81.8059	57.8623	1.4138	76.4602	91.7686	50.6018	1.81355
Oman	11.9751	13.4721	14.6512	0.91952	26.6688	42.6332	20.3622	2.09374
Pakistan	17.3456	19.1937	17.8178	1.07722	21.7249	29.6679	13.7892	2.15153
Palestine	6.50869	6.78118	9.49133	0.71446	19.5791	30.0034	13.241	2.26594
Panama	19.8719	21.079	19.8371	1.0626	37.0278	50.307	23.8395	2.11024
Papua New Guinea	9.50617	12.9806	12.0804	1.07452	17.4053	30.4607	11.1499	2.73193
Paraguay	15.6668	20.8248	13.971	1.49057	31.709	44.1273	19.4695	2.26648
Peru	16.2379	18.7549	16.4671	1.13894	33.3368	46.4383	20.8343	2.22894
Philippines	9.89749	11.4855	12.9337	0.888029	25.1936	38.4817	13.8355	2.78138
Poland	22.0612	28.662	15.5116	1.84778	33.6868	49.8148	13.2024	3.77315
Portugal	33.6544	40.9336	25.3179	1.61679	55.9782	69.4556	35.7053	1.94525
Puerto Rico	27.9565	27.9106	25.8977	1.07773	52.4363	61.2379	37.8351	1.61855
Qatar	7.08904	6.84163	11.691	0.585205	11.9403	40.0159	10.4279	3.8374
Romania	20.679	25.2547	17.741	1.42352	33.9013	46.3062	18.3783	2.51961
Russian Federation	27.421	38.7632	18.1913	2.13087	44.2307	63.9829	24.8711	2.57258
Rwanda	15.0119	18.1737	16.7998	1.08178	19.1681	34.7735	15.5534	2.23574
Saint Lucia	12.0616	14.4543	13.1091	1.10262	28.5327	41.5543	14.5076	2.86432
Saint Vincent and the Grenadines	8.5364	5.52037	14.381	0.383866	23.3633	34.3323	9.75022	3.52119
Samoa	12.4492	11.735	15.9702	0.734807	23.7992	35.0534	19.0978	1.83547
Sao Tome and Principe	5.00931	3.75206	12.2351	0.306663	8.50509	15.2151	9.10319	1.6714
Saudi Arabia	20.7712	20.9247	21.5003	0.973231	31.4902	43.3696	19.4257	2.2326
Senegal	7.16034	7.54365	13.5745	0.55572	8.63945	18.2692	9.5161	1.91982
Serbia	27.235	27.7315	24.6047	1.12708	38.7343	44.3269	29.4568	1.50481
Seychelles	33.0199	35.5016	28.6132	1.24074	45.2568	60.643	31.5852	1.91999
Sierra Leone	7.71833	11.4512	12.4043	0.92316	7.69545	18.9635	8.71922	2.17491
Singapore	25.89	34.5988	18.8158	1.83882	61.6839	75.3934	42.8011	1.76148
Slovakia	55.0173	63.2963	43.0739	1.46948	71.0972	82.9001	53.9335	1.53708
Slovenia	22.5416	32.0625	14.0684	2.27905	48.3915	67.0835	19.8769	3.37494
Solomon Islands	6.70366	7.03367	10.9562	0.641982	16.1658	28.0742	11.3124	2.48171
Somalia	14.9027	20.9283	16.6784	1.25482	15.9059	34.0863	13.2067	2.58098
South Africa	15.1591	22.0488	16.023	1.37608	26.0115	42.0981	20.8384	2.02021
South Korea	7.08632	12.8138	7.15104	1.79188	53.6134	70.6525	34.1826	2.06691
South Sudan	19.4607	22.9857	19.1289	1.20162	18.4617	31.5314	15.8767	1.98602
Spain	60.8677	69.3037	49.4332	1.40197	81.9461	94.525	62.7148	1.50722
Sri Lanka	25.3227	31.9033	21.0439	1.51604	55.849	69.9567	39.1456	1.78709
Sudan	17.227	15.7473	19.7025	0.799256	20.0562	26.2962	14.913	1.7633
Suriname	10.1062	10.1235	14.5102	0.697681	25.4592	36.9669	16.2696	2.27215
Swaziland	4.50778	15.855	7.28318	2.17694	4.55965	32.3279	3.00892	10.744
Sweden	96.74	94.133	98.5498	0.955182	96.927	99.4359	90.3114	1.10103
Switzerland	74.4868	84.4447	59.7461	1.41339	79.6742	91.6467	61.4886	1.49047
Syria	15.4655	21.1748	14.4753	1.46283	27.2841	41.4117	16.5236	2.50622
Taiwan	46.3829	49.3752	41.238	1.19732	80.0445	90.8498	63.7569	1.42494
Tajikistan	4.6249	8.20252	8.4321	0.972773	13.8542	26.5295	8.29551	3.19805
Tanzania	20.2464	23.4543	21.0492	1.11426	21.2912	34.9874	18.5299	1.88816
Thailand	24.2145	29.139	20.6813	1.40895	57.9013	73.0656	39.65	1.84277
The Bahamas	8.46232	8.91678	11.2345	0.793693	20.1372	30.275	9.73164	3.11099
The Gambia	6.64909	8.686	11.9409	0.727418	6.69775	19.6972	6.10735	3.22517
Timor-Leste	15.418	15.314	16.8534	0.908655	29.8556	39.0781	20.5138	1.90497
Togo	4.82062	6.12364	11.4459	0.535007	10.0154	23.4347	8.80536	2.66141
Tonga	14.0628	16.6978	16.9667	0.984149	18.2528	33.8501	16.6123	2.03766
Trinidad and Tobago	13.0772	13.2685	14.5336	0.912954	34.6778	47.2111	21.2302	2.22377
Tunisia	33.1523	39.5304	28.6399	1.38026	47.2622	61.7007	32.3726	1.90595
Turkey	16.8054	16.854	18.4645	0.912776	32.845	44.6242	21.0221	2.12273
Turkmenistan	3.65625	5.85517	7.93289	0.738088	18.3134	34.1096	10.3295	3.30216
Uganda	16.2058	21.604	18.4739	1.16943	13.1716	31.4267	13.4871	2.33012
Ukraine	25.4342	34.3785	17.0143	2.02057	42.8962	58.6347	26.1604	2.24135
United Arab Emirates	11.8793	13.8523	14.6256	0.947128	20.6568	35.9406	15.1862	2.36666
United Kingdom	73.2995	87.2496	52.0185	1.67728	81.3	94.5473	60.1918	1.57077
United States	54.5979	59.9687	43.2943	1.38514	81.9731	87.3353	66.3672	1.31594
Uruguay	35.8835	41.0457	28.1358	1.45884	45.7421	60.45	28.2472	2.14004
Uzbekistan	6.85743	8.09737	10.8014	0.749657	19.2028	31.383	12.1328	2.58662
Vanuatu	6.98509	12.244	8.58321	1.42651	18.3321	31.818	11.7667	2.70408
Venezuela	8.05599	11.3216	9.88154	1.14573	27.8946	41.1185	15.9665	2.5753
Vietnam	30.707	40.2731	24.3357	1.6549	43.5468	65.3394	28.8538	2.2645
Virgin Islands, U.S.	9.43133	13.2674	7.16731	1.8511	32.2851	44.61	13.0481	3.41889
Yemen	14.7247	14.5388	16.2996	0.891972	21.9034	28.7814	15.0585	1.9113
Zambia	15.6279	17.1311	17.8965	0.957233	17.3601	33.3816	15.1023	2.21036
Zimbabwe	8.15245	10.1746	11.9585	0.850827	6.75193	31.9762	7.92667	4.034

## Sheet: Sheet8-CML
	1990				2017
Location	Both	Female	Male	GDR	Both	Female	Male	GDR
Global
Global	50.932	62.8777	37.102	1.69473	50.932	62.8777	37.102	1.69473
SDI Regions
High SDI	76.5438	87.7723	57.4987	1.52651	76.5438	87.7723	57.4987	1.52651
High-middle SDI	49.1035	61.334	35.3792	1.73362	49.1035	61.334	35.3792	1.73362
Middle SDI	40.5445	53.466	27.7976	1.9234	40.5445	53.466	27.7976	1.9234
Low-middle SDI	26.9477	38.2931	18.7493	2.04237	26.9477	38.2931	18.7493	2.04237
Low SDI	23.4602	33.8894	17.455	1.94152	23.4602	33.8894	17.455	1.94152
WHO Regions
African Region	15.9805	28.4086	14.1677	2.00517	15.9805	28.4086	14.1677	2.00517
Eastern Mediterranean Region	23.8788	33.0847	15.7605	2.09922	23.8788	33.0847	15.7605	2.09922
European Region	63.2149	77.4783	43.694	1.7732	63.2149	77.4783	43.694	1.7732
Region of the Americas	62.383	69.8319	48.4435	1.44151	62.383	69.8319	48.4435	1.44151
South-East Asia Region	35.9431	46.9162	24.6693	1.90181	35.9431	46.9162	24.6693	1.90181
Western Pacific Region	63.9802	75.9065	48.9064	1.55208	63.9802	75.9065	48.9064	1.55208
Countries
Afghanistan	21.1774	26.1835	13.4812	1.94222	21.1774	26.1835	13.4812	1.94222
Albania	32.5088	45.8579	20.7503	2.20999	32.5088	45.8579	20.7503	2.20999
Algeria	28.989	36.3464	20.4765	1.77503	28.989	36.3464	20.4765	1.77503
American Samoa	23.2194	29.5639	19.0473	1.55213	23.2194	29.5639	19.0473	1.55213
Andorra	61.5024	76.5722	41.5925	1.84101	61.5024	76.5722	41.5925	1.84101
Angola	12.2536	26.192	10.4527	2.50576	12.2536	26.192	10.4527	2.50576
Antigua and Barbuda	31.2279	49.8557	18.9104	2.63642	31.2279	49.8557	18.9104	2.63642
Argentina	42.8174	55.2153	28.6308	1.92852	42.8174	55.2153	28.6308	1.92852
Armenia	29.0948	43.6423	19.1473	2.27929	29.0948	43.6423	19.1473	2.27929
Australia	79.2861	80.1897	69.1535	1.15959	79.2861	80.1897	69.1535	1.15959
Austria	74.0678	88.1971	52.5533	1.67824	74.0678	88.1971	52.5533	1.67824
Azerbaijan	24.572	36.8506	12.1282	3.03843	24.572	36.8506	12.1282	3.03843
Bahrain	25.0561	37.763	18.5975	2.03054	25.0561	37.763	18.5975	2.03054
Bangladesh	24.86	31.5269	18.5049	1.7037	24.86	31.5269	18.5049	1.7037
Barbados	39.9689	50.5955	20.7955	2.433	39.9689	50.5955	20.7955	2.433
Belarus	50.1453	68.575	28.4617	2.40938	50.1453	68.575	28.4617	2.40938
Belgium	71.9236	86.2347	50.782	1.69813	71.9236	86.2347	50.782	1.69813
Belize	26.85	39.9773	14.4797	2.76092	26.85	39.9773	14.4797	2.76092
Benin	8.55988	19.1737	10.4717	1.831	8.55988	19.1737	10.4717	1.831
Bermuda	47.4498	74.2462	21.2803	3.48897	47.4498	74.2462	21.2803	3.48897
Bhutan	30.8851	41.4819	22.427	1.84965	30.8851	41.4819	22.427	1.84965
Bolivia	31.5267	43.1177	20.3052	2.12348	31.5267	43.1177	20.3052	2.12348
Bosnia and Herzegovina	34.9164	48.9297	19.0092	2.574	34.9164	48.9297	19.0092	2.574
Botswana	21.062	36.843	16.3248	2.25687	21.062	36.843	16.3248	2.25687
Brazil	36.5541	48.3503	22.9525	2.10654	36.5541	48.3503	22.9525	2.10654
Brunei	31.0011	46.7377	9.89161	4.72498	31.0011	46.7377	9.89161	4.72498
Bulgaria	43.7651	58.7322	23.2586	2.52518	43.7651	58.7322	23.2586	2.52518
Burkina Faso	14.5681	24.9655	15.6195	1.59835	14.5681	24.9655	15.6195	1.59835
Burundi	17.032	31.4086	14.6088	2.14999	17.032	31.4086	14.6088	2.14999
Cambodia	37.1749	47.4729	22.581	2.10234	37.1749	47.4729	22.581	2.10234
Cameroon	5.85358	16.639	7.5407	2.20656	5.85358	16.639	7.5407	2.20656
Canada	61.7696	75.1153	40.8591	1.8384	61.7696	75.1153	40.8591	1.8384
Cape Verde	14.5173	28.189	12.3651	2.27973	14.5173	28.189	12.3651	2.27973
Central African Republic	12.0033	26.0872	9.60068	2.71722	12.0033	26.0872	9.60068	2.71722
Chad	7.66896	15.7901	10.1785	1.55133	7.66896	15.7901	10.1785	1.55133
Chile	45.3108	57.6732	29.3587	1.96443	45.3108	57.6732	29.3587	1.96443
China	63.3881	73.4529	50.633	1.45069	63.3881	73.4529	50.633	1.45069
Colombia	30.6966	45.3742	17.2479	2.63071	30.6966	45.3742	17.2479	2.63071
Comoros	23.5634	40.0165	17.5914	2.27478	23.5634	40.0165	17.5914	2.27478
Congo	15.2673	30.0416	12.3363	2.43521	15.2673	30.0416	12.3363	2.43521
Costa Rica	39.9624	49.7781	26.8517	1.85382	39.9624	49.7781	26.8517	1.85382
Cote d'Ivoire	8.487	20.9183	9.96688	2.09878	8.487	20.9183	9.96688	2.09878
Croatia	62.1331	73.6023	45.214	1.62786	62.1331	73.6023	45.214	1.62786
Cuba	35.3125	47.0038	20.8512	2.25425	35.3125	47.0038	20.8512	2.25425
Cyprus	57.2965	64.4745	43.9927	1.46557	57.2965	64.4745	43.9927	1.46557
Czech Republic	35.2673	49.1492	14.3356	3.42847	35.2673	49.1492	14.3356	3.42847
Democratic Republic of the Congo	15.6635	30.2875	13.2129	2.29227	15.6635	30.2875	13.2129	2.29227
Denmark	76.2676	81.0575	62.7856	1.29102	76.2676	81.0575	62.7856	1.29102
Djibouti	18.813	35.8562	15.8357	2.26427	18.813	35.8562	15.8357	2.26427
Dominica	41.3965	47.0624	18.9829	2.4792	41.3965	47.0624	18.9829	2.4792
Dominican Republic	27.4956	40.1231	17.0081	2.35906	27.4956	40.1231	17.0081	2.35906
Ecuador	33.6059	47.1129	20.5398	2.29374	33.6059	47.1129	20.5398	2.29374
Egypt	23.8257	36.9201	15.8879	2.32378	23.8257	36.9201	15.8879	2.32378
El Salvador	38.6698	52.5462	24.7787	2.12061	38.6698	52.5462	24.7787	2.12061
Equatorial Guinea	9.07883	26.5561	7.77419	3.41593	9.07883	26.5561	7.77419	3.41593
Eritrea	11.0603	34.9532	9.0415	3.86587	11.0603	34.9532	9.0415	3.86587
Estonia	69.0231	86.9344	41.2125	2.10942	69.0231	86.9344	41.2125	2.10942
Ethiopia	22.6299	29.8196	15.7098	1.89815	22.6299	29.8196	15.7098	1.89815
Federated States of Micronesia	17.6939	31.6148	12.6183	2.50548	17.6939	31.6148	12.6183	2.50548
Fiji	18.6922	24.6994	16.1751	1.527	18.6922	24.6994	16.1751	1.527
Finland	89.9896	99.3115	70.26	1.41348	89.9896	99.3115	70.26	1.41348
France	71.6434	86.5094	49.8178	1.73652	71.6434	86.5094	49.8178	1.73652
Gabon	17.4535	33.2949	14.2439	2.33748	17.4535	33.2949	14.2439	2.33748
Georgia	35.2928	50.2171	20.9447	2.39761	35.2928	50.2171	20.9447	2.39761
Germany	64.7611	81.8934	39.0918	2.0949	64.7611	81.8934	39.0918	2.0949
Ghana	9.77405	17.9926	11.1599	1.61226	9.77405	17.9926	11.1599	1.61226
Greece	67.5819	78.9403	48.4324	1.62991	67.5819	78.9403	48.4324	1.62991
Greenland	26.358	37.0382	14.092	2.6283	26.358	37.0382	14.092	2.6283
Grenada	19.0499	32.4145	9.42466	3.43933	19.0499	32.4145	9.42466	3.43933
Guam	36.5478	40.4505	32.3587	1.25007	36.5478	40.4505	32.3587	1.25007
Guatemala	27.7242	36.0166	19.4818	1.84873	27.7242	36.0166	19.4818	1.84873
Guinea	10.3881	24.7537	10.9584	2.25888	10.3881	24.7537	10.9584	2.25888
Guinea-Bissau	8.11142	19.0572	8.93391	2.13313	8.11142	19.0572	8.93391	2.13313
Guyana	28.957	37.1392	18.0788	2.05429	28.957	37.1392	18.0788	2.05429
Haiti	25.5088	29.7229	19.0189	1.56281	25.5088	29.7229	19.0189	1.56281
Honduras	40.1043	50.1133	28.7584	1.74256	40.1043	50.1133	28.7584	1.74256
Hungary	37.7936	51.7573	16.982	3.04778	37.7936	51.7573	16.982	3.04778
Iceland	65.5952	79.4791	46.212	1.71988	65.5952	79.4791	46.212	1.71988
India	34.4872	45.5318	23.9403	1.90189	34.4872	45.5318	23.9403	1.90189
Indonesia	36.2367	46.6347	23.4715	1.98686	36.2367	46.6347	23.4715	1.98686
Iran	30.3194	43.4525	19.5093	2.22728	30.3194	43.4525	19.5093	2.22728
Iraq	18.7251	29.5823	11.7101	2.52621	18.7251	29.5823	11.7101	2.52621
Ireland	60.4495	73.1769	42.1469	1.73623	60.4495	73.1769	42.1469	1.73623
Israel	53.1241	67.0877	33.3579	2.01115	53.1241	67.0877	33.3579	2.01115
Italy	71.2905	84.6638	50.9068	1.66312	71.2905	84.6638	50.9068	1.66312
Jamaica	40.0911	52.2468	27.6258	1.89123	40.0911	52.2468	27.6258	1.89123
Japan	82.2199	98.5733	59.0215	1.67012	82.2199	98.5733	59.0215	1.67012
Jordan	28.8285	42.1006	19.5433	2.15422	28.8285	42.1006	19.5433	2.15422
Kazakhstan	26.5181	39.963	15.237	2.62277	26.5181	39.963	15.237	2.62277
Kenya	25.0656	33.8003	19.4298	1.73961	25.0656	33.8003	19.4298	1.73961
Kiribati	18.2344	34.8333	10.8994	3.19588	18.2344	34.8333	10.8994	3.19588
Kuwait	29.6595	46.3024	19.4631	2.37898	29.6595	46.3024	19.4631	2.37898
Kyrgyzstan	21.1866	33.9489	12.6593	2.68174	21.1866	33.9489	12.6593	2.68174
Laos	31.2615	38.9111	20.2173	1.92464	31.2615	38.9111	20.2173	1.92464
Latvia	59.4451	80.9496	26.242	3.08473	59.4451	80.9496	26.242	3.08473
Lebanon	40.5319	53.913	30.5378	1.76545	40.5319	53.913	30.5378	1.76545
Lesotho	13.8218	39.4138	10.0212	3.93305	13.8218	39.4138	10.0212	3.93305
Liberia	7.46408	16.6357	9.07682	1.83277	7.46408	16.6357	9.07682	1.83277
Libya	28.0421	41.1409	15.9724	2.57575	28.0421	41.1409	15.9724	2.57575
Lithuania	59.9396	72.7909	41.3996	1.75825	59.9396	72.7909	41.3996	1.75825
Luxembourg	64.118	76.4027	46.1781	1.65452	64.118	76.4027	46.1781	1.65452
Macedonia	30.0397	39.9601	17.514	2.28161	30.0397	39.9601	17.514	2.28161
Madagascar	16.4613	33.5126	12.8014	2.61789	16.4613	33.5126	12.8014	2.61789
Malawi	20.6966	37.8282	17.0277	2.22157	20.6966	37.8282	17.0277	2.22157
Malaysia	51.352	63.6874	32.9422	1.93331	51.352	63.6874	32.9422	1.93331
Maldives	41.0542	49.1947	34.1652	1.43991	41.0542	49.1947	34.1652	1.43991
Mali	10.6126	18.7495	12.4157	1.51014	10.6126	18.7495	12.4157	1.51014
Malta	65.8843	80.8044	45.1014	1.79162	65.8843	80.8044	45.1014	1.79162
Marshall Islands	16.4023	28.1426	11.752	2.3947	16.4023	28.1426	11.752	2.3947
Mauritania	14.1929	23.1681	14.0953	1.64367	14.1929	23.1681	14.0953	1.64367
Mauritius	51.733	65.7022	32.0745	2.04843	51.733	65.7022	32.0745	2.04843
Mexico	31.7719	43.076	18.839	2.28653	31.7719	43.076	18.839	2.28653
Moldova	38.9724	57.9512	20.985	2.76156	38.9724	57.9512	20.985	2.76156
Mongolia	24.5679	32.1126	8.96793	3.58082	24.5679	32.1126	8.96793	3.58082
Montenegro	30.1231	42.6994	15.9009	2.68535	30.1231	42.6994	15.9009	2.68535
Morocco	25.5986	39.5962	16.4703	2.4041	25.5986	39.5962	16.4703	2.4041
Mozambique	15.3664	32.0501	16.4696	1.94602	15.3664	32.0501	16.4696	1.94602
Myanmar	37.5519	46.9254	23.021	2.03838	37.5519	46.9254	23.021	2.03838
Namibia	13.7694	41.392	10.2419	4.04143	13.7694	41.392	10.2419	4.04143
Nepal	34.9165	42.9876	24.1353	1.78111	34.9165	42.9876	24.1353	1.78111
Netherlands	76.1362	88.3894	56.9692	1.55153	76.1362	88.3894	56.9692	1.55153
New Zealand	65.3258	66.768	54.1751	1.23245	65.3258	66.768	54.1751	1.23245
Nicaragua	22.8895	36.2247	11.4825	3.15478	22.8895	36.2247	11.4825	3.15478
Niger	8.9862	19.012	11.0972	1.71323	8.9862	19.012	11.0972	1.71323
Nigeria	10.3108	25.1143	11.8997	2.1105	10.3108	25.1143	11.8997	2.1105
North Korea	36.4986	48.5483	23.3675	2.0776	36.4986	48.5483	23.3675	2.0776
Northern Mariana Islands	45.3896	43.1953	39.9433	1.08142	45.3896	43.1953	39.9433	1.08142
Norway	76.4602	91.7686	50.6018	1.81355	76.4602	91.7686	50.6018	1.81355
Oman	26.6688	42.6332	20.3622	2.09374	26.6688	42.6332	20.3622	2.09374
Pakistan	21.7249	29.6679	13.7892	2.15153	21.7249	29.6679	13.7892	2.15153
Palestine	19.5791	30.0034	13.241	2.26594	19.5791	30.0034	13.241	2.26594
Panama	37.0278	50.307	23.8395	2.11024	37.0278	50.307	23.8395	2.11024
Papua New Guinea	17.4053	30.4607	11.1499	2.73193	17.4053	30.4607	11.1499	2.73193
Paraguay	31.709	44.1273	19.4695	2.26648	31.709	44.1273	19.4695	2.26648
Peru	33.3368	46.4383	20.8343	2.22894	33.3368	46.4383	20.8343	2.22894
Philippines	25.1936	38.4817	13.8355	2.78138	25.1936	38.4817	13.8355	2.78138
Poland	33.6868	49.8148	13.2024	3.77315	33.6868	49.8148	13.2024	3.77315
Portugal	55.9782	69.4556	35.7053	1.94525	55.9782	69.4556	35.7053	1.94525
Puerto Rico	52.4363	61.2379	37.8351	1.61855	52.4363	61.2379	37.8351	1.61855
Qatar	11.9403	40.0159	10.4279	3.8374	11.9403	40.0159	10.4279	3.8374
Romania	33.9013	46.3062	18.3783	2.51961	33.9013	46.3062	18.3783	2.51961
Russian Federation	44.2307	63.9829	24.8711	2.57258	44.2307	63.9829	24.8711	2.57258
Rwanda	19.1681	34.7735	15.5534	2.23574	19.1681	34.7735	15.5534	2.23574
Saint Lucia	28.5327	41.5543	14.5076	2.86432	28.5327	41.5543	14.5076	2.86432
Saint Vincent and the Grenadines	23.3633	34.3323	9.75022	3.52119	23.3633	34.3323	9.75022	3.52119
Samoa	23.7992	35.0534	19.0978	1.83547	23.7992	35.0534	19.0978	1.83547
Sao Tome and Principe	8.50509	15.2151	9.10319	1.6714	8.50509	15.2151	9.10319	1.6714
Saudi Arabia	31.4902	43.3696	19.4257	2.2326	31.4902	43.3696	19.4257	2.2326
Senegal	8.63945	18.2692	9.5161	1.91982	8.63945	18.2692	9.5161	1.91982
Serbia	38.7343	44.3269	29.4568	1.50481	38.7343	44.3269	29.4568	1.50481
Seychelles	45.2568	60.643	31.5852	1.91999	45.2568	60.643	31.5852	1.91999
Sierra Leone	7.69545	18.9635	8.71922	2.17491	7.69545	18.9635	8.71922	2.17491
Singapore	61.6839	75.3934	42.8011	1.76148	61.6839	75.3934	42.8011	1.76148
Slovakia	71.0972	82.9001	53.9335	1.53708	71.0972	82.9001	53.9335	1.53708
Slovenia	48.3915	67.0835	19.8769	3.37494	48.3915	67.0835	19.8769	3.37494
Solomon Islands	16.1658	28.0742	11.3124	2.48171	16.1658	28.0742	11.3124	2.48171
Somalia	15.9059	34.0863	13.2067	2.58098	15.9059	34.0863	13.2067	2.58098
South Africa	26.0115	42.0981	20.8384	2.02021	26.0115	42.0981	20.8384	2.02021
South Korea	53.6134	70.6525	34.1826	2.06691	53.6134	70.6525	34.1826	2.06691
South Sudan	18.4617	31.5314	15.8767	1.98602	18.4617	31.5314	15.8767	1.98602
Spain	81.9461	94.525	62.7148	1.50722	81.9461	94.525	62.7148	1.50722
Sri Lanka	55.849	69.9567	39.1456	1.78709	55.849	69.9567	39.1456	1.78709
Sudan	20.0562	26.2962	14.913	1.7633	20.0562	26.2962	14.913	1.7633
Suriname	25.4592	36.9669	16.2696	2.27215	25.4592	36.9669	16.2696	2.27215
Swaziland	4.55965	32.3279	3.00892	10.744	4.55965	32.3279	3.00892	10.744
Sweden	96.927	99.4359	90.3114	1.10103	96.927	99.4359	90.3114	1.10103
Switzerland	79.6742	91.6467	61.4886	1.49047	79.6742	91.6467	61.4886	1.49047
Syria	27.2841	41.4117	16.5236	2.50622	27.2841	41.4117	16.5236	2.50622
Taiwan	80.0445	90.8498	63.7569	1.42494	80.0445	90.8498	63.7569	1.42494
Tajikistan	13.8542	26.5295	8.29551	3.19805	13.8542	26.5295	8.29551	3.19805
Tanzania	21.2912	34.9874	18.5299	1.88816	21.2912	34.9874	18.5299	1.88816
Thailand	57.9013	73.0656	39.65	1.84277	57.9013	73.0656	39.65	1.84277
The Bahamas	20.1372	30.275	9.73164	3.11099	20.1372	30.275	9.73164	3.11099
The Gambia	6.69775	19.6972	6.10735	3.22517	6.69775	19.6972	6.10735	3.22517
Timor-Leste	29.8556	39.0781	20.5138	1.90497	29.8556	39.0781	20.5138	1.90497
Togo	10.0154	23.4347	8.80536	2.66141	10.0154	23.4347	8.80536	2.66141
Tonga	18.2528	33.8501	16.6123	2.03766	18.2528	33.8501	16.6123	2.03766
Trinidad and Tobago	34.6778	47.2111	21.2302	2.22377	34.6778	47.2111	21.2302	2.22377
Tunisia	47.2622	61.7007	32.3726	1.90595	47.2622	61.7007	32.3726	1.90595
Turkey	32.845	44.6242	21.0221	2.12273	32.845	44.6242	21.0221	2.12273
Turkmenistan	18.3134	34.1096	10.3295	3.30216	18.3134	34.1096	10.3295	3.30216
Uganda	13.1716	31.4267	13.4871	2.33012	13.1716	31.4267	13.4871	2.33012
Ukraine	42.8962	58.6347	26.1604	2.24135	42.8962	58.6347	26.1604	2.24135
United Arab Emirates	20.6568	35.9406	15.1862	2.36666	20.6568	35.9406	15.1862	2.36666
United Kingdom	81.3	94.5473	60.1918	1.57077	81.3	94.5473	60.1918	1.57077
United States	81.9731	87.3353	66.3672	1.31594	81.9731	87.3353	66.3672	1.31594
Uruguay	45.7421	60.45	28.2472	2.14004	45.7421	60.45	28.2472	2.14004
Uzbekistan	19.2028	31.383	12.1328	2.58662	19.2028	31.383	12.1328	2.58662
Vanuatu	18.3321	31.818	11.7667	2.70408	18.3321	31.818	11.7667	2.70408
Venezuela	27.8946	41.1185	15.9665	2.5753	27.8946	41.1185	15.9665	2.5753
Vietnam	43.5468	65.3394	28.8538	2.2645	43.5468	65.3394	28.8538	2.2645
Virgin Islands, U.S.	32.2851	44.61	13.0481	3.41889	32.2851	44.61	13.0481	3.41889
Yemen	21.9034	28.7814	15.0585	1.9113	21.9034	28.7814	15.0585	1.9113
Zambia	17.3601	33.3816	15.1023	2.21036	17.3601	33.3816	15.1023	2.21036
Zimbabwe	6.75193	31.9762	7.92667	4.034	6.75193	31.9762	7.92667	4.034

## Sheet: Sheet9-other leukemia
	1990				2017
Location	Both	Female	Male	GDR	Both	Female	Male	GDR
Global
Global	33.5229	36.9809	30.8295	1.19953	64.5616	61.9466	69.2404	0.894659
SDI Regions
High SDI	70.7233	74.0886	61.48	1.20508	87.9102	88.6524	81.4289	1.08871
High-middle SDI	36.5339	40.0548	34.6592	1.15568	73.6393	68.016	85.0954	0.799291
Middle SDI	22.7066	28.0643	20.243	1.38637	62.0067	59.6562	68.3662	0.872598
Low-middle SDI	18.8294	22.8041	16.2693	1.40167	34.3995	38.3211	29.1333	1.31537
Low SDI	12.2179	12.837	14.4364	0.88921	21.5967	24.0936	18.612	1.29452
WHO Regions
African Region	17.6658	21.4498	16.2086	1.32336	21.1278	26.5628	17.776	1.49431
Eastern Mediterranean Region	22.3761	25.0887	19.3901	1.29389	36.0186	36.3745	34.496	1.05445
European Region	63.4097	67.5985	54.762	1.23441	81.909	84.6552	70.9891	1.19251
Region of the Americas	48.955	52.9992	41.688	1.27133	66.6199	69.8077	59.4122	1.17497
South-East Asia Region	19.7803	23.391	16.416	1.42489	41.2446	45.9636	31.0757	1.47909
Western Pacific Region	28.5476	32.7664	27.4997	1.19152	73.1887	66.4979	87.5254	0.759755
Countries
Afghanistan	30.0358	27.7958	28.1948	0.985846	18.4973	20.0338	17.4224	1.14989
Albania	32.2891	33.8886	38.4844	0.880578	61.1199	59.9437	70.5385	0.849801
Algeria	14.7091	18.6655	13.5644	1.37606	40.3238	41.0432	37.4709	1.09534
American Samoa	31.1201	30.6936	24.3133	1.26242	41.0912	39.5413	35.4087	1.11671
Andorra	74.3309	74.0595	65.5215	1.13031	85.7006	90.0299	69.9834	1.28645
Angola	7.1942	9.95363	10.1462	0.981025	11.0013	14.5257	10.4698	1.38739
Antigua and Barbuda	49.4908	54.7922	33.8711	1.61767	58.5673	64.6885	45.2708	1.42892
Argentina	46.3323	52.6828	31.5044	1.67224	58.4784	68.4409	38.732	1.76704
Armenia	38.4674	41.607	31.3247	1.32825	55.2934	62.6809	40.5783	1.54469
Australia	75.15	74.5102	75.3037	0.989463	83.6558	78.2267	92.4234	0.846395
Austria	71.6234	79.8257	50.5441	1.57933	89.3788	91.6983	76.1108	1.2048
Azerbaijan	20.9182	29.8416	20.315	1.46894	43.0177	45.326	49.2326	0.92065
Bahrain	37.4774	43.5466	26.0581	1.67114	49.7648	55.1685	40.2827	1.36953
Bangladesh	8.06054	7.46895	12.7349	0.586496	25.0256	26.189	22.2566	1.17669
Barbados	54.7493	64.8712	33.9378	1.91147	59.8299	71.1115	36.6449	1.94056
Belarus	54.9433	56.5998	56.9408	0.994012	80.3376	78.3213	84.9684	0.921769
Belgium	77.4211	82.3073	61.7716	1.33245	87.6394	91.0396	73.0021	1.24708
Belize	27.2292	32.1316	22.1892	1.44807	39.2834	47.0978	27.217	1.73045
Benin	20.2184	17.3738	20.1952	0.86029	21.0332	24.3307	17.0766	1.42479
Bermuda	51.9755	66.9277	29.9163	2.23716	72.3309	87.9782	47.3629	1.85753
Bhutan	11.4409	14.4635	12.0605	1.19925	31.4851	35.5963	23.6218	1.50692
Bolivia	15.8852	19.8042	16.0745	1.23202	36.1069	41.6109	26.9449	1.5443
Bosnia and Herzegovina	39.6592	50.5542	31.5554	1.60208	62.1345	68.7399	53.1527	1.29325
Botswana	40.9273	48.6841	15.6938	3.10213	52.3851	58.1843	31.2769	1.86029
Brazil	27.202	31.2399	22.3774	1.39605	52.7469	60.1292	38.8399	1.54813
Brunei	24.7037	35.9531	20.7083	1.73617	39.1678	51.8256	36.0612	1.43716
Bulgaria	50.7169	50.3425	54.0537	0.931343	73.6994	71.7124	74.2522	0.965794
Burkina Faso	24.4782	23.5854	24.0899	0.979057	20.2355	22.0966	21.1326	1.04562
Burundi	10.7808	13.6015	12.5832	1.08093	8.88521	11.936	10.8839	1.09667
Cambodia	24.2034	28.0766	19.9673	1.40613	40.5683	46.9234	28.1673	1.66588
Cameroon	23.5168	21.5566	20.6789	1.04245	23.1735	28.4735	16.5092	1.72471
Canada	70.5516	74.4567	59.883	1.24337	84.7887	87.5311	72.7473	1.20322
Cape Verde	23.3265	31.3713	17.4657	1.79617	40.2408	63.2248	26.71	2.36709
Central African Republic	14.7138	18.0089	11.5901	1.55381	12.2911	15.852	10.823	1.46466
Chad	24.1805	23.1031	22.1327	1.04385	12.9389	11.9217	14.2993	0.833722
Chile	37.3465	43.6201	27.4382	1.58976	64.12	70.7901	48.3274	1.4648
China	26.7853	30.8547	26.2978	1.17328	73.5096	65.3476	90.2915	0.723741
Colombia	23.7928	29.9943	19.1478	1.56646	49.597	56.1508	44.0526	1.27463
Comoros	12.4876	17.1531	9.33551	1.8374	25.106	32.5771	14.1968	2.29467
Congo	16.9459	22.6922	13.3947	1.69412	21.9984	27.7083	14.6754	1.88807
Costa Rica	44.8053	48.0822	42.3907	1.13426	59.3069	62.3995	47.9825	1.30046
Cote d'Ivoire	23.6746	17.5991	25.424	0.692227	24.9599	17.8519	24.2012	0.737646
Croatia	75.4814	76.5524	70.098	1.09208	88.5856	88.1945	87.7047	1.00559
Cuba	50.1702	57.0767	35.5057	1.60754	60.3742	69.3104	40.2509	1.72196
Cyprus	58.8327	66.1208	41.3358	1.5996	79.3464	80.3353	67.7702	1.18541
Czech Republic	67.4944	72.8275	58.1868	1.25162	79.7131	81.8668	76.5326	1.0697
Democratic Republic of the Congo	12.2242	16.2233	12.8537	1.26216	13.4567	18.931	11.7363	1.61303
Denmark	73.6177	75.874	62.0885	1.22203	86.911	85.5291	82.3257	1.03891
Djibouti	7.48552	13.9608	8.00441	1.74414	18.5843	25.9998	12.9217	2.01211
Dominica	53.3007	59.9293	33.5453	1.78652	57.3556	65.5785	34.0514	1.92587
Dominican Republic	21.3354	25.5869	17.7168	1.44422	46.9845	51.5347	36.9538	1.39457
Ecuador	23.2775	28.2243	18.0539	1.56334	46.9803	51.8579	40.4398	1.28235
Egypt	20.0295	24.0433	16.7292	1.43721	32.3843	34.2645	30.7637	1.1138
El Salvador	25.3482	30.6736	19.7809	1.55067	46.2435	52.4214	34.7673	1.50778
Equatorial Guinea	12.8189	16.5985	11.2746	1.4722	21.1787	26.0954	19.1672	1.36146
Eritrea	10.8179	12.8277	11.697	1.09666	11.0174	20.9087	5.09481	4.10392
Estonia	71.9372	72.6324	69.7617	1.04115	91.1134	89.5052	93.7233	0.954994
Ethiopia	4.53281	5.68146	11.4059	0.498115	6.81937	10.1682	9.24924	1.09936
Federated States of Micronesia	24.377	27.5686	16.4507	1.67583	31.0779	33.9635	22.8747	1.48476
Fiji	18.6452	17.6244	14.6105	1.20629	30.6881	25.9372	26.3544	0.98417
Finland	74.0711	77.1289	65.006	1.18649	94.991	89.8658	99.9779	0.898857
France	70.0932	78.1805	51.3377	1.52287	88.147	93.2629	70.4435	1.32394
Gabon	24.5083	31.0483	15.1036	2.05568	28.018	35.0796	19.0355	1.84286
Georgia	44.3144	47.5147	43.0337	1.10413	56.2156	62.6329	45.893	1.36476
Germany	79.3753	86.5775	59.0548	1.46605	83.5538	95.1316	49.6218	1.91713
Ghana	16.109	26.5705	14.6149	1.81804	29.2083	44.8597	21.634	2.07358
Greece	73.5357	75.756	59.4536	1.2742	89.2666	92.7786	69.9637	1.3261
Greenland	36.4426	47.8824	18.4007	2.60221	43.0383	55.1169	16.5442	3.3315
Grenada	42.5904	48.1685	28.6818	1.67941	46.0135	52.6812	28.2229	1.86661
Guam	41.317	37.1654	36.9996	1.00448	58.4684	53.0054	54.4827	0.972886
Guatemala	18.0444	21.7501	14.7133	1.47826	31.9935	37.2769	24.9652	1.49315
Guinea	26.0473	22.6474	25.4618	0.889465	29.2299	23.838	25.421	0.937727
Guinea-Bissau	22.619	19.0166	22.5485	0.843365	21.2193	24.4706	16.5429	1.47922
Guyana	32.0823	35.119	20.4467	1.71759	42.0223	46.5503	27.8672	1.67043
Haiti	19.8104	20.6428	19.017	1.0855	32.2367	35.7131	24.3821	1.46473
Honduras	14.4492	19.3115	12.4684	1.54884	42.6045	47.0421	35.1827	1.33708
Hungary	60.8325	69.5744	42.957	1.61963	71.4087	78.3278	56.4642	1.38721
Iceland	74.4089	75.5242	66.6458	1.13322	92.1635	92.7359	82.128	1.12916
India	15.3755	17.2346	14.0261	1.22876	35.9073	40.192	26.6495	1.50817
Indonesia	22.9579	29.1083	17.957	1.621	42.5136	48.3702	30.0488	1.60972
Iran	26.0932	27.0809	24.5348	1.10378	55.9666	57.0822	50.6902	1.1261
Iraq	22.5242	28.6402	14.0997	2.03126	27.4198	31.8115	22.7525	1.39816
Ireland	69.4707	76.3025	49.9955	1.52619	83.9238	87.2389	70.2615	1.24163
Israel	56.6852	63.8168	37.466	1.70333	66.6545	77.2313	42.7955	1.80466
Italy	68.6931	72.4879	55.449	1.30729	91.5714	93.7736	77.4548	1.21069
Jamaica	42.9594	45.0615	37.1093	1.21429	49.3217	56.5933	37.9803	1.49007
Japan	68.5544	73.0757	59.4776	1.22863	97.2824	98.0897	87.9404	1.11541
Jordan	20.3014	28.4091	13.0778	2.17231	48.0458	50.9293	45.3699	1.12254
Kazakhstan	39.7595	44.5704	45.3967	0.981798	62.1699	62.3266	69.453	0.897393
Kenya	16.4235	18.2644	16.3226	1.11896	22.3648	24.1688	20.9043	1.15617
Kiribati	23.1546	22.6472	19.8628	1.14018	24.0248	26.7113	17.4959	1.52672
Kuwait	34.9543	37.3018	36.4154	1.02434	55.4748	54.1951	54.3866	0.996479
Kyrgyzstan	25.883	31.3339	24.9427	1.25623	42.8406	47.6116	41.3179	1.15232
Laos	17.3938	21.8499	13.8345	1.57938	28.841	32.8792	22.5176	1.46016
Latvia	60.9219	65.5056	54.7885	1.19561	86.4586	86.6866	83.7904	1.03457
Lebanon	37.3699	41.3825	29.7014	1.39328	63.6781	62.6287	69.388	0.902588
Lesotho	45.1334	53.6616	20.3794	2.63313	48.59	59.2363	20.9038	2.83375
Liberia	22.5526	17.752	23.8576	0.744081	23.299	26.6035	17.1802	1.5485
Libya	28.8948	31.5313	24.1753	1.30428	46.252	46.9629	45.6025	1.02983
Lithuania	69.3915	72.4653	67.7746	1.06921	91.3068	88.577	97.5188	0.908307
Luxembourg	72.9329	77.3128	60.1735	1.28483	87.8823	88.5915	78.3317	1.13098
Macedonia	42.4	46.8804	40.5006	1.15752	58.1921	59.6723	53.5347	1.11465
Madagascar	6.68681	14.8838	2.08648	7.13346	11.6598	17.6135	7.8557	2.24214
Malawi	15.4232	18.8636	17.3317	1.08839	16.7868	22.915	13.8494	1.65458
Malaysia	26.3447	35.9273	17.3582	2.06976	59.6256	65.3237	51.4333	1.27007
Maldives	15.452	13.5184	18.9998	0.711501	59.9277	56.4219	58.7678	0.960083
Mali	14.1708	8.31359	20.4789	0.405959	10.791	3.15446	17.8607	0.176615
Malta	66.7394	73.0258	46.9697	1.55474	85.3259	89.3071	67.9639	1.31404
Marshall Islands	21.3273	21.3404	16.6308	1.28319	28.4949	25.9391	23.8356	1.08825
Mauritania	33.6699	32.2916	28.4979	1.13312	33.1126	36.9518	25.4684	1.45089
Mauritius	33.9126	40.6465	25.3946	1.60059	62.9531	66.7012	51.9375	1.28426
Mexico	21.1541	26.1457	17.2231	1.51805	49.0153	52.7966	44.0779	1.1978
Moldova	37.1465	39.1204	39.8977	0.980517	62.6542	65.2509	59.5219	1.09625
Mongolia	33.2603	39.9749	22.8169	1.75199	49.953	54.6972	34.5703	1.5822
Montenegro	62.7991	64.0381	66.3592	0.965023	71.2581	74.9217	63.7231	1.17574
Morocco	28.7658	37.8471	18.915	2.0009	46.6608	53.6369	34.5274	1.55346
Mozambique	-1.42109e-14	1.25268	10.1611	0.123282	2.36562	3.29318	10.501	0.313606
Myanmar	26.549	31.8094	19.9552	1.59404	40.5084	46.5952	28.4297	1.63896
Namibia	33.5971	40.6407	12.193	3.33311	36.9048	44.6128	15.7073	2.84025
Nepal	14.8842	17.1675	14.2612	1.20379	33.8111	38.0146	23.2089	1.63793
Netherlands	78.2358	81.5046	65.7004	1.24055	99.7822	99.7008	90.3706	1.10324
New Zealand	80.4194	78.1108	84.7877	0.921251	85.9556	81.4802	91.5673	0.88984
Nicaragua	14.7872	18.9728	15.4051	1.23159	41.8287	47.2842	34.2234	1.38163
Niger	11.3746	9.43775	16.3454	0.577395	14.7288	16.8135	14.8514	1.13212
Nigeria	20.6887	23.4288	19.9786	1.1727	15.4274	19.0834	17.1151	1.11501
North Korea	26.971	33.2016	20.4996	1.61962	40.3879	47.3516	30.0321	1.5767
Northern Mariana Islands	36.4892	35.5127	34.1167	1.04092	64.4642	56.7834	62.6114	0.906918
Norway	82.127	83.2384	73.3153	1.13535	92.3211	92.7127	89.0108	1.04159
Oman	22.9966	26.6686	21.0639	1.26608	48.716	48.4776	54.7705	0.885105
Pakistan	11.6745	15.5903	9.59236	1.62528	12.85	17.6411	9.58559	1.84038
Palestine	26.3972	32.4109	20.1424	1.60908	38.4218	47.152	30.3658	1.5528
Panama	37.0555	39.3751	29.4304	1.3379	54.2132	58.2042	45.3055	1.28471
Papua New Guinea	21.3372	23.8275	16.7289	1.42433	21.4104	22.1684	17.8592	1.24129
Paraguay	23.0468	30.7955	14.3963	2.13912	42.8756	50.7014	28.4176	1.78416
Peru	14.1517	20.5621	12.5726	1.63547	43.7995	49.3412	41.0099	1.20315
Philippines	15.4154	21.7569	12.7194	1.71053	29.7024	36.5935	24.9038	1.4694
Poland	55.3821	63.3635	40.2151	1.57561	69.1657	81.1039	47.8106	1.69636
Portugal	48.5077	57.8591	29.8056	1.94122	67.495	82.2313	35.5681	2.31194
Puerto Rico	61.8747	68.9076	42.0011	1.64061	77.2367	83.2474	56.1433	1.48277
Qatar	30.77	27.9015	28.91	0.965118	48.337	50.3647	44.7837	1.12462
Romania	46.8816	52.6474	40.635	1.29562	67.7217	72.2465	57.0173	1.2671
Russian Federation	52.4654	59.8276	48.0274	1.2457	68.4238	74.0086	57.991	1.27621
Rwanda	11.9824	14.6781	13.3284	1.10127	14.6513	20.5041	12.6775	1.61737
Saint Lucia	39.4846	46.1831	25.0567	1.84315	47.4236	58.7623	25.0928	2.3418
Saint Vincent and the Grenadines	31.23	36.2156	24.7841	1.46124	41.2236	50.844	23.3969	2.17311
Samoa	23.9047	25.2878	18.1028	1.3969	34.643	36.3368	26.4722	1.37264
Sao Tome and Principe	21.2642	21.8473	18.5793	1.17589	28.4652	33.9028	20.7909	1.63065
Saudi Arabia	19.1637	17.5722	23.1073	0.760461	46.6974	45.0127	49.8795	0.90243
Senegal	20.6766	16.5268	21.4595	0.770138	28.6433	31.6394	20.8219	1.51953
Serbia	57.3929	59.4586	49.701	1.19633	74.7207	77.8984	63.0117	1.23625
Seychelles	41.7156	45.4522	30.1391	1.50808	53.6084	59.2176	42.4262	1.39578
Sierra Leone	17.4536	13.8796	19.6978	0.704626	19.9428	24.7395	16.154	1.53147
Singapore	46.6062	55.2699	36.7547	1.50375	79.7151	81.4854	74.5478	1.09306
Slovakia	79.3001	77.4183	72.8712	1.0624	95.4537	89.3394	99.5158	0.89774
Slovenia	64.7348	70.2156	60.1683	1.16699	78.8409	83.1696	67.8919	1.22503
Solomon Islands	20.7424	20.5862	16.4523	1.25127	23.9576	24.6877	18.6817	1.32149
Somalia	9.09843	12.7701	12.9857	0.983395	10.0972	16.4867	7.82876	2.10592
South Africa	44.4259	49.9981	24.4801	2.0424	58.2643	64.2617	35.9565	1.78721
South Korea	29.9102	38.4731	19.0495	2.01964	79.2792	81.134	72.0442	1.12617
South Sudan	14.735	15.673	15.9705	0.981368	7.1536	9.21168	10.8406	0.849743
Spain	77.5001	76.6826	70.9203	1.08125	98.2468	96.6104	89.3582	1.08116
Sri Lanka	39.1318	48.1055	25.3849	1.89504	70.3856	73.6285	60.1518	1.22405
Sudan	18.5517	18.5611	20.3825	0.910639	25.937	24.7796	24.6816	1.00397
Suriname	30.2284	35.7246	21.9146	1.63017	43.8754	50.4662	30.0066	1.68184
Swaziland	36.5946	43.7084	14.698	2.97377	40.6273	50.955	13.9352	3.65657
Sweden	79.1154	79.9428	73.2414	1.0915	86.1924	88.3689	76.7147	1.15192
Switzerland	89.8049	85.5033	88.4865	0.966286	96.1732	93.7962	92.7935	1.01081
Syria	32.9486	41.1847	22.5125	1.82941	50.1212	54.0713	39.4841	1.36945
Taiwan	53.9856	51.7869	58.8746	0.879614	91.5321	85.4833	89.74	0.952566
Tajikistan	13.6509	20.0573	14.8097	1.35433	26.7871	31.7421	24.5285	1.29409
Tanzania	12.3839	15.3849	15.0893	1.01959	10.7609	14.3358	13.8154	1.03767
Thailand	34.2335	42.1413	22.018	1.91395	65.5112	70.8519	53.2537	1.33046
The Bahamas	36.7886	42.1274	26.8841	1.567	40.9936	47.999	28.7428	1.66995
The Gambia	20.7637	14.2383	21.7993	0.653155	29.6657	27.2244	22.3396	1.21866
Timor-Leste	12.8005	16.5177	12.9311	1.27736	33.5149	38.4128	24.4997	1.56789
Togo	15.62	12.752	16.5133	0.772228	27.5199	35.7875	17.933	1.99562
Tonga	32.6982	33.8568	25.8331	1.3106	39.9808	43.1552	30.6134	1.40968
Trinidad and Tobago	44.1782	49.4981	29.5114	1.67726	54.6369	61.4772	37.2553	1.65016
Tunisia	36.4476	39.4241	31.7923	1.24005	61.5233	64.423	54.2836	1.18679
Turkey	27.8037	28.5569	25.3874	1.12485	58.9217	60.161	53.0476	1.13409
Turkmenistan	15.9778	20.2649	19.3331	1.0482	42.3971	47.8016	41.1987	1.16027
Uganda	4.87012	8.26654	12.5566	0.658342	5.8394	10.9973	7.95139	1.38306
Ukraine	60.3018	61.1027	66.5348	0.918357	78.9087	78.2356	80.6076	0.970573
United Arab Emirates	27.6143	33.5494	21.8077	1.53842	38.1534	44.4016	31.905	1.39168
United Kingdom	91.9063	90.7624	88.3628	1.02716	99.4915	94.7669	96.2939	0.984142
United States	70.851	74.5516	61.8461	1.20544	79.6539	80.7775	75.822	1.06536
Uruguay	50.5565	58.9612	32.9901	1.78724	58.5742	71.3924	34.6817	2.05851
Uzbekistan	19.646	24.5805	21.2714	1.15557	41.8169	44.2971	43.8752	1.00962
Vanuatu	24.9488	27.7466	15.3212	1.811	27.9532	29.3994	18.8251	1.56171
Venezuela	22.463	27.8746	17.896	1.55759	47.7151	51.4626	45.9063	1.12104
Vietnam	36.6578	44.7292	24.1834	1.84959	55.7626	63.3687	43.6135	1.45296
Virgin Islands, U.S.	36.1869	49.009	21.4382	2.28606	50.3671	65.837	27.1891	2.42144
Yemen	16.6516	17.1638	16.8131	1.02086	27.9439	28.4655	23.2371	1.225
Zambia	9.62461	12.4234	13.6733	0.908591	10.4469	16.2335	10.9383	1.4841
Zimbabwe	31.7172	39.4705	16.1078	2.4504	25.1812	34.1557	8.74368	3.90633
